# Supplementary material for: Systematic perturbation of retroviral LTRs reveals widespread long-range effects on human gene regulation
Source: eLife. 2018 Aug 2;7:e35989. doi: 10.7554/eLife.35989 (PMC6158008; doi:10.7554/eLife.35989)
Supplement: Supplementary file 3. — Includes gene name; log2 fold change and adjusted p-value for CRISPRa and CRISPRi; hg38 coordinates of the nearest LTR5HS insertion to the TSS of the gene; and distance between the TSS and the LTR5HS. [file elife-35989-supp3.txt]

Gene	log2FoldChange.VPR	padj.VPR	log2FoldChange.KRAB	padj.KRAB	Chr nearest LTR5HS	Start nearest LTR5HS	Stop nearest LTR5HS	Distance to nearest LTR5HS
A1BG	-0.802563646081873	0.00166527554398129	0.199283283042707	0.756494628726038	chr19	57811461	57811568	541983
A1BG-AS1	-0.634905017321103	0.367653363277274	0.022704409758252	0.985101819071563	chr19	57811461	57811568	-540454
A1CF	-0.212889182153975	NA	0.166076408092582	NA	chr10	43337202	43338170	7547988
A2M	0.239731896108009	0.594099652896091	-0.31906856419148	0.602602999993014	chr12	8635660	8636609	479827
A2M-AS1	NA	NA	-0.0631379436320949	NA	chr12	8635660	8636609	-429042
A2ML1	2.50632441318285	4.8046929947678e-43	-0.470208445148558	0.0179149676553485	chr12	8635660	8636609	-186337
A2MP1	0.174618436051224	NA	0.016601106342005	NA	chr12	9600464	9601432	-366742
A3GALT2	0.615331156549403	0.525069394720197	0.0035900981518486	NA	chr1	33063515	33064484	257098
A4GALT	-0.18902088628921	0.547832186747602	-0.343613034071744	0.296458687317206	chr22	24630445	24631411	18089981
A4GNT	0.0604162003413404	NA	NA	NA	chr3	134515938	134516890	3615972
AA06	NA	NA	NA	NA	chr17	36140052	36141024	-2606779
AAAS	-0.0520327552897513	0.851730067475431	0.0235464743658768	0.972557116936497	chr12	51454286	51455254	1866857
AACS	-0.393166539695841	0.016527433361128	0.326122778561987	0.107839602077208	chr12	123492641	123493573	-1572259
AACSP1	1.65207216436789	0.0108143045500995	-0.165476541376791	NA	chr5	178798075	178799040	19877
AADAC	NA	NA	-0.002942246586885	NA	chr3	146522264	146523231	-5291324
AADACL2	NA	NA	NA	NA	chr3	146522264	146523231	-5211167
AADACL2-AS1	NA	NA	NA	NA	chr3	146522264	146523231	5405426
AADACL3	-0.0708774124618119	NA	0.0404002030109167	NA	chr1	10426924	10427626	-2288839
AADACL4	0.0868491519237933	NA	NA	NA	chr1	10426924	10427626	-2217271
AADACP1	NA	NA	NA	NA	chr3	146522264	146523231	-5247707
AADAT	-0.572015974837645	0.0535994596232315	-0.204808382120593	0.735742348635913	chr4	174380061	174380985	-4290492
AAED1	-0.682185411530427	0.00605229689759086	-0.00429521074022945	0.997075837547264	chr9	97232135	97233093	-577298
AAGAB	0.0380412384594075	0.905775898983027	-0.0111174965175944	0.986522994657448	chr15	65733652	65734621	1520599
AAK1	-0.0514670572203605	0.860927685172693	0.169453500053627	0.767177404123028	chr2	55279270	55280234	14364092
AAMDC	-0.505784654728645	0.0144091797581562	0.0501564085803444	0.957084849790902	chr11	72164373	72165341	-5656256
AAMP	0.395040835241417	0.013870073589901	0.173669805907781	0.686381202121151	chr2	214802891	214803852	3466837
AANAT	0.732492705158433	0.241219693804731	0.195649788143593	0.802742673677855	chr17	80551207	80552176	4098341
AAR2	0.0998091774034603	0.732773412433646	0.0145714236813549	0.985101819071563	chr20	35262123	35263091	-973809
AARD	-0.901156513869469	0.0954954835846684	0.0583428639866474	0.965148182712386	chr8	119917331	119918257	2979570
AARS	-0.519007580527237	5.77514661156242e-05	0.083753590683073	0.912559584361677	chr16	74799403	74800360	-4510373
AARS2	0.831822781070328	2.77874085313364e-06	-0.852040485758448	2.77780290982506e-09	chr6	44328047	44329009	-15203
AARSD1	-0.0383594104256123	NA	0.0735210208636767	NA	chr17	43354953	43355913	-390936
AASDH	-0.0792845423156321	0.848878472815287	-0.27432430537678	0.408275558262126	chr4	62940877	62941845	-6553854
AASDHPPT	0.0507316884229989	0.851730067475431	-0.120596455844671	0.842849764585336	chr11	105264850	105265754	-812262
AASS	-0.807385002529897	2.34799947560831e-07	-0.20873274673576	0.674329529480534	chr7	123780636	123781604	-1636831
AATBC	-0.127048863159347	0.75843450021473	0.11583477387357	0.891273954044125	chr21	44282859	44283777	-470752
AATF	-0.466163275209977	0.655208897724617	0.21981021194228	0.786176602469956	chr17	36140052	36141024	-808336
AATK	-0.316933017054785	0.47972588512646	-0.0126314850779478	0.992240872118511	chr17	80551207	80552176	580256
AATK-AS1	-0.0226603150007626	0.978424675756859	-0.0829819321447482	0.934404866386136	chr17	80551207	80552176	-613815
ABALON	0.398526256397413	0.326010650740505	0.258641466828965	0.736949878260726	chr20	30849916	30850867	-871114
ABAT	1.0143357142335	0.000549369161842968	-0.247757450733472	0.621677924887599	chr16	8178760	8179728	-495342
ABCA1	-0.499055348365952	0.00726266779950643	-0.325752875417051	0.307942211940094	chr9	108594612	108595572	-3666847
ABCA10	0.00976906372191116	NA	NA	NA	chr17	68603991	68604951	640343
ABCA11P	0.057286500008926	0.923337515064038	-0.445081743156629	0.329200364992556	chr4	207799	208766	265925
ABCA12	1.46631324239376	0.0421927610314375	-0.0926959296932886	NA	chr2	214802891	214803852	228714
ABCA13	0.841268865348958	0.339618977982577	0.00954679438135388	NA	chr7	47989678	47990639	-181301
ABCA17P	-0.946897709305112	0.267016404913685	0.0572689429831649	0.957498716387735	chr16	5754387	5755355	3413950
ABCA2	0.581145596053445	0.0325844149923157	-0.379246072568165	0.226998642653079	chr9	134714934	134715895	2312873
ABCA3	-0.0355953311269478	0.932317999893929	-0.17958035446802	0.73351741270775	chr16	5754387	5755355	-3414126
ABCA4	3.83078546813849	4.90514861080494e-63	-0.163732077150494	0.863135135051329	chr1	93276781	93277749	843883
ABCA5	-0.16488422910886	0.749605774045083	-0.139542230557534	0.885565148340184	chr17	68603991	68604951	711161
ABCA6	-0.0413355831024633	NA	NA	NA	chr17	68603991	68604951	537402
ABCA7	-0.616724329700394	0.0405460178320611	0.34150535707357	0.356694723380105	chr19	386679	387637	-652944
ABCA8	0.110168409940431	NA	-0.0533439632291289	NA	chr17	68603991	68604951	350920
ABCA9	0.259288919038956	NA	0.0632915640986025	NA	chr17	68603991	68604951	456523
ABCA9-AS1	0.242548975785183	NA	0.0160608353833472	NA	chr17	68603991	68604951	-400242
ABCB1	-1.26701971933096	0.0630586703363792	0.0778825320923692	NA	chr7	101149853	101150821	-13437015
ABCB10	-0.137418896431791	0.531904458958532	0.121312523809339	0.819705755878425	chr1	227868339	227869308	1689871
ABCB11	-0.0922116336610671	NA	NA	NA	chr2	170263303	170264250	-1232455
ABCB4	0.417342640161088	0.694939697295389	0.114523124136811	NA	chr7	101149853	101150821	-13674635
ABCB5	0.388704397840378	NA	-0.00034938782732073	NA	chr7	23039855	23040823	2424718
ABCB6	-0.758991633364108	3.27830306894678e-05	0.0125741026823296	0.990745166785681	chr2	223190520	223191443	-3971993
ABCB7	-0.360678193157981	0.0967780093011809	-0.0461673946234781	0.946619590756729	chrX	72733184	72734156	2422669
ABCB8	2.40134811440245	4.86375278945349e-44	-2.73806437674537	5.39853683194218e-63	chr7	151027013	151027969	-930
ABCB9	0.167636419051919	0.638738049953922	0.108861833549742	0.89872928228014	chr12	122750859	122751831	215163
ABCC1	-0.311768981127398	0.457738129402142	-0.000574359971411197	0.999469305766753	chr16	14636146	14637106	-1312950
ABCC10	0.28141441368917	0.220546007717044	-0.0803677608628907	0.913402950483757	chr6	44328047	44329009	900975
ABCC11	0.635314507753165	0.496790965326177	0.170545172800158	NA	chr16	47864458	47865426	367328
ABCC12	0.982407520866663	0.0893995886515986	-0.231373892211592	NA	chr16	47864458	47865426	281827
ABCC13	0.309925191569946	NA	NA	NA	chr21	14280939	14281912	7627
ABCC2	0.995150696875886	0.0767576793782796	-0.252378972957251	0.721525001285449	chr10	99820811	99821797	38707
ABCC3	-0.954362612711635	0.21246711961403	0.224517965354345	0.695569594714932	chr17	54201573	54202541	3567201
ABCC4	-0.0192473427138198	0.944263457763675	-0.316914435065183	0.256125967473308	chr13	95268020	95269003	32933
ABCC5	-0.02451036043373	0.945151854544847	0.00735258153825014	0.992319402750105	chr3	185562547	185563515	-1545072
ABCC5-AS1	0.112590961176408	0.928429890035773	0.0175206433475475	NA	chr3	185562547	185563515	1556694
ABCC6	0.0215112951734901	0.972293588870551	0.17928814003658	0.826461456684988	chr16	14636146	14637106	1586844
ABCC6P1	-0.50555172160246	0.464232076220152	-0.107696825562543	0.903487849467515	chr16	21221786	21222748	2651020
ABCC6P2	-1.0889053974918	0.170586267075972	0.021580941461549	NA	chr16	14636146	14637106	188075
ABCC8	-0.791394362689172	0.315324075030993	-0.130397408936848	0.88282643661919	chr11	24446093	24447052	-6969729
ABCC9	0.0173005867007862	NA	-0.00448510614755053	NA	chr12	21644941	21645931	291257
ABCD1	0.752380604836203	0.257509112352696	-0.0925706723911039	0.881269477879067	chrX	152129618	152130583	-1594767
ABCD2	-0.880741064708066	0.279241009363451	0.0756732936417789	NA	chr12	37738087	37739055	1881469
ABCD3	-0.676461424165091	0.00159927116789324	-0.125330393237305	0.8417755515537	chr1	93276781	93277749	-1141111
ABCD4	0.074608250043076	0.82311731194224	0.0615629760340157	0.92584583226298	chr14	77635279	77636245	-3332699
ABCE1	-0.262309596129364	0.262272627803517	-0.199911167568845	0.638477779309019	chr4	138740025	138740154	-6357914
ABCF1	-0.409187769792969	0.68769432877975	0.35137933945591	0.561874442213884	chr6	28692010	28692958	-1878908
ABCF2	0.300107891200618	0.137137221344969	0.110146947145391	0.800450964089795	chr7	151027013	151027969	199882
ABCF3	0.24150120747179	0.319589118303323	0.0662503020466794	0.910156527182971	chr3	185562547	185563515	1376957
ABCG1	-0.0290396629851093	0.977272982486727	-0.185531302010248	0.812279684070651	chr21	41420868	41421836	-778336
ABCG2	-0.389404220691867	0.588424409517269	0.068884016381465	0.956394357579144	chr4	72129223	72130191	16029151
ABCG4	1.91462298122989	1.45820007894884e-06	0.0701025839621886	0.955614872603236	chr11	119039271	119040160	-109324
ABCG5	0.274826016741839	0.812582651104355	0.0172132434024394	NA	chr2	39321157	39322127	4517176
ABCG8	-1.04170300738412	0.209986692550866	0.0328399416711528	NA	chr2	39321157	39322127	-4517321
ABHD1	-0.346940557186973	0.722107943079578	0.0541906504677513	0.965385729594522	chr2	27459978	27460946	336674
ABHD10	-0.481748697653993	0.03657833859077	-0.0800892294200723	0.897223013982151	chr3	112564079	112565009	585669
ABHD11	-0.489831745927813	0.0291088710631971	0.103832895239698	0.878891377306693	chr7	68183723	68183791	5555109
ABHD11-AS1	2.60800462245186	1.97188824418682e-05	0.0717305281032717	NA	chr7	68183723	68183791	-5551311
ABHD12	0.0969097780299282	0.710670826458439	0.0378471618131358	0.958742860404734	chr20	25241245	25242215	149251
ABHD12B	-0.665734330398479	0.346339370569631	-0.104845600912927	0.924562212118123	chr14	55024549	55025503	4152867
ABHD13	0.0908297013123882	0.828324680051831	-0.206220977660491	0.766168789769895	chr13	95268020	95269003	-12949902
ABHD14A	0.0311757879405491	0.96556846200345	0.148786148886666	0.878891377306693	chr3	50519891	50520848	-1454656
ABHD14A-ACY1	NA	NA	NA	NA	chr3	50519891	50520848	-1454656
ABHD14B	-0.230988771733739	0.555462185463113	-0.159096362431798	0.822989818002851	chr3	50519891	50520848	1454260
ABHD15	-0.0516415887046099	0.913698491485125	-0.0290851098295677	0.983244018850185	chr17	30563389	30564161	-996752
ABHD16A	0.188827681969417	0.472881155003002	0.0715763714685504	0.910197638779965	chr6	32657125	32658083	-954532
ABHD16B	0.878799378242682	0.00301345145753487	0.0109671726982882	0.992647752692354	chr20	60041178	60042140	-3819553
ABHD17A	-0.197926393588566	0.573558196212052	0.154455177567435	0.831109773911904	chr19	386679	387637	1498360
ABHD17B	-0.362619857389465	0.0558161011817117	0.0198295717052211	0.982274499772853	chr9	73087206	73088174	-1176446
ABHD17C	-1.3363827633666	7.54744210727995e-06	0.14995798931696	0.818109641524004	chr15	75870853	75871822	-4823973
ABHD18	-0.377667207877388	0.286501266462608	0.0846830531130183	0.909861284550939	chr4	119396365	119397332	-8568406
ABHD2	-0.248242433027019	0.153208335875767	0.0168835471545638	0.982274499772853	chr15	88540551	88541519	-547114
ABHD3	-0.798206741724036	4.28818139688657e-05	-0.122661824042056	0.87001532638079	chr18	26201834	26202802	-4538105
ABHD4	0.609355884111391	0.00434151582729281	0.0458866253282605	0.961361587120156	chr14	22724684	22725652	126931
ABHD5	-0.071300011156158	0.87009382302932	-0.121527501457664	0.851676137845218	chr3	43258304	43259266	-432097
ABHD6	-1.73445413768324	3.21713994850356e-08	-0.149687129806159	0.858791546421399	chr3	53977513	53978481	-4259504
ABHD8	0.922772173362419	2.75470275927182e-07	0.273777426093026	0.585125621022383	chr19	20082341	20083300	-2779349
ABI1	1.08278935745339	5.57470059966468e-10	-0.0891899464394728	0.882701369226864	chr10	26893469	26894437	-32867
ABI2	-0.18848599272137	0.342139669255998	-0.0997577031227797	0.832428665095482	chr2	201139001	201139967	-2188754
ABI3	-0.888067275762592	0.233122104180197	-0.0559896595294748	NA	chr17	46283613	46284581	-2926129
ABI3BP	1.09855408378882	0.176441026830716	0.0201805177407042	NA	chr3	100666140	100667097	326871
ABL1	-0.0853938876501165	0.775639218128677	0.163919127221598	0.651970881119701	chr9	131356718	131357676	643317
ABL2	-0.276812431332328	0.118253727786656	-0.0610885982639508	0.918941466247991	chr1	188751235	188752206	-9608633
ABLIM1	1.01702208155371	3.80315971252307e-17	-0.074774522624933	0.9159533387572	chr10	102454374	102455335	12072071
ABLIM2	0.0351642269410921	0.966766298797994	-0.189260256272974	0.82809263037624	chr4	9731773	9732691	-1660217
ABLIM3	4.48829299276924	1.02391221260845e-51	0.0240402127350474	0.983376955362073	chr5	150453760	150454717	1312756
ABO	0.017612073965239	NA	-0.0692088841449622	NA	chr9	133957779	133958741	-683047
ABR	0.243799526968241	0.629191866064453	-0.580798503204053	0.11761852545042	chr17	5074679	5075646	-4043323
ABRA	NA	NA	0.0133474080786035	NA	chr8	112772173	112773142	-6002414
ABRACL	0.454950895486278	0.085199404743944	-0.388655262723458	0.0632925596603768	chr6	137844468	137845341	-1183777
ABT1	0.270901415028017	0.221827519744722	0.0495142676017835	0.943217721464175	chr6	26744674	26745634	148212
ABTB1	0.135472393241377	0.791132526003585	0.000843528772225689	0.999469305766753	chr3	127411652	127412622	-260800
ABTB2	-0.0728299719380644	0.835336871546051	0.230009099383212	0.612436706065358	chr11	33049341	33050285	1308194
ACAA1	2.5272586205798	2.1193190183882e-63	-0.98762837575626	3.73765776398759e-11	chr3	39418298	39419272	-1281544
ACAA2	0.216835882991754	0.249171749527022	0.102467356147367	0.828421652213309	chr18	41183867	41184837	8629528
ACACA	-0.297443688556736	0.297762007798329	0.130626233222456	0.839959194895317	chr17	36140052	36141024	1159228
ACACB	-0.759353483935476	0.000158122828635493	0.140298170123755	0.805315720969444	chr12	107826453	107827421	-1312459
ACAD10	-0.135831336804079	0.57925958917175	0.128496914227309	0.772256729234848	chr12	110570037	110571005	-1115531
ACAD11	0.143937854564615	0.787874159321373	0.233553580982051	0.72680276727225	chr3	134515938	134516890	-1856284
ACAD8	-0.0172455461867869	0.956056673146696	0.340575981850935	0.0822167478040093	chr11	119039271	119040160	-15213824
ACAD9	-0.271254571729234	0.149349124745771	-0.0671571204622537	0.918361035230464	chr3	129641251	129641301	761787
ACADL	1.76576801697423	4.38002122270256e-05	0.0464371730546143	0.969319292601833	chr2	208199554	208200169	2025628
ACADM	0.00956300280466807	0.976609489470197	0.0274817248001553	0.97153308156472	chr1	75382490	75383458	-341372
ACADS	1.95350110545233	1.44430282911254e-24	0.0788377436989721	0.931585015213106	chr12	122750859	122751831	2025608
ACADSB	-1.10690828780921	8.42398327778347e-07	-0.0839732709918676	0.931365284490092	chr10	130627956	130628919	7619526
ACADVL	-0.0795970289131704	0.787874159321373	0.016155200669262	0.98575123879461	chr17	8056336	8056551	839320
ACAN	1.44153506680841	2.1179335652909e-07	-0.209473588091837	0.800145178029158	chr15	88540551	88541519	-262407
ACAP1	-1.02791674569824	0.015982747271598	0.163294004923217	0.816082200796905	chr17	8056336	8056551	719916
ACAP2	-0.0520804503541214	0.88450563174089	-0.0966939921352426	0.880586185080937	chr3	195927524	195928492	-484921
ACAP3	0.210756787200799	0.512087521814976	-0.0589363934517661	0.946651348722484	chr1	1409806	1410773	-102402
ACAT1	-0.793191613475278	0.00185750494021308	0.0638435419308961	0.923362044241558	chr11	105264850	105265754	-2856228
ACAT2	-0.21215593242032	0.23053714772108	-0.270223685323553	0.408811338788901	chr6	159794736	159795695	33260
ACBD3	0.167753332810263	0.392635676083176	0.0653325613601037	0.928684564625359	chr1	227868339	227869308	-1682102
ACBD4	-1.01756283598739	0.00011032989331266	-0.132126740663374	0.843786809687261	chr17	46283613	46284581	1151498
ACBD5	0.27889170008491	0.228406565682793	0.0600693332156157	0.932027655538392	chr10	26893469	26894437	346925
ACBD6	-0.279450860759044	0.0931037688299252	0.306151825038363	0.182516754432869	chr1	188751235	188752206	-8248835
ACBD7	1.40446538578905	2.59840587200356e-07	-0.300405054229009	0.45565245067776	chr10	19509806	19510764	-4421510
ACCS	0.0990375915621707	0.737307365483925	0.110065190354434	0.899795932891221	chr11	41305798	41306022	-2760268
ACCSL	NA	NA	-0.0276588663048803	NA	chr11	41305798	41306022	-2742070
ACD	-0.141610622374542	0.595961550225325	0.0766486402190834	0.918760175762547	chr16	74799403	74800360	-7139067
ACE	2.24672290274986	2.44560822780952e-17	0.00447412218214595	0.997157795217698	chr17	64930021	64930983	1453442
ACE2	2.54495932863972	1.04683157205168e-06	0.169352194916732	NA	chrX	17115010	17115977	-1513426
ACER1	0.111292250899944	NA	0.00595193951709763	NA	chr19	8314891	8315814	-1981725
ACER2	-0.189309209792268	0.719925025044654	-0.0937024362348377	0.92684602552221	chr9	17445360	17446328	-1963082
ACER3	-0.514089335432577	0.131554197892399	-0.169554883638164	0.741539037113752	chr11	72164373	72165341	-4696015
ACHE	2.36059375346888	3.82398292163271e-28	-0.259752677604996	0.644211225937631	chr7	101149853	101150821	-254418
ACIN1	-0.0130268731819412	0.968360609551843	0.0394635436047244	0.946499584011224	chr14	22724684	22725652	346401
ACKR1	0.679862694048818	0.448285967381573	0.0117950151010264	NA	chr1	159767795	159768763	564267
ACKR2	0.760993759225422	0.329963742923824	-0.0925902421850221	NA	chr3	43258304	43259266	449314
ACKR3	0.634017546442202	0.0233461187282439	0.0763837778737541	0.949990771918398	chr2	234168064	234169033	-2401188
ACKR4	-0.744248396645415	0.410535001319795	-0.24531625558086	0.695732861283203	chr3	134515938	134516890	1919178
ACLY	-0.120328008533547	0.580737574400607	0.14383878308189	0.67285058513373	chr17	43354953	43355913	-1436415
ACMSD	0.327095085732099	0.751472253785462	0.0328040531962738	0.97695728328944	chr2	129961964	129962925	-4876171
ACO1	-0.342929503461701	0.0550816094325545	0.0675899673650946	0.885565148340184	chr9	31632878	31633846	-751240
ACO2	-0.0740570015467003	0.76079418038032	0.133016655854019	0.790103896237175	chr22	24630445	24631411	-16838196
ACOT1	-0.683421370880138	0.188965863469221	0.0156863919690712	0.991541742241787	chr14	77635279	77636245	4098539
ACOT11	1.20455333480236	0.00128363473178038	0.0322864058607471	0.982094414394582	chr1	54636120	54637097	88475
ACOT12	-0.410069633943486	NA	-0.0990048008580483	NA	chr5	75605832	75606792	5787856
ACOT13	0.00105512889171273	0.998154034147919	-0.103825010312841	0.878891377306693	chr6	24400046	24401019	-266502
ACOT2	-0.728727642985358	0.000259976307565376	0.380501048312828	0.281836881197736	chr14	77635279	77636245	4068143
ACOT4	-1.07215208033522	0.00611858374441994	-0.290611403623277	0.678295964774772	chr14	77635279	77636245	4044057
ACOT6	-0.329906859350432	0.767937989756151	0.145725039931111	0.821235886916524	chr14	77635279	77636245	4018919
ACOT7	-0.812905120716779	2.99258517915074e-06	0.238168607932248	0.5628179822724	chr1	10425394	10425655	-4066581
ACOT8	0.0396576832767143	0.909768303463745	0.257211513685072	0.442752294716805	chr20	41970895	41971863	3886029
ACOT9	0.107505902721502	0.718324894050831	0.067319261063475	0.912559584361677	chrX	23659882	23660832	82932
ACOX1	0.275481290129268	0.15091083926992	-0.071885385257539	0.881985841961773	chr17	80551207	80552176	-4572258
ACOX2	0.254497930430912	0.716436651054495	0.452282158455539	0.339959205345875	chr3	53977513	53978481	4559204
ACOX3	-0.366289297971488	0.0861655885461206	0.222130282486277	0.668314681087464	chr4	9731773	9732691	-1291508
ACOXL	0.862337159957078	0.000983376356507539	0.172234194905158	0.810465198749688	chr2	110314437	110315396	-417655
ACP1	-0.243963664859954	0.210494155131019	0.0320646581070318	0.960629149271917	chr2	3104480	3105423	2840084
ACP2	-0.199786412740714	0.445909177322267	-0.100290254303085	0.891273954044125	chr11	41305798	41306022	5942717
ACP5	-0.397752067055991	0.634333196455597	-0.208854827414238	0.797763234199746	chr19	12231834	12232790	-654572
ACP6	0.74381062143491	7.99714174629105e-07	0.0361350344634749	0.965476551250103	chr1	147733841	147734800	-63810
ACP7	-0.140931011405215	NA	-0.132020535660874	NA	chr19	39479461	39480441	395647
ACPP	0.58064150972723	0.259727196001677	-0.173711021297739	0.848883187175152	chr3	134515938	134516890	2199048
ACPT	-0.0195156901848638	0.981900051860785	0.114580963277882	0.913402950483757	chr19	51905691	51906661	1115762
ACR	-0.161503944059283	NA	-0.0376913782969702	NA	chr22	24630445	24631411	-26107295
ACRBP	0.384321472999697	0.573988743111487	-0.215951278099025	0.792426484301015	chr12	6885859	6886821	-238927
ACRC	-0.475489372282264	0.535615512561785	-0.235346781178564	0.770281761745634	chrX	72733184	72734156	1155647
ACRV1	0.460099800549417	0.501565394928459	-0.087733165937842	0.935126903869061	chr11	119039271	119040160	6641182
ACSBG1	-0.712965231743635	0.286034685890772	-0.102334559491799	0.926331025162036	chr15	75870853	75871822	2363369
ACSBG2	0.131289951891529	0.893435631487155	0.284440380036401	0.68884410173941	chr19	8314891	8315814	2179721
ACSF2	-0.338311994968835	0.111100550788052	0.22235200382917	0.614752743538258	chr17	54201573	54202541	3775900
ACSF3	-0.0511212763715874	0.889248851241791	0.0784023655850142	0.920078462149972	chr16	75815595	75816296	-13277863
ACSL1	-2.28800726179727	1.14763075112838e-19	-0.225761532418206	0.724942824557656	chr4	186050056	186051007	-1244745
ACSL3	-0.316690013520433	0.10107132880518	-0.0655283057707297	0.918760175762547	chr2	223190520	223191443	329969
ACSL4	-0.128307629779061	0.747841733763154	-0.00407646665306902	0.996871462178602	chrX	108376866	108377393	1356261
ACSL5	-0.431530559738962	0.656775889000171	0.0197470809042885	0.985439421452212	chr10	102454374	102455335	-9919303
ACSL6	0.0280397294684429	0.975527886119688	0.230235331492868	0.769701426172063	chr5	136413881	136413959	-4402259
ACSM1	0.355633617897981	NA	-0.314837183329565	0.615748709732946	chr16	21221786	21222748	-531012
ACSM2A	NA	NA	NA	NA	chr16	21221786	21222748	770807
ACSM2B	NA	NA	NA	NA	chr16	21221786	21222748	-645895
ACSM3	-0.912257417936662	0.091718574819479	0.210149261085769	0.799054368238794	chr16	21221786	21222748	458278
ACSM4	-0.239811488105637	NA	0.00323889095201359	NA	chr12	6885859	6886821	-417991
ACSM5	-0.112485967431022	NA	NA	NA	chr16	21221786	21222748	812734
ACSM6	3.21139687002075	4.60715553875128e-07	-0.0182369829216463	NA	chr10	97416845	97417535	2222991
ACSS1	1.44901735837774	0.00809236550328644	-0.371002861973362	0.48087332014067	chr20	25233837	25234802	-201614
ACSS2	1.18655816925845	2.36062933958903e-12	-0.89220831490217	2.28904629673891e-07	chr20	35262123	35263091	387645
ACSS3	-0.413730677378817	0.0323341124480872	0.232104906032622	0.458575610831797	chr12	85468939	85469903	4391392
ACTA1	0.193383672050206	0.858918208926196	-0.0504790752898424	0.967039878811766	chr1	227868339	227869308	1565272
ACTA2	-0.489361744858871	0.613705025236616	0.235999607452923	NA	chr10	90301652	90302607	-1349308
ACTA2-AS1	-0.0922116336610671	NA	NA	NA	chr10	90301652	90302607	1369447
ACTB	0.672967396326589	0.000369039632009314	-0.126640496914686	0.807494834635766	chr7	4599432	4600400	930684
ACTBL2	NA	NA	NA	NA	chr5	56156996	56157967	1325326
ACTC1	-1.81600785864626	0.00419924757043995	0.21864288442093	NA	chr15	58833341	58834296	-24038094
ACTG1	-0.451216316133225	0.0399669012540667	0.392341616801615	0.0555707879920986	chr17	80551207	80552176	961174
ACTG1P17	0.0510702033333088	0.966766298797994	-0.120831439911706	0.903013362485303	chr15	88540551	88541519	-5801256
ACTG1P20	-0.168192141403527	0.773741706467629	0.0194013740912776	0.988252885359401	chr1	25587849	25588817	-1735540
ACTG1P4	0.198850075697257	NA	-0.0176996136204262	NA	chr1	104134738	104135712	565822
ACTG2	-0.129727315235082	0.911757279694366	0.272097898398771	0.672001823567769	chr2	86261298	86262267	12368817
ACTL10	-0.682486030206399	0.102485137283145	-0.0732794449184009	0.954076563465921	chr20	35262123	35263091	1596110
ACTL6A	-0.0702085023043731	0.777188573061085	-0.215907638036417	0.368610255702364	chr3	175905549	175906517	-3656846
ACTL6B	0.0381051048690718	0.974840108409618	-0.0555994126615734	NA	chr7	101149853	101150821	-493877
ACTL7A	NA	NA	-0.00743622053141534	NA	chr9	108594612	108595572	-267135
ACTL7B	-0.145528292165616	NA	-0.00034938782732073	NA	chr9	108594612	108595572	260902
ACTL8	0.381084927654315	0.713336667920828	-0.0132409945259931	0.991765757321229	chr1	15379017	15379976	-2375815
ACTL9	NA	NA	NA	NA	chr19	8314891	8315814	383476
ACTN1	-0.00100009870397884	0.997289511808607	0.279493955210095	0.33251266551573	chr14	64978587	64979555	4000294
ACTN1-AS1	0.234031311412179	NA	0.00678110701986385	NA	chr14	64978587	64979555	-4000610
ACTN2	-0.452726581231564	0.278062441091167	0.328626861587771	0.438609338176052	chr1	227868339	227869308	-8817630
ACTN3	-0.343537182343952	0.493012245791647	-0.137342412357056	0.865151777354169	chr11	67477410	67477551	931086
ACTN4	0.247863448410514	0.23067699248419	0.176281493433407	0.664351274725323	chr19	38631138	38632089	-16001
ACTR10	0.168604393728899	0.567471479363755	-0.253555144415082	0.47377418592255	chr14	55024549	55025503	-3175088
ACTR1A	0.412251872684135	0.00426687648751387	0.066311436809758	0.913402950483757	chr10	102454374	102455335	47900
ACTR1B	-0.0411274970617013	0.88227012732797	0.279975565894351	0.364988759395327	chr2	98129886	98130831	-466261
ACTR2	0.220928406691759	0.403055173968567	-0.234634663559219	0.453936649881364	chr2	55279270	55280234	-9947942
ACTR3	-0.0538656131921003	0.865389318160938	-0.121375747640775	0.771273702226083	chr2	112934253	112935221	-955196
ACTR3B	-0.566998715665206	0.0224869240852832	0.189106478942804	0.649477068412224	chr7	151027013	151027969	-1732257
ACTR3BP2	NA	NA	NA	NA	chr2	94744662	94745630	2804014
ACTR3BP5	NA	NA	NA	NA	chr10	37493324	37494293	-1202787
ACTR3C	-0.212252798426744	0.857097317495281	-0.145936023647964	NA	chr7	151027013	151027969	-724512
ACTR5	-0.174008825043125	0.544583063215342	0.0167811621495476	0.984372493877932	chr20	41970895	41971863	3222926
ACTR6	-0.540413837262109	0.101811443939717	-0.207191891667989	0.714749173796692	chr12	105478558	105479527	5278956
ACTR8	-0.147584007606503	0.579851580220044	-0.105552183823838	0.844126747576552	chr3	53977513	53978481	-95796
ACTRT1	NA	NA	NA	NA	chrX	125779510	125780478	2272408
ACTRT2	-1.17592042131851	0.126985929345697	0.0655556480165075	NA	chr1	1580342	1581246	-1440687
ACTRT3	0.266748691533776	0.690285136259699	0.0119884841530342	0.992078686219871	chr3	175905549	175906517	-6136139
ACVR1	-0.108671182263159	0.731921657367081	0.0966502298740177	0.874379555852905	chr2	170263303	170264250	-12388667
ACVR1B	0.00910028865682498	0.968746238332923	-0.039161800924232	0.947088468177729	chr12	51454286	51455254	-496896
ACVR1C	0.239774122220565	0.685339964854118	0.0241903175454812	0.984112877694644	chr2	170263303	170264250	-12666218
ACVR2A	-0.179052442276428	0.590761344067136	-0.11500377705976	0.842849764585336	chr2	129961964	129962925	-17882072
ACVR2B	-0.524627005350378	0.0461835460449337	-0.0382804948250826	0.956394357579144	chr3	39418298	39419272	964487
ACVR2B-AS1	-0.282049012554041	0.74898560048347	-0.0344996848580849	0.980689188971994	chr3	39418298	39419272	-963966
ACVRL1	0.0062036028483011	0.993091829031431	-0.239346892390102	0.756494628726038	chr12	51454286	51455254	-452647
ACY1	0.14893714600438	0.879752006853319	0.0711485402787881	0.945121410878878	chr3	50519891	50520848	-1462914
ACY3	1.73153026663772	0.0166435244819078	-0.207534066124105	0.796604031609708	chr11	67603353	67604313	46825
ACYP1	-0.81564886900967	0.0158483901075342	-0.111524745866957	0.897507040970677	chr14	77635279	77636245	-2571714
ACYP2	-0.415269673081898	0.447675799880262	-0.034476312144501	0.977963882307819	chr2	55279270	55280234	1308650
ADA	-0.672599052548062	0.00272809324061392	-0.335416160912913	0.264541152134941	chr20	41970895	41971863	2680378
ADAD1	-0.0922116336610673	NA	-0.002942246586885	NA	chr4	119396365	119397332	-2982116
ADAD2	0.047338297636738	NA	-0.109296221043717	NA	chr16	75815595	75816296	-8375171
ADAL	-0.0458909868241103	0.901256062367973	-0.0383568582495052	0.966983367452229	chr15	58833341	58834296	15503469
ADAM10	-0.0608135981885933	0.85468316464855	-0.0835848377278577	0.88541819463982	chr15	58833341	58834296	-83842
ADAM11	-0.604580190744264	0.0335147217071984	-0.034511302360759	0.97732289774679	chr17	43354953	43355913	-1403745
ADAM12	0.725850336700009	0.422963008515386	-0.0754374756937352	NA	chr10	130627956	130628919	-4239881
ADAM15	-1.54604185123853	2.04289128546956e-09	0.0276215789466271	0.976444269486583	chr1	155599536	155600505	548749
ADAM17	0.0839857967972656	0.771215601702332	0.00669814540459952	0.992240872118511	chr2	10213669	10213745	-657888
ADAM18	0.111292250899944	NA	NA	NA	chr8	39650793	39651758	66708
ADAM19	-0.688524416351234	0.0597558500456984	0.142517701505313	0.842777785695788	chr5	156665917	156666885	909421
ADAM1A	0.802014289811027	0.0478053166403876	-0.407308148194538	0.446095417194708	chr12	110570037	110571005	-1328541
ADAM2	NA	NA	NA	NA	chr8	39650793	39651758	187013
ADAM20	0.24802373251733	NA	0.0356294288511247	NA	chr14	64978587	64979555	5555943
ADAM20P1	0.188836777288043	NA	0.0326795258214001	NA	chr14	64978587	64979555	5504684
ADAM21	-0.256790932296405	0.815114093591114	0.0456318339769319	0.966926084340729	chr14	64978587	64979555	-5473085
ADAM21P1	-0.354751560712567	0.747510685808071	0.0734860654991424	NA	chr14	64978587	64979555	5268729
ADAM22	-1.58689411625195	1.12953540626011e-09	-0.18582017713225	0.742966144362533	chr7	101149853	101150821	13216195
ADAM23	-1.30923608694984	0.000628081326635556	-0.491444075879082	0.0195281818470364	chr2	207036832	207037793	593669
ADAM28	5.17203280008467	2.05301561059801e-17	0.0027090586416726	NA	chr8	18793948	18794916	-5499607
ADAM29	NA	NA	NA	NA	chr4	174400759	174401732	-517112
ADAM30	NA	NA	NA	NA	chr1	120424750	120425723	-528713
ADAM32	0.0301212295280163	NA	0.122250584724828	NA	chr8	39650793	39651758	543747
ADAM33	-0.872110519621696	0.000717017887896186	-0.0924196471652965	0.935126903869061	chr20	4034076	4034982	-352399
ADAM3A	NA	NA	NA	NA	chr8	39650793	39651758	-128287
ADAM5	NA	NA	NA	NA	chr8	39650793	39651758	336613
ADAM6	NA	NA	NA	NA	chr14	100311790	100312758	5659994
ADAM7	-0.0922116336610671	NA	NA	NA	chr8	18793948	18794916	-5646563
ADAM8	1.16551306101864	2.29712608432154e-05	0.290194074012792	0.621730651500316	chr10	133541054	133542017	-264634
ADAM9	-0.255581410724241	0.234813254038539	-0.036739103939255	0.953104055297716	chr8	39650793	39651758	654290
ADAMDEC1	NA	NA	NA	NA	chr8	18793948	18794916	-5589852
ADAMTS1	0.00540576842474326	0.992462890584659	0.38957402190948	0.281472673491873	chr21	18568678	18569644	8276247
ADAMTS10	3.28994186282403	2.83225448125759e-31	0.29969365787225	0.652999464902929	chr19	8314891	8315814	276842
ADAMTS12	-1.20838520158132	3.80448412489076e-07	0.41174507517088	0.10522172036572	chr5	35176384	35177353	-1284850
ADAMTS13	-0.0620889752346519	0.899394490324831	0.130932185194926	0.863918992746207	chr9	133957779	133958741	543922
ADAMTS14	-0.636980591435996	0.266938150019025	0.320539877983318	0.621087715928352	chr10	68525671	68526636	-2146649
ADAMTS15	-0.379376706943536	0.466733409941929	0.871051872631941	0.000720776929978069	chr11	119039271	119040160	-11409258
ADAMTS16	3.32545150419012	4.17468865483233e-17	-0.110399512750439	0.91855962903326	chr5	4924927	4925896	-214918
ADAMTS17	-0.732164253118278	0.240623251864316	0.0724093481108622	0.946850467628714	chr15	101859976	101860944	-1518483
ADAMTS18	2.48327623302119	8.64510878301739e-05	0.0418484749686159	NA	chr16	75815595	75816296	1619168
ADAMTS19	2.68657401309075	4.55406757702695e-06	0.0653802093727436	NA	chr5	136413881	136413959	6953511
ADAMTS19-AS1	1.32275307315198	0.0743169307015047	0.0600489512132207	NA	chr5	136413881	136413959	-6953232
ADAMTS2	2.17676712368461	4.26863422508608e-24	-0.3516517620749	0.451750903433334	chr5	179513962	179514930	-169017
ADAMTS20	-1.11386193460399	0.00309692324811044	-0.0900638307019965	0.930395885919509	chr12	37738087	37739055	5813349
ADAMTS3	2.12409677447169	1.1237313533585e-05	0.0893318391372261	0.918760175762547	chr4	72129223	72130191	439091
ADAMTS4	0.453542406009021	0.0115655925814783	0.183913962611186	0.771230319262763	chr1	161315707	161316604	-117103
ADAMTS5	1.76144578436389	0.00872780673636384	0.0259735096938884	NA	chr21	18568678	18569644	8397958
ADAMTS6	0.411956175620384	0.467632150699163	0.135738060476101	0.891003112816366	chr5	59463785	59464754	6017650
ADAMTS7	0.23636389335852	0.543322361404258	0.186307492180628	0.754451535970597	chr15	75870853	75871822	2940125
ADAMTS7P1	0.577003734846644	0.550969758518546	-0.000433322064562045	NA	chr15	88540551	88541519	6247753
ADAMTS8	2.71548863896409	6.87842952676388e-08	1.62714258193411	1.01384894868894e-11	chr11	119039271	119040160	11389277
ADAMTS9	0.786019324456344	0.00344312374740994	0.105335590180552	0.841814091148537	chr3	75393192	75394152	-10705984
ADAMTS9-AS1	-0.077311125956488	0.952355233931677	0.169254199506023	NA	chr3	53977513	53978481	-10583348
ADAMTS9-AS2	-0.250812878337614	0.822863392580549	0.167886461271745	0.835804986798318	chr3	53977513	53978481	-10706872
ADAMTSL1	1.8269719830123	0.00112168958850415	0.423020169634521	0.408275558262126	chr9	17445360	17446328	-1028236
ADAMTSL2	1.10665100732428	0.0293049554539623	0.220033700620179	0.767334393403808	chr9	133957779	133958741	426097
ADAMTSL3	0.136959176039138	0.907301704686899	0.322877551938972	0.615748709732946	chr15	88540551	88541519	4886950
ADAMTSL4	-0.591457199613517	0.42191774994941	-0.159785088018315	0.825408134440276	chr1	150632807	150632885	83478
ADAMTSL4-AS1	0.121270009981809	0.891058792909033	-0.602751364337294	0.10203117383542	chr1	150632807	150632885	-58295
ADAMTSL5	-0.641857263797778	0.0125978488269096	-0.217743072383284	0.716384888575141	chr19	386679	387637	1126030
ADAP1	-1.36476610463829	1.98902209479419e-07	-0.0279725574201056	0.983244018850185	chr7	2389406	2390372	-1469001
ADAP2	-0.400461836587669	0.537645600235025	-0.150931781435207	0.871644333779057	chr17	30700040	30701008	-221211
ADAR	-0.132810511246538	0.482843701403639	0.0950258277114813	0.806814892593607	chr1	155599536	155600505	-993721
ADARB1	-0.5924039557472	0.000102434216910988	0.0126874392034061	0.987207094699033	chr21	44282859	44283777	-791259
ADARB2	-0.582072841780007	0.488243107467119	0.176028980484267	0.828369241071341	chr10	3061468	3062440	-1324479
ADARB2-AS1	-0.0413355831024633	NA	-0.00448510614755053	NA	chr10	3061468	3062440	1535325
ADAT1	0.0831479122887222	0.795850156363863	-0.110676361475766	0.876959801024994	chr16	75815004	75815286	-191823
ADAT2	-0.487830412811279	0.0698938179036621	-0.195210701589817	0.720367429218577	chr6	137844468	137845341	5597772
ADAT3	0.420488708948281	0.127758507377826	0.1654139020109	0.826273346598143	chr19	386679	387637	-1518213
ADCK1	0.538352717706385	0.0517448592337699	-0.427461928883112	0.0977877327359739	chr14	77794673	77795634	-4929
ADCK2	0.434368985115994	0.139535581591968	0.150652006904607	0.794943936751468	chr7	140552983	140553942	-119689
ADCK3	0.157576649413897	0.634922486501087	0.0135175412300368	0.98711025307052	chr1	227868339	227869308	928587
ADCK4	0.342060382954518	0.13859004712696	0.10393088811708	0.866939464556722	chr19	39959230	39960162	755409
ADCK5	0.403790033185777	0.277694929519229	0.146174685658615	0.864801683972531	chr8	144795893	144796861	422363
ADCY1	-1.12141249702727	2.76971021489868e-08	-0.0447001323676213	0.956236362160651	chr7	47989678	47990639	2416019
ADCY10	0.185373513451046	0.662457238562643	-0.208484159218744	0.730728494860789	chr1	161315707	161316604	6598070
ADCY10P1	1.4750825364825	2.13282881565946e-06	-0.393074442456314	0.462817163884224	chr6	44328047	44329009	3227495
ADCY2	1.22465972161992	2.12691939338794e-06	0.532007012519732	5.50598560831487e-05	chr5	8937741	8938708	1541996
ADCY3	-0.784284378822403	0.000918443557572972	0.220852579187501	0.459776509692735	chr2	26749864	26750871	-1830352
ADCY4	1.24020222758409	0.0738898797884101	0.0572945172202325	NA	chr14	25792774	25793313	-1457974
ADCY5	0.918620976177978	0.00091641255541851	0.210883522299398	0.741717049705983	chr3	125890458	125891239	-2474507
ADCY6	0.0559499064478272	0.887296940580161	0.101049481724793	0.848783639902499	chr12	51454286	51455254	-2665675
ADCY7	-0.440250869516899	0.0869223343317192	0.00510367923409994	0.996726485895774	chr16	47864458	47865426	-2401597
ADCY8	3.24694032198139	1.68747244726128e-08	0.183953248133232	0.795235311930862	chr8	137414345	137415312	-6374241
ADCY9	-0.798895089337118	3.24403548020491e-07	0.110603270720544	0.825408134440276	chr16	5754387	5755355	-1638687
ADCYAP1	0.383463690830241	NA	-0.0398616454176366	NA	chr18	2000813	2001781	1096355
ADCYAP1R1	-0.446007377940254	0.416834061190744	-0.34220515707503	0.473458252820696	chr7	27741659	27742621	-3310320
ADD1	0.155807977359483	0.358474616671978	-0.000395588807389672	0.999469305766753	chr4	3925642	3926609	1082270
ADD2	-0.0216386276128266	0.96128560284606	-0.0909636937574618	0.88282643661919	chr2	55279270	55280234	15487962
ADD3	0.177933660365825	0.511673000894867	-0.1774044001196	0.719414829918115	chr10	102454374	102455335	-7541495
ADD3-AS1	0.386404202414045	0.72203139155761	0.0575679513802261	NA	chr10	102454374	102455335	7553526
ADGB	NA	NA	-0.00813480748425934	NA	chr6	151455209	151456185	4856698
ADGRA1	-1.84787723059742	0.00102166866235144	-0.256196666791156	0.721464151385766	chr10	133541054	133542017	453533
ADGRA1-AS1	-0.0922116336610671	NA	-0.00767536661569852	NA	chr10	133541054	133542017	-454840
ADGRA2	-0.601422465792817	0.500180206685044	0.252933920369348	0.509490417302896	chr8	37193367	37194335	-603031
ADGRA3	1.46605604775958	4.90638059305082e-15	0.149378928239933	0.693099766550065	chr4	22597762	22598736	-82196
ADGRB1	1.64788255315569	6.64818709321033e-11	0.0291167151415497	0.980899819096815	chr8	142828842	142829804	365308
ADGRB2	-0.800581287914378	0.213269325463333	-0.150938446313732	0.85506811587756	chr1	33063515	33064484	-1299937
ADGRB3	2.03681784702033	0.00236574481398584	2.37435993561703	9.79326838375684e-30	chr6	64944459	64944491	-3691264
ADGRD1	-1.39934575086591	6.08211945952972e-05	0.0279617566297379	0.983296782363904	chr12	123492641	123493573	-7460799
ADGRE1	-0.606294724804778	0.498715647146921	-0.142469246023364	NA	chr19	8314891	8315814	1427805
ADGRE2	0.659339888845867	0.0778004767356198	-0.0489530192759578	0.968553251577026	chr19	12231834	12232790	2544614
ADGRE3	NA	NA	NA	NA	chr19	12231834	12232790	2442605
ADGRE4P	-0.105134849970974	NA	-0.00995669777111887	NA	chr19	8314891	8315814	-1324508
ADGRE5	0.0563881003310785	0.846689711621409	-0.050675164520902	0.950822703215302	chr19	12231834	12232790	-2148831
ADGRF1	NA	NA	0.0117831361595196	NA	chr6	44328047	44329009	2713834
ADGRF2	0.00807015848904072	NA	-0.0262354934888449	NA	chr6	44328047	44329009	-3328061
ADGRF3	-0.297326417413614	0.673863682517243	-0.114513613234523	0.912559584361677	chr2	26749864	26750871	-431320
ADGRF4	-0.0922116336610671	NA	-0.00294224677025965	NA	chr6	44328047	44329009	-3370024
ADGRF5	0.00982564881961064	NA	NA	NA	chr6	44328047	44329009	2593448
ADGRG1	-1.05366124184166	0.191210413460643	-0.00592538005631355	0.996862744545437	chr16	47864458	47865426	-9754750
ADGRG2	0.507336681688736	0.549318674172929	-0.137654431492997	0.873225222289265	chrX	18846492	18847424	275678
ADGRG3	3.19594830892823	2.13769889442072e-14	-0.482654702496027	0.274159860607194	chr16	47864458	47865426	-9803302
ADGRG4	0.0176067628880308	NA	NA	NA	chrX	135406098	135407066	-894380
ADGRG5	-1.59678611048992	8.25082303172892e-05	-0.240642198468972	0.721469069473661	chr16	47864458	47865426	-9677694
ADGRG6	-0.411439850401725	0.355700657915457	-0.0375294151833365	0.978514812243137	chr6	137844468	137845341	-4457014
ADGRG7	2.87910850918255	1.52398901218891e-05	-0.00294224677025965	NA	chr3	100666140	100667097	57030
ADGRL1	-0.259550329938328	0.330422036902915	0.12726816263315	0.8124693429845	chr19	12231834	12232790	1973872
ADGRL2	-0.844135658288549	2.94257213594483e-06	0.10422004691012	0.829196560816646	chr1	79702340	79703294	-1996952
ADGRL3	-0.732908294163044	0.249684666539694	-0.229906324542087	0.741488012643428	chr4	62940877	62941845	1740106
ADGRL3-AS1	-0.227344834450852	NA	0.0127152249089522	NA	chr4	62940877	62941845	-779597
ADGRL4	0.0594819119093564	0.962872180425061	0.00931658271724774	NA	chr1	79702340	79703294	-696008
ADGRV1	-0.42209794262518	0.0237843673737556	-0.0608526987102225	0.930395885919509	chr5	93456673	93457578	2898326
ADH1A	-0.0413355831024632	NA	-0.00743622026779875	NA	chr4	117183119	117184080	-17892572
ADH1B	NA	NA	-0.0115700686155378	NA	chr4	117183119	117184080	-17862158
ADH1C	0.111292250899944	NA	NA	NA	chr4	117183119	117184080	-17830555
ADH4	0.017612073965239	NA	-0.0409011527137058	NA	chr4	117183119	117184080	-18039302
ADH5	-0.19314783508406	0.238954988536543	-0.0159955771479734	0.9800523530225	chr4	117183119	117184080	-18094812
ADH6	0.0809177819730025	0.94949136297937	0.00571018784185989	0.996643620179952	chr4	117183119	117184080	-17964354
ADH7	NA	NA	NA	NA	chr4	117183119	117184080	-17748466
ADHFE1	-0.275257954424036	0.640346082518355	0.255930137677425	0.739145222518399	chr8	58671738	58672704	-7760261
ADI1	0.101027398769779	0.774446385408487	-0.0268729885288898	0.98090077363101	chr2	3104480	3105423	412794
ADIG	NA	NA	NA	NA	chr20	35262123	35263091	-3318587
ADIPOQ	1.21851781031204	0.102554119243367	-0.0159720652619358	NA	chr3	186865587	186866486	23364
ADIPOQ-AS1	0.964373543757514	NA	-0.00034938782732073	NA	chr3	186865587	186866486	-9915
ADIPOR1	-0.100271980195353	0.691161705097534	0.172050732483091	0.552484425285022	chr1	207635111	207636074	-4677610
ADIPOR2	-0.231015767382207	0.22469947900188	-0.010208020238647	0.988252885359401	chr12	4721230	4722199	3030634
ADIRF	0.178083808534726	NA	-0.0136360855565418	NA	chr10	90301652	90302607	3333700
ADK	-0.799646700544067	0.000273255490662955	-0.0214078071872419	0.979657074932522	chr10	68525671	68526636	-5625031
ADM	2.26250002021559	5.06330198807277e-49	-0.250064942251878	0.258507851043573	chr11	10391308	10392276	86813
ADM2	-0.921492462353043	0.000260529878099408	0.244756077888818	0.49419324734215	chr22	24630445	24631411	-25850795
ADM5	0.0309938498303752	0.971482745354434	0.251164035421714	0.688941663633914	chr19	48889635	48890598	-798567
ADNP	-0.177464354840214	0.36425378169485	-0.100510643482223	0.824057287974172	chr20	41970895	41971863	8938411
ADNP-AS1	-0.455686647343827	0.213392228683785	0.039917415980842	0.973205614761974	chr20	41970895	41971863	-8959604
ADNP2	-0.369925652780507	0.00969679413872214	0.198114138461629	0.614940136373314	chr18	79960165	79961063	-148416
ADO	-0.127236808204717	0.614816014700969	-0.0514787565581141	0.934734428473318	chr10	65409229	65410196	2604958
ADORA1	0.3462717991161	0.590375565833586	-0.323235510888362	0.615057563227204	chr1	207635111	207636074	4507886
ADORA2A	0.0512483938711604	0.964134669863138	0.264584298839825	0.664351274725323	chr22	24630445	24631411	207332
ADORA2A-AS1	0.497695897262107	0.360831608833831	0.174863400416258	0.847310742954647	chr22	24630445	24631411	-135855
ADORA2B	-0.178515333509754	0.658790615832529	0.574488522791561	0.0127304523584687	chr17	16834879	16835857	890452
ADORA3	0.248126969087976	NA	0.0117831361595196	NA	chr1	111359723	111360685	143916
ADPGK	0.040239758030401	0.868462022801257	0.107492342235082	0.823947416772646	chr15	75870853	75871822	-3087553
ADPGK-AS1	0.380984552473675	0.713336667920828	0.00866607083588553	0.994158719517549	chr15	75870853	75871822	3088503
ADPRH	-0.496349080582113	0.367616372848731	-0.144757366906107	0.873223757814747	chr3	125890458	125891239	6311416
ADPRHL1	0.400536121836225	0.548514869552686	-0.0210249985438615	0.987571681362289	chr13	95268020	95269003	18180629
ADPRHL2	0.35938372349741	0.0740495547624611	0.104237198609987	0.837418537178561	chr1	36488983	36489934	400608
ADPRM	-0.194762203006618	0.632534149837166	0.0213373788681417	0.985469223819005	chr17	8056336	8056551	-2641165
ADRA1A	-0.0451570680479591	NA	-0.0256460392070183	0.984372493877932	chr8	32093046	32093253	-5227496
ADRA1B	1.4551272861235	0.00536814318440201	-0.0385053701054568	NA	chr5	156665917	156666885	-3250331
ADRA1D	0.538941121634987	0.589700709252803	-0.0510188013855162	0.963164957472229	chr20	4034076	4034982	214482
ADRA2A	0.283669152275064	0.776538868015106	0.0788657112811168	0.946499584011224	chr10	102454374	102455335	-8622177
ADRA2B	-2.65680825696867	4.10142326745457e-12	-0.306499546856852	0.647697759326472	chr2	94744662	94745630	1371098
ADRA2C	2.71493126486533	1.14031551804339e-21	-0.611182177865404	0.0360452214148036	chr4	3925642	3926609	159558
ADRB1	0.282167491394522	0.743997173352756	-0.234149171141452	0.756494628726038	chr10	102454374	102455335	-11589192
ADRB2	-0.514391595090294	0.603510769816837	-0.054589509876243	NA	chr5	150453760	150454717	1627646
ADRB3	0.0768507913552868	NA	0.124739252195754	NA	chr8	37193367	37194335	772814
ADRM1	0.500568576592127	0.00612761964166808	0.112087303492225	0.801860284157229	chr20	60041178	60042140	-2261236
ADSL	-0.14105012799329	0.545341409431988	-0.0243943126354478	0.970771201429588	chr22	24630445	24631411	-15715571
ADSS	0.39305143955124	0.00573430028932344	0.0156647776546926	0.982094414394582	chr1	246082684	246083636	-1631027
ADSSL1	-0.686750594243811	0.0118089502503913	0.0101443724787951	0.992319402750105	chr14	100311790	100312758	-4411922
ADTRP	0.52373896745957	0.599667205229871	-0.0200549594704464	NA	chr6	18226765	18227696	-6448185
AEBP1	-0.917490765668921	0.000605722926182624	0.22665292890191	0.523874675591903	chr7	47989678	47990639	3885798
AEBP2	-0.109107757053331	0.619338227240211	-0.0313320290104266	0.964806426249104	chr12	21644941	21645931	2205763
AEN	0.632967225790151	0.000577687612355573	-0.278916532073375	0.125828707372898	chr15	88540551	88541519	-80260
AES	-0.478083463386615	0.0119987035434063	-0.0526442514627072	0.928684564625359	chr19	386679	387637	2675214
AFAP1	-0.567630611696797	0.00759618291033635	0.150329993729408	0.770281761745634	chr4	9731773	9732691	-1792307
AFAP1-AS1	-0.275032643637256	0.810981860620285	-0.0694454844698257	0.937007832772688	chr4	9731773	9732691	1978143
AFAP1L1	0.755573535331587	0.00600174989658699	-0.667883928309152	0.00459399125611611	chr5	150453760	150454717	1182401
AFAP1L2	0.421300271004387	0.171998399137721	0.453805570947458	0.343202772705243	chr10	102454374	102455335	11949923
AFF1	-0.380752921812289	0.0181244708543711	0.0686971071036454	0.918826697479701	chr4	72129223	72130191	-14805294
AFF2	-0.776639759840091	0.000485518482165506	0.122229328682531	0.806021056190074	chrX	145720840	145721800	-2779298
AFF3	0.304533352216739	0.73583442645069	-0.38715979470937	0.472486044240549	chr2	100684865	100685837	-579769
AFF4	-0.015992774456826	0.963581028534448	0.0065900197095217	0.994485567872521	chr5	136413881	136413959	-3450259
AFG3L1P	-0.085323700377407	0.814866836068335	-0.0650960593244702	0.942295997291804	chr16	75815595	75816296	-14156634
AFG3L2	-0.480695611819221	0.00149602008511736	-0.0105512427823659	0.987207094699033	chr18	4917278	4918247	7459513
AFM	NA	NA	-0.00034938782732073	NA	chr4	72129223	72130191	-1352037
AFMID	-0.397308479967431	0.0349333944073184	0.14328369953813	0.757534648636177	chr17	80551207	80552176	2364375
AFP	0.428596168180495	NA	-0.0631379436320949	NA	chr4	72129223	72130191	-1306511
AFTPH	0.0374339049455165	0.920904379588771	-0.266639998669639	0.477969502688635	chr2	55279270	55280234	-9244552
AGA	-0.207992046280922	0.547832186747602	-0.0507393764816187	0.963164957472229	chr4	179553171	179554140	-2111153
AGAP1	-0.248588714279534	0.151117765485777	0.491881458553768	9.82317143705427e-05	chr2	234168064	234169033	-1325540
AGAP1-IT1	-0.0277518010526258	0.972484576105907	0.0604561715424344	0.963164957472229	chr2	234168064	234169033	-1337202
AGAP11	-0.298095356115221	NA	0.021510898824966	NA	chr10	90301652	90302607	3331390
AGAP12P	0.0046740567315202	0.995063314873478	0.237823064109617	0.757548780279452	chr10	43337202	43338170	4693953
AGAP2	0.361095669547372	0.164957143030126	-0.184879855472683	0.754451535970597	chr12	58327458	58328426	-589697
AGAP2-AS1	-0.111517213574478	NA	-0.0182242877353319	NA	chr12	58327458	58328426	601703
AGAP3	0.827027969663224	9.83508388093279e-05	-0.198162347477097	0.615118789149735	chr7	151027013	151027969	-58339
AGAP4	0.127602781931697	0.766520950908559	-0.0263811219833492	0.982094414394582	chr10	43337202	43338170	2509786
AGAP5	0.191958774482287	0.629065431396815	0.015876515528865	0.990047458626061	chr10	68525671	68526636	5171642
AGAP6	0.112328168674167	0.778013199966375	0.141776233749935	0.799054368238794	chr10	43337202	43338170	-6650631
AGAP7P	0.438067942047368	0.558303134632847	0.0849152704842462	0.935126903869061	chr10	43337202	43338170	-2771808
AGAP9	0.119981756048957	0.869669465870874	-0.106313934209388	0.923687906840946	chr10	43337202	43338170	4185951
AGBL1	-0.295601178651808	NA	NA	NA	chr15	88540551	88541519	2399025
AGBL1-AS1	NA	NA	NA	NA	chr15	88540551	88541519	-2224068
AGBL2	0.350325342398782	NA	-0.0457422273560371	NA	chr11	41305798	41306022	6409465
AGBL3	-0.596386204709837	0.369476043291131	0.00881283679606697	0.995527981250935	chr7	139467404	139468373	4481381
AGBL4	0.469147045043645	0.420447338701418	-0.0853388736914195	0.939089028738505	chr1	52006244	52007211	-1982775
AGBL4-IT1	NA	NA	NA	NA	chr1	52006244	52007211	-2534644
AGBL5	-0.378980948412322	0.018572777343522	0.0194011821992403	0.9800523530225	chr2	26749864	26750871	-301254
AGBL5-AS1	0.181213705861495	NA	-0.061828621235272	NA	chr2	26749864	26750871	299895
AGER	-0.403055637800767	0.535615512561785	-0.113019225215868	0.917394425591139	chr6	32657125	32658083	-473283
AGFG1	-0.115619719444354	0.590486317655454	-0.083217656532767	0.870992526451596	chr2	228363641	228364609	891954
AGFG2	0.159989675473629	0.596964495793152	-0.0673278084506148	0.936327765005189	chr7	101149853	101150821	611127
AGGF1	-0.148883722586692	0.572806621772155	-0.173276809341777	0.615336053123343	chr5	75605832	75606792	-1424072
AGK	-0.502140715167617	0.0394851068674718	-0.0254837739772482	0.978587559443767	chr7	141751125	141752103	200337
AGL	1.88521766545235	2.95507124913974e-25	-0.184173122407783	0.771445437270615	chr1	99835833	99836768	-13782
AGMAT	-0.7109248143049	0.00228855822125598	0.207431541919917	0.668215537692714	chr1	15379017	15379976	205612
AGMO	-0.441408898742865	0.671460146478816	0.0166790078400229	0.99110735352912	chr7	16197721	16198689	-636191
AGO1	0.437579913362219	0.000668533859565917	0.0442735336326627	0.93451528209814	chr1	36488983	36489934	619652
AGO2	-0.0641259762785787	0.815041752971551	0.295396496322083	0.112975616499246	chr8	139459905	139460873	1175157
AGO3	0.0685690529124205	0.78764281163752	0.021889551744387	0.979657074932522	chr1	36488983	36489934	558378
AGO4	-0.347705360783597	0.0510311971118237	-0.340775249435944	0.0972633794986811	chr1	36488983	36489934	681233
AGPAT1	-0.84881111984088	NA	-0.173164962389117	0.848923353422233	chr6	32657125	32658083	-481466
AGPAT2	1.4144860802652	9.50826945174512e-13	-0.132844898562886	0.846342503376533	chr9	134714934	134715895	1972044
AGPAT3	-0.443980189143259	0.00440212343719926	-0.319712503894973	0.358586332313272	chr21	44282859	44283777	418084
AGPAT4	0.229544736137223	0.391012208809133	0.115526681789367	0.816002787157564	chr6	159794736	159795695	1478858
AGPAT4-IT1	0.522972908058243	0.11561817967597	-0.10021250472942	0.908196969328417	chr6	159794736	159795695	1366765
AGPAT5	-0.513164246925791	0.00140837279443273	-0.216201590659089	0.540809053133857	chr8	7497874	7498842	790002
AGPS	-0.00202265140383847	0.994720997751043	-0.00608975783496436	0.993770919519593	chr2	170263303	170264250	-7128965
AGR2	-0.145991278567938	NA	NA	NA	chr7	16197721	16198689	606908
AGR3	NA	NA	NA	NA	chr7	16197721	16198689	683783
AGRN	-0.963579963897793	0.00038263332564913	0.119589152703539	0.891273954044125	chr1	1409806	1410773	390168
AGRP	-0.146704014854882	0.905855320395146	0.0604842801484903	NA	chr16	74799403	74800360	-7316069
AGT	0.380697860092846	0.634086620738747	-0.0375235032145225	NA	chr1	227868339	227869308	2845766
AGTPBP1	-0.294625317168623	0.250643454672478	-0.533925753803556	0.0426541372357281	chr9	95269770	95269955	-9527834
AGTR1	-0.163292122994662	NA	-0.00813480748425934	NA	chr3	146522264	146523231	-2175122
AGTR2	NA	NA	NA	NA	chrX	113990913	113991079	-2179708
AGTRAP	-0.0318692363574331	0.933063558814677	0.0952718018655733	0.9041254367307	chr1	10426924	10427626	-1308809
AGXT	-0.296205870728393	0.779291064624333	-0.00294224677025965	NA	chr2	234168064	234169033	-6700196
AGXT2	NA	NA	NA	NA	chr5	35176384	35177353	-128734
AHCTF1	-0.0775467902754979	0.782446791559134	-0.101026131833033	0.823947416772646	chr1	247015782	247016742	-84839
AHCTF1P1	-0.0739405438246585	0.863779633078312	-0.168717339666953	0.771230319262763	chr2	170263303	170264250	-8755876
AHCY	0.00857977680402707	0.973734998384464	-0.0329534010939887	0.969378355970401	chr20	35262123	35263091	-959602
AHCYL1	-0.155077235726103	0.438489709795111	-0.00507435772480527	0.994487824296206	chr1	111359723	111360685	1375440
AHCYL2	-0.333727246612935	0.0331248404266242	0.068650916562913	0.903078130187649	chr7	126168159	126169127	-3056370
AHDC1	0.536554428331643	0.0137322927942063	0.393631205045144	0.117477455758324	chr1	29338081	29339047	-1735071
AHI1	-0.440665684759648	0.0796799479485874	-0.294485180265733	0.369090828125775	chr6	134659109	134660077	838171
AHNAK	1.19674444214812	8.13459159887439e-07	0.10846276219427	0.920078462149972	chr11	62382199	62383091	164214
AHNAK2	-1.99141167194976	4.03664425731817e-13	-0.0221130965135074	0.982094414394582	chr14	100311790	100312758	4666082
AHR	-0.0615797770982115	0.929241568815048	0.0413057958608113	0.971873298041917	chr7	16197721	16198689	-1100446
AHRR	0.705409541382982	0.0123747329380939	0.0129990551123919	0.992240872118511	chr5	1595976	1596944	1292285
AHSA1	0.209864824489615	0.34062608873341	-0.0521476364759951	0.931365284490092	chr14	77635279	77636245	177886
AHSA2	-0.658152299421545	0.000518542072025037	0.117917315474966	0.819705799123188	chr2	55279270	55280234	-5897665
AHSG	0.270605163747456	0.812723551200025	-0.000213129089682554	0.999789154601625	chr3	186865587	186866486	252977
AHSP	NA	NA	NA	NA	chr16	34412056	34413016	2884685
AICDA	2.97527646882293	9.26566682052623e-07	-0.193834227117426	NA	chr12	8635660	8636609	-23289
AIDA	-0.00452836149932247	0.991913023390813	-0.105455401559415	0.827210642788391	chr1	224339830	224340798	-1627793
AIF1	NA	NA	NA	NA	chr6	32657125	32658083	1042396
AIF1L	-0.076770458818638	0.767179980992624	0.287493697188692	0.2637092254268	chr9	131356718	131357676	260722
AIFM1	-0.2912046624197	0.125539311928335	0.0936041952350213	0.819091193892155	chrX	125779510	125780478	4358045
AIFM2	-0.547118596508656	0.0197103963318535	0.0541693939284246	0.958656240306027	chr10	68525671	68526636	1606780
AIFM3	0.0537447798804035	0.947395405871295	0.410333769467805	0.431374444618345	chr22	21205501	21206463	240853
AIG1	-0.856865759616346	9.27460786039219e-06	0.0630842130007729	0.913402950483757	chr6	137844468	137845341	-5214458
AIM1	0.488382238826225	0.293394087359915	-0.267812600727083	0.714749173796692	chr6	111255096	111256055	4743722
AIM1L	0.783967685677622	0.050073112959842	-0.217800323470015	0.761535219301807	chr1	25587849	25588817	765796
AIM2	0.487168828530523	0.562909947244676	-0.0237367720493936	NA	chr1	159767795	159768763	-691423
AIMP1	-0.223235927554936	0.448661205397698	-0.161239042972361	0.780722181794018	chr4	117183119	117184080	10867990
AIMP2	-0.382080669350417	0.131921452795204	0.491695639580494	0.0187148323198106	chr7	6901996	6902963	893230
AIP	-0.0279849788742324	0.930196802335882	0.134294121076231	0.826273346598143	chr11	67477410	67477551	-5548
AIPL1	-0.39499919836377	0.712950893502631	-0.169207408560516	NA	chr17	5074679	5075646	1359968
AIRE	5.15067518971181	7.17831892658055e-40	-0.293801143809622	NA	chr21	44282859	44283777	-2519
AIRN	0.122802341056982	0.922183404493015	-0.0410516285757491	NA	chr6	159794736	159795695	212447
AJAP1	2.33239317336494	7.02411045984179e-09	0.189297090610449	0.804568910223841	chr1	1580342	1581246	-3074250
AJUBA	0.623439000377676	0.00288500892578806	0.478745817486251	0.120300082555313	chr14	22724684	22725652	252054
AK1	-0.990078859347438	0.00197031230914736	-0.0493711279890432	0.958742860404734	chr9	131356718	131357676	-3483650
AK2	-0.358795815281107	0.0341201532486955	-0.232560220941864	0.281472673491873	chr1	33063515	33064484	-27089
AK3	-0.497257582317844	0.0206692745123936	0.0279174833015044	0.972083831806542	chr9	11894519	11895489	-7168778
AK4	5.19214767401982	1.46218993154552e-201	-0.277386713950367	0.668215537692714	chr1	65139795	65140762	-7269
AK5	-0.910129166638864	0.28555154967793	0.376970112554658	0.417938748081915	chr1	77982895	77983837	701390
AK6	-0.598106742717116	0.45122390922369	-0.356054980270486	0.430599167935767	chr5	75605832	75606792	-6236731
AK7	-1.35880362770833	0.0139577139120349	0.174593166896595	0.824118846330827	chr14	100311790	100312758	3920164
AK8	0.260617618686252	0.759615567086399	0.0968751777719768	0.926990901885256	chr9	133957779	133958741	-1079450
AK9	0.481698375731991	0.456862686372729	0.177702895636484	0.8417755515537	chr6	111255096	111256055	-1564365
AKAP1	-0.253334502881923	0.27169093441424	-0.0161012488998889	0.984216457835968	chr17	59290106	59290917	2205321
AKAP10	-0.0792117518468222	0.784413260766934	-0.188232524403449	0.595940287773083	chr17	19504957	19505922	472416
AKAP11	-0.238630466105746	0.331166114760593	-0.107668384511196	0.882053432658285	chr13	43040543	43041509	768874
AKAP12	-0.741118758384886	6.5051500195031e-08	-0.170161263932498	0.612060678745457	chr6	151455209	151456185	215699
AKAP13	0.277813834695493	0.0795194208712186	-0.0313447700150207	0.959314939087539	chr15	88540551	88541519	3160420
AKAP14	-0.823402231774238	0.336722730545262	-0.274194917645964	0.668314681087464	chrX	123679647	123680632	3784167
AKAP17A	0.163584487109975	0.779526433325958	0.253824727789573	0.741488012643428	chrX	987546	988046	-603796
AKAP2	0.393227857865655	0.713915661133087	-0.0304065026779311	0.97921553607692	chr9	110826250	110827218	778137
AKAP3	1.55600182814404	3.89831844376825e-07	-0.490282458035657	0.245633389709534	chr12	4721230	4722199	-72668
AKAP4	0.0294206847568271	NA	-0.0132662748473999	NA	chrX	55997769	55998730	-5797897
AKAP5	-0.271100147825203	0.522318315073565	-0.153387131908021	0.852073972097009	chr14	64894101	64894126	428615
AKAP6	0.765923977638196	0.264474134458333	0.0334314910667255	NA	chr14	38118098	38119067	5789310
AKAP7	-0.376007980975465	0.207207316623354	-0.21938390292666	0.619154747883832	chr6	134659109	134660077	3523908
AKAP8	0.230912487530908	0.262519360568933	-0.0559047929260228	0.93451528209814	chr19	12231834	12232790	3147488
AKAP8L	0.0892468657072796	0.767179980992624	0.0827382509397578	0.883484791665796	chr19	12231834	12232790	3186808
AKAP9	0.436142382382187	0.0440469663881533	-0.213613652896465	0.599078912023387	chr7	101149853	101150821	9209463
AKIP1	-0.118899757203675	0.697228037999427	0.160914838682568	0.742545676551894	chr11	9318775	9319704	408086
AKIRIN1	0.19719903498962	0.30153825358244	-0.00398889464008175	0.996190475099807	chr1	40572025	40572994	1581266
AKIRIN2	0.334713827676582	0.171360734443798	-0.298089048589828	0.295945034414526	chr6	88381587	88382555	-679805
AKNA	-0.995493632715593	1.69761900795532e-05	0.31531891452213	0.295785790778386	chr9	111875302	111876269	2512176
AKNAD1	0.249901429843078	0.83199795063164	-0.791240128958765	0.0100095850986452	chr1	108517444	108518412	339175
AKR1A1	1.48958645494549	1.50159826576535e-29	-0.0854930959612788	0.873225222289265	chr1	45528102	45529068	-22197
AKR1B1	-0.278647264169985	0.147513697697765	0.374980602497579	0.0283171764016764	chr7	139467404	139468373	-5008753
AKR1B10	-0.927949144839342	0.276516367933015	2.85828194760083	2.89843284988197e-42	chr7	139467404	139468373	4940297
AKR1B15	3.61138190136259	1.60683706499201e-09	0.0802493460537862	NA	chr7	139467404	139468373	4918792
AKR1C1	0.290622944383611	0.697390906734204	-0.394107358895118	0.470024651497471	chr10	6824178	6825146	1861401
AKR1C2	-0.639430080095835	0.373813905776703	-0.296344293798821	0.619154747883832	chr10	6824178	6825146	-1820649
AKR1C3	-0.294422125164034	0.753362642016066	-0.0842851070862334	0.931801444254994	chr10	6824178	6825146	1775897
AKR1C4	NA	NA	NA	NA	chr10	6824178	6825146	1627828
AKR1C6P	0.0116006418511166	NA	NA	NA	chr10	3061468	3062440	1854318
AKR1C8P	NA	NA	NA	NA	chr10	6824178	6825146	-1639476
AKR1D1	0.108829076605114	NA	-0.0853957641735885	NA	chr7	139467404	139468373	1391457
AKR1E2	0.194248751149444	0.74092087139569	-1.01052629758957	0.000226180036026109	chr10	3061468	3062440	-1764222
AKR7A2	0.0643809403196696	0.797981559576454	0.071451461296345	0.918361035230464	chr1	15379017	15379976	3932648
AKR7A2P1	0.360319346315583	0.502047434008805	-0.294519659905658	0.670010643707955	chr1	114058147	114059120	1135284
AKR7A3	-0.2095984187923	0.693078338502077	0.185962611732182	0.832428665095482	chr1	15379017	15379976	3909288
AKR7L	-0.0552890951816617	0.943512466293206	0.358308610251042	0.530068907027611	chr1	15379017	15379976	3894576
AKT1	-0.722564681345941	0.00573769628711998	0.265129478225401	0.483367122337344	chr14	100311790	100312758	4481326
AKT1S1	0.411441446994414	0.00889681073614368	0.602544740395473	0.000335803353132001	chr19	48889635	48890598	986131
AKT2	0.194817497465575	0.369456129971921	0.137448491257924	0.765895467358659	chr19	39959230	39960162	325698
AKT3	-0.667988239983732	0.338142218838685	-0.0178880802453807	0.990224986736571	chr1	246082684	246083636	-2239879
AKTIP	0.119798711211475	0.708966237062981	0.072173486431464	0.917193565908177	chr16	47864458	47865426	5638361
ALAD	0.484678095785189	0.00318432548220301	0.164474524849141	0.669351183134477	chr9	111875302	111876269	1525333
ALAS1	-0.351438379115623	0.0306902451814794	0.198730110091187	0.564494265392934	chr3	50519891	50520848	-1677713
ALAS2	0.779146927148136	0.18255111377701	0.126503540805427	0.900619754148815	chrX	55997769	55998730	-967186
ALB	-0.380575736043664	NA	0.0145849628059314	NA	chr4	72129223	72130191	-1274547
ALCAM	2.41459968607972	2.2534847191751e-21	1.07138980318904	1.01546617420635e-05	chr3	101703832	101704801	-3662396
ALDH16A1	-0.264623609208683	0.369671759506719	0.172061066971249	0.790050949867549	chr19	48889635	48890598	-563098
ALDH18A1	0.317634864860073	0.0667291996339408	0.0986718531729995	0.819140694620191	chr10	97416845	97417535	-1760669
ALDH1A1	-1.04302935096269	0.151193972471909	-0.101090422795048	0.923197915474453	chr9	73087206	73088174	-134374
ALDH1A2	1.86904290206258	0.00909924129656008	0.169810937783231	0.685435365411248	chr15	58833341	58834296	-819723
ALDH1A3	0.716485835834909	0.165687268965096	-0.0404861844634068	0.967046503530018	chr15	101859976	101860944	980769
ALDH1B1	-0.384783479692083	0.0123622516436592	-0.00769873261306455	0.991923279254807	chr9	40338733	40339708	1946558
ALDH1L1	1.97001137949571	7.59100495157971e-07	0.338096148869529	0.592164288457476	chr3	125899542	125899596	281232
ALDH1L1-AS1	0.0176067628880308	NA	-0.00294224684866278	NA	chr3	125899542	125899596	-204070
ALDH1L1-AS2	0.688244849084677	0.446189265480665	0.0350871908935561	NA	chr3	125899542	125899596	-280495
ALDH1L2	-1.16045108250051	0.00025940974354191	0.282245889939879	0.374959202141815	chr12	105478558	105479527	-394480
ALDH2	1.00000882033951	1.68596842204404e-11	0.0810104238884605	0.895143220852201	chr12	110570037	110571005	-1196365
ALDH3A1	0.888721934051179	0.0937337624542579	-0.229129494017612	0.702644664021546	chr17	19504957	19505922	240019
ALDH3A2	-0.00364496674361314	0.990789576547282	-0.234922341972694	0.430599167935767	chr17	19504957	19505922	-143311
ALDH3B1	1.15174922478629	5.46186951306081e-09	-0.17549574730769	0.809033796193227	chr11	67867963	67868923	-140103
ALDH3B2	2.57607118631916	2.08812236402574e-05	-0.146873904003572	NA	chr11	67603353	67604313	70797
ALDH4A1	-0.576571977043758	0.00310786369935052	0.0907109566245908	0.883004680986089	chr1	15379017	15379976	3511393
ALDH5A1	0.600793493449855	0.00114276842839192	-0.0222753980962853	0.983650947848304	chr6	24400046	24401019	-94436
ALDH6A1	-0.236498844487246	0.202645391340491	0.00345714594690777	0.996726485895774	chr14	77635279	77636245	-3551270
ALDH7A1	-0.352315037411633	0.00694124142963472	0.0954136070735022	0.831340535183815	chr5	120194838	120195651	6400145
ALDH8A1	-0.614878149913825	0.433897931367697	0.390968077025994	0.380027010102274	chr6	134659109	134660077	290528
ALDH9A1	-0.179905777079003	0.421848362491973	0.298651496430339	0.0749291744609614	chr1	161315707	161316604	4382507
ALDOA	-0.279047878832396	0.155941371521928	0.254207611861851	0.370066372219604	chr16	34412056	34413016	4359447
ALDOB	-0.228643806952083	NA	0.00236644600618995	NA	chr9	97232135	97233093	4203165
ALDOC	-1.42556213439899	5.65032299795189e-14	0.0604597187461475	0.931365284490092	chr17	30563389	30564161	-1986843
ALG1	-0.0786110521179047	0.858802489779877	0.0522003126827076	0.963896692038057	chr16	5754387	5755355	683063
ALG10	0.0655832288954889	0.872935094461737	0.076573184265141	0.939856165416172	chr12	32099510	32100478	-1922286
ALG10B	-0.0408811465909723	0.932317999893929	-0.108838382472693	0.892567261594868	chr12	37738087	37739055	-578183
ALG11	0.228448229005382	0.608438625384441	-0.185585364421177	0.824057287974172	chr13	54266806	54267766	2254900
ALG12	-0.245858468404096	0.339074727152267	0.22265966217796	0.658508757996947	chr22	24630445	24631411	25287529
ALG13	-0.326674568132566	0.0847052734369949	-0.00228838183849268	0.998302345697167	chrX	113990609	113990894	2309634
ALG14	0.0735145654881864	0.869904740548822	0.220215236162194	0.729853293824253	chr1	93276781	93277749	1795685
ALG1L	-0.231061682567891	0.695573136880143	0.0893649852158495	0.936461915296782	chr3	125899542	125899596	37474
ALG1L2	3.60472414752885	5.59524436100094e-14	-0.00777772617542269	0.994928984826835	chr3	130057288	130058265	-24054
ALG1L9P	-0.364265482637774	0.491573492589451	-0.303118256693164	0.644211225937631	chr11	71767234	71767904	46289
ALG2	0.192746736622201	0.28452934504593	0.0996498485568797	0.835804986798318	chr9	97232135	97233093	1989349
ALG3	-0.176423956175324	0.424242256269361	0.225948388783451	0.390833839123792	chr3	185562547	185563515	-1314061
ALG5	-0.286829024029961	0.527797055816977	0.0566498150824342	0.962232246467578	chr13	43040543	43041509	-6041660
ALG6	-0.917755221352778	7.15139120226722e-06	-0.200242748949068	0.784624766955539	chr1	65139795	65140762	1772690
ALG8	-0.240279181650451	0.252187056779601	0.0980573851766744	0.865658238364803	chr11	72164373	72165341	5974795
ALG9	0.0120667649942241	0.968336369293126	-0.0105226455867135	0.992216963939286	chr11	105264850	105265754	6605978
ALK	-0.861063972114281	0.27679276790173	-0.808355042532647	0.00376924467524126	chr2	30613471	30614439	-692345
ALKBH1	0.887740548901873	7.97224616397678e-07	-0.362280721761246	0.138714537548176	chr14	77661397	77662365	46131
ALKBH2	-0.662936597748325	0.00506284853888777	-0.0230413983762476	0.982094414394582	chr12	107826453	107827421	1266550
ALKBH3	-0.232005301281221	0.538985474500727	0.188722749741625	0.763846578826153	chr11	41305798	41306022	-2574896
ALKBH3-AS1	0.0658501723602452	0.959236970778505	-0.0230776212559015	NA	chr11	41305798	41306022	2615033
ALKBH4	-0.166901078242218	0.585649882594401	0.0553809406689761	0.94235540463523	chr7	101149853	101150821	1314536
ALKBH5	0.361829705951358	0.0179166717637145	0.204552504108463	0.621730651500316	chr17	18436883	18437858	253819
ALKBH6	-0.1665063853075	0.555264679678433	0.372902111613816	0.161580585187927	chr19	36233353	36234332	-219605
ALKBH7	-0.0468731708218125	0.871903622898163	0.124743461775735	0.823947416772646	chr19	8314891	8315814	1942921
ALKBH8	-0.239489708633809	0.484472543921736	0.115540337922539	0.854183039862271	chr11	105264850	105265754	2300432
ALLC	0.594372643304554	0.514657074241619	-0.0196976326855196	NA	chr2	3104480	3105423	-553243
ALMS1	-0.101992312042985	0.656958145567775	0.0370835530364227	0.965476551250103	chr2	86261298	86262267	12876025
ALMS1-IT1	-0.545324211898654	0.237697927784281	-0.363554421618745	0.440027307483037	chr2	86261298	86262267	12804680
ALMS1P1	0.476066267134121	0.641049264195799	-0.0343940314498808	NA	chr2	86261298	86262267	12616864
ALOX12	-0.29511359908989	0.351412337660396	-0.0265026318448507	0.982356131939471	chr17	8056336	8056551	1060380
ALOX12-AS1	0.698875014608222	0.34341853803836	-0.142805389086367	0.878891377306693	chr17	8056336	8056551	-1044111
ALOX12B	-0.169494868163656	0.871221213638057	-0.116866012957142	0.912065482493701	chr17	8056336	8056551	31258
ALOX12P2	1.17305007690169	0.0270185784705019	0.0582358116951148	0.959947448627213	chr17	8056336	8056551	1202869
ALOX15	2.10562743036844	5.52816876657212e-10	-0.1513951928724	0.877712741966848	chr17	5074679	5075646	-433499
ALOX15B	-0.151933837835322	NA	0.164015238191769	NA	chr17	8056336	8056551	17405
ALOX15P1	0.625349160784232	0.500609279393696	-0.267628789222692	0.615493183490517	chr17	8056336	8056551	1398726
ALOX5	-0.315120863409676	0.766942055248011	0.0247590379144877	NA	chr10	43337202	43338170	-2036479
ALOX5AP	-0.0662219922731099	0.958981122587883	-0.081765250900328	NA	chr13	24956545	24957486	-5756462
ALOXE3	0.218660897869714	0.852853034718726	0.211398526930711	NA	chr17	8056336	8056551	62097
ALPI	-0.145291311264784	0.904884184765058	-0.17721460561049	NA	chr2	232422992	232423965	-32633
ALPK1	-0.341137128447345	0.57904708814143	1.54730320072649	1.63902592825588e-15	chr4	117183119	117184080	4886257
ALPK2	0.152022751839395	0.603109875924624	0.157373444070241	0.777945172405806	chr18	67076782	67077752	-8448311
ALPK3	0.412456029423151	0.13148711618309	0.0236393374477515	0.984869945743227	chr15	88540551	88541519	3724356
ALPL	1.82856230270691	1.29457171774644e-25	-1.20617369625619	6.02574480903027e-17	chr1	25587849	25588817	4078976
ALPP	3.91015398891646	2.40404594497028e-74	-1.7781673369566	3.68842811826718e-14	chr2	232422992	232423965	44945
ALPPL2	2.59254679517328	1.00150562209406e-18	-2.24223813075994	5.19420955807958e-31	chr2	232422992	232423965	16637
ALS2	-0.00415383023344045	0.988921620422154	-0.232870388918429	0.281757062282297	chr2	201139001	201139967	641687
ALS2CL	-0.927946385653005	0.000587976047429384	0.120817272575465	0.842371028901475	chr3	47259533	47260501	-566362
ALS2CR11	0.167112343352125	NA	0.0564364050911205	NA	chr2	201139001	201139967	479697
ALS2CR12	-0.0644707957407961	0.959026014035882	-0.180461712250427	0.771445437270615	chr2	201139001	201139967	217913
ALX1	-0.11414344679049	0.787559049647481	-0.043393784169153	0.971882568403618	chr12	85468939	85469903	189164
ALX3	-0.0783091209557102	0.889034816929185	-0.144788325251593	0.842553090225597	chr1	111359723	111360685	-1289505
ALX4	3.48941968260514	2.97457661716405e-46	0.106797946563416	0.918760175762547	chr11	41305798	41306022	3004255
ALYREF	0.0864705579716236	0.789344518409431	0.0836643120170253	0.896822074773135	chr17	82744531	82745497	-853429
AMACR	-0.117338204425438	0.855258682330602	0.406099244147053	0.44671029658028	chr5	35176384	35177353	-1168754
AMBN	-0.212021892797446	0.857097317495281	-0.171953729996896	NA	chr4	72129223	72130191	1537450
AMBP	-0.00984647755126352	0.993874583687954	0.110501962837435	0.910983179858622	chr9	111875302	111876269	2202685
AMBRA1	0.0267846992438298	0.933390399575426	0.0726564605062413	0.89754754240476	chr11	41305798	41306022	5285453
AMD1	0.0926482680262451	0.677488504483825	-0.243717997404686	0.447253329398078	chr6	111255096	111256055	440956
AMDHD1	0.0333442430986896	0.974570744892794	-0.0510141639428085	0.963896692038057	chr12	93074402	93075369	-2868406
AMDHD2	-0.101011018298079	0.811073008268521	-0.0578529694655936	0.959153847055054	chr16	5754387	5755355	3234510
AMELX	NA	NA	-0.002942246586885	NA	chrX	17115010	17115977	5822082
AMELY	NA	NA	NA	NA	chrY	6748888	6749855	124654
AMER1	-0.034693021148868	0.933662751739594	-0.0380080335755667	0.967039878811766	chrX	57336451	57336541	6869247
AMER2	0.441798942633631	0.623148244889776	0.053904108825809	0.966983367452229	chr13	24956545	24957486	215151
AMER3	-0.0385033013474396	0.973626140603134	0.0565811830809657	NA	chr2	129961964	129962925	-793059
AMFR	-0.266103572523759	0.0866986899498305	-0.0275644739725678	0.976730152444925	chr16	47864458	47865426	8560052
AMH	0.178760919507678	0.769392783527875	0.818276047785427	0.00134698022849208	chr19	386679	387637	-1861955
AMHR2	-0.141350815639729	0.89344661994595	0.166284347168181	0.836749630274817	chr12	55333430	55334399	1910060
AMIGO1	-0.0302675988891852	0.966766298797994	-0.0196158498064028	0.988262132036256	chr1	108517444	108518412	991785
AMIGO2	1.4538179548623	0.000542389315862426	-0.21573614845321	0.798845566358794	chr12	51454286	51455254	-4374820
AMIGO3	0.26455497187452	0.56616310402961	0.459290354403165	0.162990192701892	chr3	50519891	50520848	-800565
AMMECR1	-0.468854891932078	0.0138426420107238	-0.0219916431776096	0.980689188971994	chrX	108376866	108377393	1941021
AMMECR1L	0.179834024665676	0.295537431194885	0.130995883506551	0.747657618577734	chr2	127542574	127543549	341797
AMN	0.488943482923648	0.375084594660891	0.132125242780391	0.892458281988319	chr14	100311790	100312758	-2610381
AMN1	-0.807773438050576	0.0175212681790091	-0.200240204819243	0.729141405622122	chr12	32099510	32100478	-370821
AMOT	-0.658750896714631	0.00515427607007116	0.362297899465887	0.0641798182961811	chrX	113990609	113990894	-1167626
AMOTL1	-0.0471590991972964	0.859647175274345	0.554468752290755	0.0185273430752975	chr11	96586132	96587100	1818275
AMOTL2	1.09317395617205	7.2378809435242e-13	0.311035017841145	0.5628179822724	chr3	134515938	134516890	-141830
AMPD1	-0.0922116336610671	NA	-0.0748175629447992	NA	chr1	114058147	114059120	636984
AMPD2	0.433628101394201	0.0578490331639974	0.229997117939337	0.599078912023387	chr1	108517444	108518412	-1101884
AMPD3	1.3566704859777	4.24133068952058e-09	-0.198156216238643	0.80202295729139	chr11	10391308	10392276	-58528
AMPH	-1.27459430525941	3.48297154859371e-06	-0.176239063246314	0.811791021434248	chr7	47989678	47990639	-9358592
AMT	-0.248263612903404	0.291005881468993	-0.0190250300535375	0.98339729607702	chr3	50519891	50520848	-1097692
AMTN	NA	NA	NA	NA	chr4	72129223	72130191	1611136
AMY1A	NA	NA	NA	NA	chr1	104134738	104135712	479707
AMY1B	NA	NA	NA	NA	chr1	104134738	104135712	-438959
AMY1C	NA	NA	NA	NA	chr1	104134738	104135712	385407
AMY2A	NA	NA	NA	NA	chr1	104134738	104135712	517894
AMY2B	-0.337852194913191	0.577807367192649	-0.0792746020771849	0.946850467628714	chr1	104134738	104135712	580582
AMZ1	0.600013465971238	0.389974483148694	0.012316987553603	0.992319402750105	chr7	2389406	2390372	-289632
AMZ2	-0.00460257591740775	0.988391959060998	0.0596550031198688	0.907853098798099	chr17	68603991	68604951	356468
AMZ2P1	0.265728458594928	0.352997389821437	0.0183861243868487	0.98575123879461	chr17	64930021	64930983	45082
ANAPC1	-0.254391657570046	0.21246711961403	-0.125907083843805	0.709239333112334	chr2	111962842	111963809	-79163
ANAPC10	-0.442427246496355	0.258057890630007	0.00583366275263564	0.996643620179952	chr4	138740025	138740154	6357292
ANAPC11	-0.165345555504474	0.478165440618303	0.161461021466678	0.721409667618379	chr17	82744531	82745497	854225
ANAPC13	0.403072867269671	0.049735250628673	-0.036543888747144	0.967039878811766	chr3	134515938	134516890	-30426
ANAPC15	0.0513107502583846	0.9305905659826	0.142707359159216	0.855362709759424	chr11	72164373	72165341	-52626
ANAPC16	-0.205975849457761	0.388112771007572	-0.0161736068970049	0.983376955362073	chr10	68525671	68526636	-3689846
ANAPC1P1	-0.312978442300932	0.782482930390417	0.118783234547382	NA	chr2	86261298	86262267	-600042
ANAPC2	0.259919869443221	0.433319326387146	0.175684395620312	0.732646941706702	chr9	134714934	134715895	2473190
ANAPC4	-0.246453680347681	0.343278211398896	-0.52900133528489	0.0124504995670704	chr4	22597762	22598736	-2778976
ANAPC5	-0.0797487426521056	0.675811294916968	0.0781462141078523	0.852073972097009	chr12	122750859	122751831	-1398884
ANAPC7	-0.134307456347032	0.524867197745431	-0.290700548703637	0.180581204556956	chr12	110570037	110571005	-166792
ANG	0.555678395390152	0.532195815720544	0.010739694225449	0.992647752692354	chr14	20268922	20269890	-414770
ANGEL1	-0.220028198011841	0.428093648026237	-0.0809479888643111	0.90651295138062	chr14	77635279	77636245	-822823
ANGEL2	0.160783487236292	0.45786893295219	-0.0516489326293702	0.942213761424709	chr1	209141190	209142173	3873826
ANGPT1	1.01519623293209	0.0958947128446035	0.354591409970799	0.491274589124508	chr8	112772173	112773142	-5436143
ANGPT2	-0.456358423841727	0.657689329939028	-0.101880519439976	NA	chr8	7497874	7498842	-935096
ANGPT4	4.09676183330462	3.6234797155604e-15	0.00208437531672579	NA	chr20	4034076	4034982	-3118196
ANGPTL1	0.0915497449751731	0.941054262280865	-0.0786368219295913	NA	chr1	188751235	188752206	-9880642
ANGPTL2	-1.59666810153994	1.29784821096557e-11	0.119037701009438	0.909398176075469	chr9	131356718	131357676	-4234433
ANGPTL3	-0.307900997842509	NA	0.0468463341361812	NA	chr1	65139795	65140762	2542793
ANGPTL4	3.02574793301552	7.43270276312354e-40	-0.512544425205626	0.221198043211996	chr19	8314891	8315814	-48773
ANGPTL5	0.111292250899944	NA	-0.138890838166137	NA	chr11	101703560	101704528	212477
ANGPTL6	0.0447317903377193	0.968746238332923	-0.0275234915173774	0.980105770200433	chr19	8314891	8315814	1787303
ANGPTL7	0.397238335897618	0.686099994077179	0.12927992746591	0.849599841750324	chr1	10426924	10427626	-762013
ANGPTL8	-0.390371452056047	0.717870074378408	-0.0428330613466561	0.969260749457622	chr19	12231834	12232790	992694
ANHX	-0.0413355831024633	NA	-0.00294224684866278	NA	chr12	123492641	123493573	9742728
ANK1	0.365653786834507	0.627436947300687	-0.0788658488261308	0.938233746820948	chr8	42795693	42796663	-1130893
ANK2	-0.17710449607215	0.383376647228944	-0.118283496675259	0.892435938458774	chr4	117183119	117184080	4365517
ANK3	-0.25016706422576	0.361007410399333	-0.156951359650632	0.74701498397676	chr10	65409229	65410196	-5268698
ANKAR	0.325113524448029	0.672597526617952	0.0298456434772569	0.983244018850185	chr2	192541941	192542927	2866450
ANKDD1A	-0.0688195302807051	0.866914324109493	-0.0531151571510436	0.953658375737571	chr15	65226541	65227509	315124
ANKDD1B	2.25553287061577	1.15181073768458e-09	-1.12701691204567	1.12182922128145e-05	chr5	75605832	75606792	-5163
ANKEF1	0.347388442781182	0.122478762669792	-0.0515409875954499	0.961159048675794	chr20	7956199	7957162	-2078317
ANKFN1	NA	NA	0.00472094857648765	NA	chr17	54201573	54202541	-1951417
ANKFY1	-0.113066406701747	0.610473780040951	0.0864672289898329	0.873223757814747	chr17	5074679	5075646	-811317
ANKH	-0.935364028234752	1.52848132762739e-08	0.36372744937334	0.114732934823369	chr5	18578453	18579422	-3707160
ANKHD1	-0.211498775934824	0.722107943079578	-0.10798982997235	0.908243490939046	chr5	136413881	136413959	-3987893
ANKHD1-EIF4EBP3	-0.117144643933533	0.925270554275065	0.0930550127045481	NA	chr5	136413881	136413959	-3987893
ANKIB1	-0.214550445261114	0.374129509590514	0.0516294579128027	0.942679025334379	chr7	101149853	101150821	8904104
ANKK1	0.295570775160409	0.794360101244523	0.00326283116922985	NA	chr11	118721014	118721981	5333708
ANKLE1	-0.715756318855706	0.033472322406743	-0.225980719761168	0.666679822294509	chr19	20082341	20083300	2801177
ANKLE2	-0.192711900226841	0.26083646895043	0.0928571345244409	0.839959194895317	chr12	123492641	123493573	9268780
ANKMY1	0.00373820924677338	0.996193012528425	0.0697897075152181	0.956380820780327	chr2	234168064	234169033	6389472
ANKMY2	0.437353106632564	0.0342262456109489	-0.214512771963643	0.594873146135876	chr7	16197721	16198689	447611
ANKRA2	-0.0989641682610524	0.77656739785867	-0.1026289260189	0.878891377306693	chr5	75605832	75606792	-2040627
ANKRD1	0.962974142314061	0.00724265354579129	0.0946888622125431	0.867243973612036	chr10	90301652	90302607	619144
ANKRD10	-0.386275683710035	0.013452301665914	0.125689620971154	0.726663131469937	chr13	95268020	95269003	15646594
ANKRD11	0.28077596822479	0.201537488122325	-0.0177281307031051	0.984899851507433	chr16	75815595	75816296	13674615
ANKRD12	0.181393972144854	0.625786453236521	-0.147481839846557	0.815107255913362	chr18	4917278	4918247	-4218990
ANKRD13A	-0.405976997868862	0.00906452343483168	-0.00375948162209557	0.996780334063282	chr12	110570037	110571005	571092
ANKRD13B	-0.690385786922601	0.119375270008435	0.132775076463417	0.882701369226864	chr17	30563389	30564161	970267
ANKRD13C	0.111259361274414	0.596169952348695	-0.104063226017138	0.82809263037624	chr1	70460424	70461399	-106179
ANKRD13D	0.615572499373869	0.00387499959646069	0.086584811023079	0.906062437354768	chr11	67477410	67477551	188190
ANKRD16	-0.00438756955456926	0.992829314856198	0.188169770867476	0.799143062203472	chr10	6824178	6825146	-934766
ANKRD17	0.12589574245343	0.46754293933115	-0.109540848921057	0.757548780279452	chr4	72129223	72130191	1093406
ANKRD18A	-0.86156235395432	0.00119782049624275	0.403866749900532	0.130057463431593	chr9	40338733	40339708	-1718859
ANKRD18B	5.32458691173059	4.15383440103256e-86	-0.336164912676122	0.442752294716805	chr9	33514867	33515836	-9061
ANKRD18DP	-0.0922116336610671	NA	-0.0248814814418513	NA	chr3	196944079	196945028	1136117
ANKRD19P	0.47168409884701	0.250335092370559	0.185627932343183	0.818109641524004	chr9	95269770	95269955	2460252
ANKRD2	0.410359770321361	0.69334229090101	0.124526018075874	NA	chr10	97417834	97418118	-154464
ANKRD20A1	NA	NA	NA	NA	chr9	66036607	66037582	-1822219
ANKRD20A11P	3.92339538235148	6.09940751229649e-21	-0.0528455948548506	NA	chr21	13819879	13820848	160080
ANKRD20A12P	0.705812660057233	0.400982325469691	-0.194091858503352	0.754481319571314	.	.	.	-1
ANKRD20A19P	-0.278760996702437	0.782929817773701	0.117102482118037	0.878891377306693	chr13	24591592	24592530	-642747
ANKRD20A2	NA	NA	NA	NA	chr9	40338733	40339708	115937
ANKRD20A3	-0.0413355831024633	NA	NA	NA	chr9	66036607	66037582	115836
ANKRD20A4	0.28135214924601	0.800662157550212	0.0335403197956116	NA	chr9	64478770	64479744	109695
ANKRD20A5P	0.643825576727664	NA	-0.00448510614755053	NA	chr18	4917278	4918247	-9261334
ANKRD20A8P	-0.0688737276507224	0.957152799311908	0.0324825812322674	NA	chr2	94744662	94745630	111928
ANKRD20A9P	-0.0413355831024632	NA	NA	NA	chr13	18719994	18720917	151512
ANKRD22	-0.0413355831024633	NA	NA	NA	chr10	90301652	90302607	-1450156
ANKRD23	-0.0704700743376276	0.865730263366731	0.0544747651299325	0.958742860404734	chr2	98129886	98130831	-1286338
ANKRD24	0.709378691066086	0.0134190092362813	-0.17380921815133	0.8124693429845	chr19	386679	387637	-3796195
ANKRD26	0.268465389529823	0.274811498066312	-0.126408811071041	0.864801683972531	chr10	26893469	26894437	206544
ANKRD26P1	0.126305866093153	0.92002451674905	-0.000732008545598583	NA	chr16	47864458	47865426	-1295846
ANKRD26P3	-0.0126536120344158	NA	0.0267787126448604	NA	chr13	19600217	19601185	-255729
ANKRD27	-0.309788564685919	0.0740719752315121	0.0506590726946168	0.943657019543751	chr19	34920177	34921118	-2245452
ANKRD28	-0.406250400948401	0.0187779605503999	0.179697356629147	0.721056572817478	chr3	14272844	14273811	1483222
ANKRD29	0.0251553595455706	NA	-0.121155137662697	NA	chr18	26201834	26202802	-2539434
ANKRD30A	-0.0413355831024632	NA	NA	NA	chr10	37493324	37494293	367952
ANKRD30B	NA	NA	0.0130246016730026	NA	chr18	4917278	4918247	-9830477
ANKRD30BL	NA	NA	NA	NA	chr2	129961964	129962925	2199507
ANKRD30BP2	0.213044034343748	NA	NA	NA	chr21	13819879	13820848	782198
ANKRD30BP3	0.442534630280362	NA	NA	NA	chr10	43337202	43338170	-1816975
ANKRD31	0.00774428936406974	0.99515136991465	0.230184203283037	0.674329529480534	chr5	75605832	75606792	-369435
ANKRD33	-1.10115338558131	0.082332208979617	-0.0583295883303446	0.949521997926803	chr12	51454286	51455254	-433238
ANKRD33B	0.599663997787159	0.0477737122897539	0.470762577466225	0.0984983706304441	chr5	8937741	8938708	-1626097
ANKRD34A	3.53159187123962	1.35830069281495e-29	-0.0651505316442129	0.960198338975965	chr1	145932413	145933382	31684
ANKRD34B	-0.794818087739169	0.352997389821437	0.119129098813771	NA	chr5	75605832	75606792	4964172
ANKRD34C	0.388848305561644	NA	-0.00034938782732073	NA	chr15	75870853	75871822	-3411466
ANKRD34C-AS1	NA	NA	NA	NA	chr15	75870853	75871822	3412607
ANKRD35	-0.0748389377494682	0.947241850429607	-0.193210801804621	0.803193933441965	chr1	145932413	145933382	-47032
ANKRD36	0.207458495723929	0.548230031222185	-0.251531744144378	0.676668758172678	chr2	98129886	98130831	1016863
ANKRD36B	0.479227315962432	0.0376882349073066	-0.343805800068323	0.484027493446147	chr2	98129886	98130831	-540394
ANKRD36BP1	0.174911063792381	0.759651543986302	-0.164380456799399	0.855608441809111	chr1	161315707	161316604	6931274
ANKRD36BP2	0.675907323557554	0.470085266640908	0.137303854716079	0.863918992746207	chr2	86261298	86262267	-2504119
ANKRD36C	0.0665571092963286	0.904968766241092	-0.214806786204745	0.754451535970597	chr2	94744662	94745630	1247173
ANKRD37	0.511805225745022	0.535615512561785	-0.140681190690611	0.855362709759424	chr4	186050056	186051007	653847
ANKRD39	-0.337140665864066	0.191719229489844	0.0112024505890464	0.992240872118511	chr2	98129886	98130831	-1272340
ANKRD40	-0.142658081170784	0.487009536142184	-0.0510881119804401	0.930617482770771	chr17	54201573	54202541	-3494149
ANKRD42	0.503826227190572	0.0191749367551735	-0.051691463723841	0.953775288060918	chr11	72164373	72165341	-11028881
ANKRD44	-0.108907594649743	0.920140295530583	0.0249401571913012	0.985101819071563	chr2	194504341	194505296	2805977
ANKRD44-IT1	0.111292250899944	NA	0.0127152249089522	NA	chr2	194504341	194505296	2797699
ANKRD45	-0.624724393715662	0.437252433040888	-0.082540829626241	0.93451528209814	chr1	161315707	161316604	12353706
ANKRD46	-0.223360414794027	0.356564965284261	-0.131298673028557	0.802742673677855	chr8	90684999	90685846	9874287
ANKRD49	0.0428033085755004	0.915180450409021	-0.00186403766410353	0.999406298163454	chr11	96586132	96587100	2092630
ANKRD50	-0.0579720958486415	0.845464917970851	0.0345617925379159	0.966263454278189	chr4	119396365	119397332	5315882
ANKRD52	0.164795214338591	0.553384906207746	-0.0749020799937587	0.882053432658285	chr12	56400360	56401325	-142484
ANKRD53	-1.09732860289943	0.00681116126309972	0.0350673241390271	0.9800523530225	chr2	86261298	86262267	15283338
ANKRD54	0.163913400740029	0.570406649614674	0.119986200649312	0.834715257564154	chr22	24630445	24631411	13213417
ANKRD55	3.50414715616083	3.01730834942714e-08	-0.230087757597027	NA	chr5	56156996	56157967	75876
ANKRD6	-0.352638389874304	0.0766096642839218	-0.362445352270847	0.333351716280841	chr6	89890820	89891765	458115
ANKRD60	NA	NA	NA	NA	chr20	60041178	60042140	-1813007
ANKRD61	0.218123071090554	0.684249077140112	-0.0566190673439452	0.965148182712386	chr7	6901996	6902963	871105
ANKRD62	-0.424717404913624	NA	-0.0956035464792856	NA	chr18	4917278	4918247	-7176086
ANKRD62P1-PARP4P3	1.22091014727177	0.11878528355184	-0.0606808566516871	NA	chr22	15485028	15485135	1190457
ANKRD63	2.05865725278321	1.54222546889087e-10	0.241642647253838	0.729557367777075	chr15	58833341	58834296	-18551234
ANKRD65	2.19572451512629	1.92971038052476e-12	-1.12560995097652	1.72582512658546e-05	chr1	1409806	1410773	11153
ANKRD66	NA	NA	-0.00034938782732073	NA	chr6	44328047	44329009	-2418388
ANKRD7	NA	NA	NA	NA	chr7	119100246	119101210	876071
ANKRD9	-1.07151228413482	5.56363021737774e-05	0.125035157978964	0.881269477879067	chr14	100311790	100312758	2197516
ANKS1A	0.21350545027332	0.243371833935983	0.184414401391563	0.587766569986998	chr6	34719459	34720428	-169317
ANKS1B	0.770454960802417	0.313378579330667	0.0480839374170078	NA	chr12	93074402	93075369	5820009
ANKS3	0.147922772146282	0.714534718173886	0.174325921096913	0.724465396069928	chr16	5754387	5755355	-1020710
ANKS4B	0.626643856864439	NA	-0.0230897457157388	NA	chr16	21221786	21222748	-11427
ANKS6	-0.984154771508088	2.19967996536543e-09	0.175273631443845	0.707945516409349	chr9	97232135	97233093	1563927
ANKUB1	NA	NA	NA	NA	chr3	146522264	146523231	3270074
ANKZF1	-0.0235964235567091	0.938530402688971	0.142110768913526	0.760062089664725	chr2	223190520	223191443	3961226
ANLN	-0.824636130004104	7.68848754293873e-08	-0.115404075795753	0.835090283804247	chr7	27741659	27742621	-8647662
ANO1	-0.977553758140054	0.0598017012740925	-0.245788049279745	0.730728494860789	chr11	71238899	71239021	1160659
ANO1-AS2	NA	NA	-0.00767536661569852	NA	chr11	71238899	71239021	-1163613
ANO10	-0.126718167302256	0.631649481748474	-0.342200035000763	0.180302027877821	chr3	43258304	43259266	363282
ANO2	0.415524128586902	0.281690637043985	0.000605313803593929	0.999469305766753	chr12	5537016	5537956	407772
ANO3	-0.302488416689729	NA	-0.327791018627402	0.490051412300928	chr11	24446093	24447052	-1742549
ANO4	1.56072951492093	0.00984805634365629	-0.108310275732612	NA	chr12	105478558	105479527	4684447
ANO5	0.0797015990372579	0.889701576464609	-0.0248087511817427	0.983244018850185	chr11	24446093	24447052	2253398
ANO6	-0.234182602884287	0.373073546501687	0.0562294515599415	0.940684885002721	chr12	51454286	51455254	6238784
ANO7	-0.201995781161107	0.834970912231735	-0.140177341696512	0.859719855451343	chr2	234168064	234169033	-7019960
ANO8	0.0832279472307044	0.825137248452512	0.152207053045456	0.824118846330827	chr19	20082341	20083300	-2747993
ANO9	0.0989795041682261	0.920065219671531	0.0369927470302835	NA	chr11	9318775	9319704	-8877229
ANOS1	-0.440987269284942	0.183577543791137	-0.175493486330739	0.765895467358659	chrX	987546	988046	7744390
ANP32A	-0.431446420425194	0.00104920684461474	-0.0605200081573954	0.918760175762547	chr15	65733652	65734621	3086785
ANP32A-IT1	-0.836262448823126	0.039191325978844	-0.105755095477719	0.920078462149972	chr15	65733652	65734621	3072964
ANP32AP1	-0.00107804688735633	0.99928284113867	-0.280834262788025	0.660689819240187	chr15	58833341	58834296	23596494
ANP32B	-1.03028964757725	2.75645311912042e-14	0.147298653410904	0.727733514438958	chr9	97232135	97233093	-750592
ANP32C	0.237305543348792	0.839263970035078	0.00838999367826419	0.99275750552216	chr4	164905513	164906483	-708288
ANP32D	NA	NA	NA	NA	chr12	51454286	51455254	2982106
ANP32E	-0.449977912212586	0.0036578497280325	-0.300773402344906	0.235382830002781	chr1	150632807	150632885	-398169
ANPEP	-1.26420976985341	0.0539288871127185	-0.697376794435277	0.0353282537768748	chr15	88540551	88541519	1273804
ANTXR1	-0.183226265711461	0.415240131184584	-0.0642732591053387	0.941432679992748	chr2	55279270	55280234	-13733391
ANTXR2	0.0517833232571357	0.907301704686899	0.13526799450164	0.873223757814747	chr4	72129223	72130191	7943615
ANTXRL	0.362360265978756	NA	-0.00294224684866278	NA	chr10	43337202	43338170	-2949310
ANTXRLP1	NA	NA	NA	NA	chr10	43337202	43338170	2931921
ANXA1	1.96354865291245	4.48240465748126e-11	0.194596575849528	0.779679748019821	chr9	73087206	73088174	-64040
ANXA10	NA	NA	-0.00294224684866278	NA	chr4	165001952	165002916	-3090102
ANXA11	-0.153374663677739	0.719562721246414	0.232948312485911	0.583970276111788	chr10	90301652	90302607	-10097640
ANXA13	NA	NA	-0.00034938782732073	NA	chr8	119917331	119918257	3819631
ANXA2	-0.207329239076597	0.328307255891809	0.182114083721371	0.476170883884809	chr15	58833341	58834296	1564166
ANXA2P1	0.20476286884444	0.866839696817116	0.00588175168229065	0.996726485895774	chr4	156304761	156305718	-2996429
ANXA2P2	-0.438011796550044	0.014646959797148	0.192411681828309	0.583213595699676	chr9	33514867	33515836	-108873
ANXA2P3	-0.0413355831024633	NA	NA	NA	chr10	65409229	65410196	584186
ANXA2R	1.10837566002798	0.0884761645735829	-0.272237584945803	NA	chr5	43580447	43581389	-540574
ANXA3	0.297370106210266	0.579907612568904	0.579418909641734	0.125356973895425	chr4	72129223	72130191	-6421880
ANXA4	0.264269136959877	0.584437441954153	0.168287624944326	0.819865295272431	chr2	55279270	55280234	-14364052
ANXA5	0.269179537424553	0.132479847019229	0.348203442915735	0.0360926932552154	chr4	119396365	119397332	2300142
ANXA6	0.418308727594683	0.0461849478816064	0.194662058334681	0.49363709582061	chr5	150453760	150454717	687416
ANXA7	-0.178507570211083	0.327169890782996	-0.0161812693076282	0.9800523530225	chr10	68525671	68526636	4887931
ANXA8	-0.406897616529007	0.699672695244996	0.0117831361595196	NA	chr10	43337202	43338170	4146471
ANXA8L1	-1.68231098126667	0.00522774676283153	-0.0267403845942675	NA	chr10	43337202	43338170	-3037903
ANXA9	0.248864264116517	0.56362882253087	-0.268504514170399	0.476932293400954	chr1	150634923	150635885	-346618
AOAH	-0.29272567446952	0.788865877147737	-0.0756463918408288	NA	chr7	27741659	27742621	8982408
AOAH-IT1	NA	NA	-0.00294224684866278	NA	chr7	27741659	27742621	8857979
AOC1	-1.38766389400509	0.046876544577321	-0.0853501486080107	NA	chr7	151027013	151027969	175015
AOC2	0.335788000667579	0.24709165545052	0.103812464202294	0.89033996211003	chr17	43354953	43355913	510842
AOC3	0.240252375661142	0.60152795066965	0.246047815693165	0.617328154162545	chr17	43354953	43355913	504250
AOC4P	0.0538864011074466	0.962872180425061	0.221391885869969	0.775354294098764	chr17	43354953	43355913	488289
AOX1	-2.23945898219058	7.56856297158683e-08	-0.456491510715289	0.181959573149828	chr2	201139001	201139967	553477
AP1AR	-0.39684185678136	0.0775982972534069	0.111015740589462	0.846695473843906	chr4	117183119	117184080	4951861
AP1B1	-0.0196316422357364	0.952355233931677	0.222096383052311	0.562009655589303	chr22	24630445	24631411	4757654
AP1B1P1	-0.0413355831024632	NA	NA	NA	chr22	24630445	24631411	-7491048
AP1G1	0.107258897290633	0.689388341626192	-0.187127332669853	0.584705127101917	chr16	74799403	74800360	-2990809
AP1G2	0.0225705928418051	0.951924896702255	0.0789723846460336	0.920024063424119	chr14	22724684	22725652	842355
AP1M1	0.0396301774745921	0.883665335166167	0.103517334278153	0.855362709759424	chr19	20082341	20083300	3884968
AP1M2	0.263652953445746	0.613705025236616	-0.317442347473503	0.576878604176628	chr19	12231834	12232790	-1644998
AP1S1	1.82314993607593	1.44844497181697e-29	-0.408597176575663	0.0322950245821224	chr7	101149853	101150821	-4067
AP1S2	0.230351683134669	0.505916173588149	-0.139829979498702	0.807494834635766	chrX	17115010	17115977	-1260481
AP1S3	0.741842173768862	0.0265379675196312	0.0724431367430031	0.945121410878878	chr2	223190520	223191443	646619
AP2A1	0.165883105118614	0.520973853739154	0.250001802164152	0.534021601369427	chr19	48889635	48890598	-876805
AP2A2	-0.457906687001766	0.250194083418088	0.332033324784741	0.530832865621641	chr11	9318775	9319704	8393431
AP2B1	0.0365754881540132	0.865389318160938	-0.0719552156624224	0.855362709759424	chr17	36140052	36141024	553276
AP2M1	0.779694778210269	8.09223689049068e-08	-0.50366735130967	0.00070268050379193	chr3	185562547	185563515	1388186
AP2S1	0.301856845788523	0.143132343602246	0.127466159047626	0.75562709412879	chr19	48889635	48890598	-2039828
AP3B1	-0.237711969272697	0.284729836770749	-0.0258719008951478	0.973205614761974	chr5	75605832	75606792	2688442
AP3B2	-0.982094832864546	0.00480797914886949	0.460263014239814	0.194599867139718	chr15	88540551	88541519	-5831128
AP3D1	0.0924148751510937	0.685980157893581	0.177026707877098	0.614752743538258	chr19	386679	387637	1764398
AP3M1	0.0353884546172426	0.916563675053132	-0.191554794079364	0.619535399449934	chr10	68525671	68526636	5624637
AP3M2	-0.272089225094936	0.169464647337119	-0.238716359218299	0.320002667150118	chr8	42795693	42796663	643233
AP3S1	-0.426991359163881	0.172896740467989	-0.192264570307227	0.68666809816079	chr5	116821138	116822098	980013
AP3S2	-0.414198769574122	0.672402635840754	0.00555984913765654	NA	chr15	88540551	88541519	1353349
AP4B1	0.0537722799920615	0.857594316055482	-0.227582957583323	0.440109553651889	chr1	114058147	114059120	-153711
AP4B1-AS1	-0.498995450255462	0.511393713191611	0.0661607840551139	0.959368763879962	chr1	114058147	114059120	246022
AP4E1	-0.028054423537709	0.933520300133953	-0.133503347080381	0.842553090225597	chr15	58833341	58834296	7925148
AP4M1	-0.147086814764741	0.742530203783955	-0.0273470968372985	0.982094414394582	chr7	101149853	101150821	1048831
AP4S1	0.223715298191196	0.507291914039803	0.94102383099454	2.94638040273743e-06	chr14	25792774	25793313	-5232061
AP5B1	-0.278402351140267	0.167031412984526	0.0514279324633725	0.942508954012006	chr11	67477410	67477551	-1696890
AP5M1	0.212954818192397	0.375406631240757	-0.0279467574847412	0.978514812243137	chr14	55024549	55025503	-2243861
AP5S1	0.241021346632007	0.356348635874444	0.341741029112435	0.459837427842326	chr20	4034076	4034982	214006
AP5Z1	0.487763688346095	0.0394323004026647	0.121781551859593	0.845581750801773	chr7	4599432	4600400	-175714
APAF1	0.575833900830063	0.00528101583315289	-0.139371457984206	0.746312462992327	chr12	93074402	93075369	-5570413
APBA1	2.51577419115783	1.15168693407499e-13	-0.364197252107107	0.530068907027611	chr9	69763136	69764104	-91262
APBA2	-0.85336067426296	0.00332918363069377	-0.146782124400904	0.878891377306693	chr15	58833341	58834296	29912183
APBA3	-0.0217386415706343	0.957152799311908	0.256537344749472	0.514831921894363	chr19	386679	387637	3374516
APBB1	-0.326346920908689	0.214913075446264	-0.0201420697198681	0.9837902704691	chr11	9318775	9319704	-2914549
APBB1IP	-0.434610936621416	NA	-0.0688886289310028	NA	chr10	26376884	26377844	-60972
APBB2	-0.795673974469076	5.67135423748181e-07	0.0333201071118128	0.962629731122945	chr4	48285355	48286331	-7428689
APBB3	0.37415208993834	0.200430784543429	0.031266469486409	0.975544571866703	chr5	136413881	136413959	4150683
APC	-0.0911993320532883	0.78657166359094	-0.228237556543442	0.598890429175226	chr5	116821138	116822098	4114114
APC2	0.0380784079910052	0.941623081018303	0.223017729900062	0.668215537692714	chr19	386679	387637	-1062990
APCDD1	3.08734711657928	3.29499520894428e-27	-0.161443787759516	0.84969205972364	chr18	4917278	4918247	-5536865
APCDD1L	-1.04299445002446	0.171360734443798	-0.0619332407571294	0.963164957472229	chr20	60041178	60042140	-1526722
APCDD1L-AS1	-0.404721901350903	0.705038984937624	-0.0307412254741127	NA	chr20	60041178	60042140	1526281
APCS	1.44795562396925	0.0404177452333962	NA	NA	chr1	159767795	159768763	180454
APEH	-0.207450768033907	0.273127391294494	-0.0440458145162242	0.954486278392097	chr3	50519891	50520848	846368
APELA	3.54992018689235	3.62791338405826e-24	-1.59618893582725	1.90798506055485e-21	chr4	164905513	164906483	29011
APEX1	-0.147790974889296	0.54881095292973	0.0348153654607327	0.961114304500581	chr14	20268922	20269890	-185724
APEX2	-0.0723425828734075	0.769435759334519	0.0130533262319225	0.986522994657448	chrX	55997769	55998730	997927
APH1A	0.317252772470767	0.0293067646826063	-0.00780700283028275	0.991477299925121	chr1	150632807	150632885	-363638
APH1B	0.379199704506557	0.170779957044382	-0.18535783999673	0.722909117280521	chr15	65226541	65227509	1949476
API5	-0.00497390847790025	0.988601107578728	-0.139876513752811	0.754090496819417	chr11	41305798	41306022	-2006044
APIP	-0.475646743139242	0.0791368426820715	-0.104091511981853	0.881985841961773	chr11	33049341	33050285	1866597
APITD1	0.762789354394413	0.0835861673790264	-0.215871932239112	0.800145178029158	chr1	10426924	10427626	-2826
APITD1-CORT	0.0604162003413404	NA	NA	NA	chr1	10426924	10427626	-2826
APLF	-0.914052716254518	0.124198618467283	-0.147717261336154	0.878891377306693	chr2	55279270	55280234	-13187806
APLN	1.00298262403017	0.101062970156865	0.0992020164773322	0.920732047775442	chrX	125779510	125780478	3874961
APLNR	-0.0303546148306366	0.965931601888212	-0.0974716140116267	0.931403492576599	chr11	56057660	56058622	1179311
APLP1	2.021692402134	2.75704856211741e-28	-0.109427831896076	0.880049293535368	chr19	36233353	36234332	365399
APLP2	-0.396864991218957	0.00418277379386592	0.22239833112003	0.323578352049726	chr11	119039271	119040160	-11030105
APMAP	0.565812347938872	5.21100365331303e-05	-0.143599614224364	0.655548666948035	chr20	25233837	25234802	-241531
APOA1	0.850511633160155	0.137802772923757	0.140246953021658	NA	chr11	118721014	118721981	-1883913
APOA1-AS	-0.167904748478575	0.891515191381614	-0.000261134232465635	NA	chr11	118721014	118721981	1885382
APOA2	0.113414443375334	NA	-0.134967872642373	NA	chr1	161315707	161316604	-92528
APOA4	-0.15362920645291	NA	0.0557028550037465	NA	chr11	118721014	118721981	-1898204
APOA5	0.214571870379231	0.849393707752982	-0.00945489429655906	NA	chr11	118721014	118721981	-1929079
APOB	0.731788070482276	0.402646124243172	-0.0835056101313577	NA	chr2	20778081	20778218	265923
APOBEC1	-0.0413355831024632	NA	-0.0299894102913837	NA	chr12	6885859	6886821	779562
APOBEC2	-0.732614012329156	0.299129471214855	-0.17543982553317	0.840452749567089	chr6	44328047	44329009	3275328
APOBEC3A	0.24802373251733	NA	-0.00294224684866278	NA	chr22	24630445	24631411	-14326593
APOBEC3A_B	NA	NA	NA	NA	.	.	.	-1
APOBEC3B	-0.617591121728474	0.167367995166361	-0.392274347763835	0.40722841962338	chr22	24630445	24631411	-14351470
APOBEC3B-AS1	NA	NA	NA	NA	chr22	24630445	24631411	14367291
APOBEC3C	1.43663713493182	5.47633636195207e-07	-0.621359370766841	0.071547244225449	chr22	24630445	24631411	-14383331
APOBEC3D	0.47362216039289	0.404810755693155	0.188508858301667	0.815173643950322	chr22	24630445	24631411	-14390184
APOBEC3F	1.32574374607799	0.000252249711077054	-0.0310231734905797	0.979572522977871	chr22	24630445	24631411	-14409739
APOBEC3G	0.960847311177004	0.000949565859151053	0.269893257246497	0.563960871717828	chr22	24630445	24631411	-14446076
APOBEC3H	-0.0109072456747322	0.993417257554049	0.0276397343228752	NA	chr22	24630445	24631411	-14466295
APOBEC4	-0.0922116336610671	NA	0.0127152249089522	NA	chr1	188751235	188752206	-5098409
APOBR	0.750014239594784	0.306733674446554	-0.0682414229698654	NA	chr16	23599483	23600443	-4894685
APOC1	-0.777007064580001	0.00401357432005294	0.112504266155567	0.8417755515537	chr19	44594095	44595063	-319667
APOC1P1	-0.130297375309968	0.903599234433604	0.228583565698181	0.777990925515012	chr19	44594095	44595063	-332223
APOC2	NA	NA	NA	NA	chr19	44594095	44595063	-351402
APOC3	0.0176067628880308	NA	0.0323999996393433	NA	chr11	118721014	118721981	1891591
APOC4	NA	NA	NA	NA	chr19	44594095	44595063	-347658
APOC4-APOC2	-0.0751171002647552	NA	-0.00426383461429371	NA	chr19	44594095	44595063	-347658
APOD	0.345696123483881	NA	0.0145849628059314	NA	chr3	195927524	195928492	-343804
APOE	0.881460330220089	1.21308476870607e-05	0.125839276356308	0.874307729214633	chr19	44594095	44595063	-311169
APOF	-0.540870089238281	0.588424409517269	-0.129087087096974	NA	chr12	56400360	56401325	-38044
APOH	0.111292250899944	NA	0.0190419860772186	NA	chr17	67326845	67327771	-1097871
APOL1	-1.65173020423377	0.0232369829436904	-0.0374917261069274	NA	chr22	24630445	24631411	-11622142
APOL2	0.224458708941546	0.542154692859379	-0.441462948552477	0.193995135830294	chr22	24630445	24631411	11608714
APOL3	-0.767599574826213	0.372419948606494	-0.0196931091197553	NA	chr22	24630445	24631411	11530000
APOL4	-0.144366634925702	NA	-0.0093093095350193	NA	chr22	24630445	24631411	11573904
APOL5	NA	NA	NA	NA	chr22	24630445	24631411	-11086943
APOL6	-1.33483061124753	0.0742390851665607	-0.0207941562570499	0.985469223819005	chr22	24630445	24631411	-11017448
APOLD1	-0.354132857593603	0.549873429751568	0.161245899130897	0.864997986551131	chr12	10571267	10572236	-2154165
APOM	-0.109569475210692	0.920931567307487	0.154301560091982	0.859445119856005	chr6	32657125	32658083	1005195
APOO	-0.462319927579911	0.0370963443313789	-0.133256043237934	0.792629580135712	chrX	23659882	23660832	247582
APOOL	-0.0988007555383346	0.789438684426482	0.0988902122051916	0.873740121339	chrX	90213330	90214282	5209915
APOOP5	-0.0413355831024632	NA	-0.002942246586885	NA	chr16	47864458	47865426	11890248
APOPT1	0.38508397401069	0.109010543363572	0.0512393604981714	0.9499609266515	chr14	100311790	100312758	-3250682
APP	-0.217202794178463	0.14223502534177	0.178834410920796	0.523435206774224	chr21	18568678	18569644	7571228
APPBP2	0.157163525740326	0.502824375710363	-0.163717290615154	0.668314681087464	chr17	59290106	59290917	1235727
APPL1	-0.242687115958755	0.396608178809983	-0.167475532655174	0.741717049705983	chr3	53977513	53978481	-3249739
APPL2	0.070710810178912	0.808400541485451	-0.0502261955792386	0.939856165416172	chr12	105478558	105479527	-245638
APRT	-0.637547692228564	6.44599993213045e-06	0.0822114806802223	0.918361035230464	chr16	75815595	75816296	12995988
APTR	-0.386370616440404	0.187685580455933	0.296214687192335	0.280294588131058	chr7	68183723	68183791	9512507
APTX	-0.0904772430512719	0.729288405593453	0.132808661456851	0.769701426172063	chr9	33514867	33515836	-513776
AQP1	4.59655076212468	2.08178137145103e-20	0.0746241261884758	0.946850467628714	chr7	27741659	27742621	-3169659
AQP10	-0.263931407744917	NA	0.0478983922168805	NA	chr1	155599536	155600505	1278905
AQP11	0.00993698367837273	0.986713573886549	0.0464968165156467	0.968635802633497	chr11	72164373	72165341	-5424777
AQP12A	-0.0413355831024632	NA	NA	NA	chr2	234168064	234169033	-6523296
AQP12B	0.926090305828075	0.242438973682705	-0.002942246586885	NA	chr2	234168064	234169033	6514351
AQP2	1.34164186892581	0.0810042274548363	0.00574051981088841	NA	chr12	51454286	51455254	1504030
AQP3	1.59318724072889	5.98599748996357e-21	-0.0298290068051304	0.982094414394582	chr9	33514867	33515836	-67719
AQP4	3.6895452887863	1.7752936375445e-17	-0.177466421914905	0.827755313419121	chr18	26927276	26928239	-64849
AQP4-AS1	0.334361135676044	NA	0.0145277293496937	NA	chr18	26927276	26928239	62451
AQP5	2.35101242001818	1.70946215531635e-06	-0.356416333246068	0.458805113592272	chr12	51454286	51455254	1493275
AQP6	0.596240573277699	0.53085566718041	-0.0187344544651894	NA	chr12	51454286	51455254	1481934
AQP7	0.0259857923580336	0.983101656347302	-0.0609497782607029	NA	chr9	33514867	33515836	-112670
AQP7P1	0.113015095590162	0.927832053436951	0.148454268593218	NA	chr9	63681608	63682568	-347569
AQP7P3	0.422205396951431	0.689651505019762	0.158010241327836	NA	chr9	66036607	66037582	159522
AQP8	0.0311516761426099	NA	-0.0569448979569477	NA	chr16	23599483	23600443	-1617000
AQP9	0.532853592734804	NA	0.0286443034093504	NA	chr15	58833341	58834296	695651
AQR	-0.0845599753980693	0.748185667794066	-0.179909195033611	0.652999464902929	chr15	58833341	58834296	-23864026
AR	0.485108070214832	0.0890107968069288	-0.157869011199284	0.819865295272431	chrX	72733184	72734156	5189639
ARAF	-0.118406067386772	0.580906400748186	0.226442417238988	0.500375626394399	chrX	55997769	55998730	8437150
ARAP1	0.482458948597536	0.0294424447060927	-0.0306491223729939	0.974289483148337	chr11	72164373	72165341	557500
ARAP2	-0.263079937946611	0.821978535573451	0.0414616054010184	NA	chr4	48285355	48286331	-12041487
ARAP3	-0.890545200776918	0.00868063267639173	-0.0911957600656455	0.886819048480144	chr5	136413881	136413959	5268312
ARC	1.01645455666781	0.00976732010133392	0.330376337014261	0.605164418406495	chr8	142828842	142829804	-214852
ARCN1	0.153053327727567	0.518917139053184	0.0326196897596224	0.966773625645417	chr11	118721014	118721981	149112
AREG	-0.0413355831024633	NA	-0.0102838528467064	NA	chr4	72129223	72130191	-2315390
AREL1	0.0307496433461835	0.907586410510202	-0.171060843993384	0.648751439840943	chr14	77635279	77636245	-2922659
ARF1	-0.0512111942044796	0.833057527729529	0.172702259580566	0.724602351636543	chr1	227868339	227869308	-213836
ARF3	1.07514998301808	3.06401124468194e-20	-0.0858077071521691	0.878891377306693	chr12	51454286	51455254	-2497302
ARF4	0.582731385790598	0.00575413201009658	-0.037009804900719	0.963896692038057	chr3	53977513	53978481	3619490
ARF4-AS1	0.288613575410252	0.792839027062816	0.012510734221042	0.992319402750105	chr3	53977513	53978481	-3619791
ARF5	0.146797763446785	0.442037005908324	0.0540998138993331	0.930395885919509	chr7	126168159	126169127	-1419708
ARF6	0.447112654867962	0.00126645761722476	0.0339860003138346	0.959314939087539	chr14	45213721	45214690	-4678812
ARFGAP1	0.382454715030245	0.0927157871869912	0.209319957664072	0.619154747883832	chr20	60041178	60042140	-3231125
ARFGAP2	0.200686331574918	0.41076604492054	-0.0213564375557432	0.977963882307819	chr11	41305798	41306022	5871214
ARFGAP3	-0.00781710685822725	0.981496841412437	-0.12046006498339	0.793725771727017	chr22	24630445	24631411	18226473
ARFGEF1	0.18670330804535	0.388162134552577	-0.213667986681163	0.600906717264866	chr8	58671738	58672704	8671455
ARFGEF2	-0.0450228263951863	0.872768748514284	-0.0553322434604647	0.920225906384942	chr20	41970895	41971863	-6950358
ARFGEF3	-0.386612096561179	0.37535643137487	-0.236193435860196	0.585759537197622	chr6	137844468	137845341	-317011
ARFIP1	-0.0600688529554975	0.853978957985839	-0.125587714287702	0.844776372891176	chr4	156304761	156305718	3525303
ARFIP2	0.160203042761883	0.533601549524603	-0.0246582611785306	0.976369172961528	chr11	9318775	9319704	-2837761
ARFRP1	0.124454626657562	0.69812643936022	-0.209248556829386	0.687311789372932	chr20	60041178	60042140	3666193
ARG1	0.39636942937377	0.709139598127804	-0.0242631507412975	NA	chr6	134659109	134660077	3086390
ARG2	-0.665916837750451	0.0590796272106094	0.117302268006021	0.822608712135403	chr14	64978587	64979555	-2640790
ARGFX	2.18812098968289	0.00163029009457961	-0.0180376764867335	NA	chr3	125890458	125891239	4322918
ARGFXP2	-0.128050021624468	0.918082964839575	-0.0270024175020236	NA	chr17	30700040	30701008	1451046
ARGLU1	-0.478771610855104	0.0137578638531617	0.0707048174976322	0.878891377306693	chr13	95268020	95269003	11299653
ARHGAP1	0.624117611584977	1.13821759786729e-05	0.17840432771748	0.58315734950622	chr11	41305798	41306022	5394754
ARHGAP10	2.11274440557854	2.40147654278968e-37	0.454952763341467	0.342310844571645	chr4	156304761	156305718	8572938
ARHGAP11A	-1.6316367807096	1.40811089717248e-06	-0.482658189452701	0.229319692651875	chr15	58833341	58834296	26218676
ARHGAP11B	-1.68082278642583	0.0198963250693757	-0.151319059447488	0.835090283804247	chr15	58833341	58834296	28207144
ARHGAP12	-0.0548549801626264	0.876791797273815	-0.244072390457714	0.588655876860622	chr10	26893469	26894437	5014972
ARHGAP15	0.156086013014757	NA	0.0759192404537884	NA	chr2	129961964	129962925	-13166885
ARHGAP17	0.0236910409815677	0.940175233505684	-0.077041456150576	0.878891377306693	chr16	23599483	23600443	1415414
ARHGAP18	-0.616108161050843	0.00711859928445598	-0.173393488972451	0.777896797829942	chr6	125775846	125776815	3933894
ARHGAP19	-0.448354112243044	0.0385317629810564	-0.278476364906057	0.419764028274643	chr10	97416845	97417535	-146501
ARHGAP19-SLIT1	-0.0922116336610671	NA	-0.00294224684866278	NA	chr10	97416845	97417535	-124518
ARHGAP20	0.297867584593813	0.792907490085852	-0.113506308760485	NA	chr11	105264850	105265754	5446747
ARHGAP21	0.0225071788709636	0.937207863052891	-0.135261711776846	0.796179742116264	chr10	26376884	26377844	-1653697
ARHGAP22	-0.649462232105255	0.0328700437438249	0.190359998742604	0.802742673677855	chr10	43337202	43338170	5155962
ARHGAP23	1.31161819576378	1.27212313974916e-05	0.0129677469359369	0.992319402750105	chr17	36140052	36141024	-2287937
ARHGAP24	0.690032284461471	0.0684312116521416	0.127333994456081	0.898188669412703	chr4	72129223	72130191	-13345423
ARHGAP25	-0.356942057304069	0.422862126833528	0.24841076084489	0.66784506340179	chr2	55279270	55280234	-13455028
ARHGAP26	0.245117524247789	0.198885518144396	-0.0174514753812692	0.98575123879461	chr5	136413881	136413959	-6356806
ARHGAP26-AS1	0.0604162003413404	NA	-0.00034938782732073	NA	chr5	136413881	136413959	6454989
ARHGAP26-IT1	-0.171744688482042	NA	-0.002942246586885	NA	chr5	136413881	136413959	-6778579
ARHGAP27	0.752733400172975	0.134260069169619	-0.134354392167432	0.89208853528679	chr17	46283613	46284581	-858452
ARHGAP28	-0.768782646294924	0.00224048097541068	0.303654757899596	0.588514745338449	chr18	4917278	4918247	-1916670
ARHGAP29	0.123891017974189	0.767763845043657	-0.484314617780439	0.107817549552466	chr1	93276781	93277749	960485
ARHGAP30	0.605772822980437	0.34546715569702	-0.328238744175267	0.592164288457476	chr1	161016834	161017804	52650
ARHGAP31	0.459284934641808	0.378152491518519	0.299801832752548	0.503040446496781	chr3	113032475	113033435	-6261417
ARHGAP31-AS1	0.234787640207493	0.812723551200025	-0.159546665543183	0.853449599959154	chr3	113032475	113033435	6289804
ARHGAP32	-0.697323553791767	2.95757212844428e-05	-0.00396017682205653	0.996780334063282	chr11	119039271	119040160	9984477
ARHGAP33	-1.76059443687841	1.16154144499217e-15	0.356643375715094	0.193376392824235	chr19	36233353	36234332	458329
ARHGAP35	0.080300253415135	0.689580485314822	0.0586150689840509	0.899054611650904	chr19	48889635	48890598	1971442
ARHGAP36	1.30285587764809	0.00469362071942285	0.369753527512275	0.525528037660652	chrX	135030344	135031305	3972583
ARHGAP39	0.639715075319288	0.048950087910725	0.0465526647694071	0.961159048675794	chr8	144795893	144796861	-190683
ARHGAP4	1.13301124747682	1.18029314561533e-05	0.184014111349413	0.787058532856725	chrX	152129618	152130583	1796159
ARHGAP40	0.845301318743588	0.0298841973245005	0.441595264872701	0.365922751053636	chr20	35262123	35263091	-3339326
ARHGAP42	-0.297876979248489	0.282464761852675	0.165588766809842	0.794183740023234	chr11	101695062	101696030	1007871
ARHGAP44	-1.38598510795109	8.01484293123552e-11	0.2475430074976	0.510556267594931	chr17	16834879	16835857	4045857
ARHGAP5	-0.402063587974015	0.11705808497885	-0.0897128672549544	0.912903726776618	chr14	38118098	38119067	6041294
ARHGAP5-AS1	-0.108643369693575	0.918567804646184	0.138571132054804	0.871970216079722	chr14	38118098	38119067	-6041884
ARHGAP6	0.508641034366669	0.154340057743613	0.457627873025148	0.27697284138623	chrX	17115010	17115977	-5849520
ARHGAP8	-0.170259475516487	0.890321388001662	0.00381214817503655	NA	chr22	24630445	24631411	-20121629
ARHGAP9	1.05476868647218	0.00105934343075144	-0.0188459536374448	0.988973152154325	chr12	58327458	58328426	-849745
ARHGDIA	-0.284101587734825	0.188683825573371	0.0565845421215865	0.940944644810505	chr17	82744531	82745497	-874041
ARHGDIB	0.0623968388166664	0.942449519853709	-0.0466063749777683	0.971998896447948	chr12	10571267	10572236	4377144
ARHGDIG	-0.415381499457082	0.572710195558796	-0.0391495451335574	0.977963882307819	chr16	5754387	5755355	5474266
ARHGEF1	0.26344882785514	0.340525900686399	-0.055008595012036	0.951760490388386	chr19	39959230	39960162	-1923503
ARHGEF10	0.646714239979251	0.339564882275341	0.035393910515984	0.979657074932522	chr8	7497874	7498842	5674383
ARHGEF10L	0.566305316540085	0.0160617177146608	0.138282294728001	0.812599173601736	chr1	15379017	15379976	-2160337
ARHGEF11	-0.0537592836208795	0.834970912231735	0.140891346986528	0.722581657812639	chr1	156181460	156182421	863429
ARHGEF12	-0.234736535130801	0.147354275531863	0.0395400437907091	0.959314939087539	chr11	119039271	119040160	-1297193
ARHGEF15	-0.0786269275012642	0.903315842323796	-0.29765714427172	0.660420377523913	chr17	8056336	8056551	-253793
ARHGEF16	-0.316849450596607	0.391246068048635	-0.0164731941136232	0.9837902704691	chr1	1580342	1581246	-1873788
ARHGEF17	1.04866302649618	1.12056045598316e-09	-0.0972122506134206	0.905255898577387	chr11	72164373	72165341	-1143760
ARHGEF18	0.342956344241142	0.0304675135891988	0.162711034386164	0.74701498397676	chr19	8314891	8315814	920241
ARHGEF19	-0.654414840530853	0.0500327596010612	0.314278364983538	0.540557345572442	chr1	15379017	15379976	833111
ARHGEF2	1.13305221260349	1.0666681315344e-13	0.128524825588889	0.792731195630616	chr1	156179222	156180190	-201532
ARHGEF25	-1.30304117761353	2.33793294661569e-09	0.0084585031569369	0.992240872118511	chr12	58327458	58328426	717763
ARHGEF26	-0.433335149081049	0.68083234682647	-0.0082864678245546	0.994158719517549	chr3	146522264	146523231	-7598254
ARHGEF26-AS1	-0.473013652960449	NA	0.0400185149851552	NA	chr3	146522264	146523231	7598461
ARHGEF28	-0.733835320405652	0.388162134552577	-0.0646099238916889	0.9499609266515	chr5	75605832	75606792	1980155
ARHGEF3	-0.111567631515534	0.763417434373025	-0.000886327758650026	0.999469305766753	chr3	53977513	53978481	2797719
ARHGEF3-AS1	-0.0413355831024633	NA	NA	NA	chr3	53977513	53978481	-2962042
ARHGEF33	0.908338212148045	0.176332523823806	0.903450387353421	0.00128358548004804	chr2	39321157	39322127	402280
ARHGEF34P	0.0319979159569138	0.958160054286628	0.129516345599014	0.880586185080937	chr7	141751125	141752103	2534388
ARHGEF35	0.179313670849528	0.880841099032009	0.305126121584266	0.543810567933875	chr7	141751125	141752103	2444083
ARHGEF37	2.12663220064792	6.21056471180716e-14	-0.0897308153935414	0.934839284472022	chr5	150453760	150454717	872667
ARHGEF38	-0.161629377254001	NA	-0.00034938782732073	NA	chr4	117183119	117184080	11630980
ARHGEF38-IT1	NA	NA	NA	NA	chr4	117183119	117184080	11622009
ARHGEF39	-1.16266751525158	7.60476625874923e-08	0.00945620639831518	0.99250911142853	chr9	33514867	33515836	2149929
ARHGEF4	-0.283841528860563	0.346222306064109	0.170250734500826	0.765087751536051	chr2	129961964	129962925	-954206
ARHGEF40	1.25292517962909	2.25254618907927e-09	-0.0968302384935186	0.924562212118123	chr14	20268922	20269890	-800853
ARHGEF5	0.0632442407642592	0.929837042097897	0.406476906955737	0.336511560855284	chr7	141751125	141752103	-2603781
ARHGEF6	-0.217054732724972	0.72393772504544	-0.423754071208161	0.302298380952039	chrX	135406098	135407066	1360809
ARHGEF7	0.227659734604988	0.272945440501315	0.00694389915626375	0.992319402750105	chr13	95268020	95269003	-15846106
ARHGEF7-AS1	NA	NA	0.00353425170301631	NA	chr13	95268020	95269003	15880052
ARHGEF7-AS2	-0.0922116336610671	NA	0.0190419860772186	NA	chr13	95268020	95269003	15847165
ARHGEF9	-0.0736790165213559	0.805890351889883	0.524129942371191	0.00231863321747538	chrX	57336451	57336541	6418654
ARHGEF9-IT1	-0.0413355831024633	NA	-0.00034938782732073	NA	chrX	57336451	57336541	6335005
ARID1A	-0.0431961797672412	0.891058792909033	0.175993700659149	0.565208897221041	chr1	25587849	25588817	-1107697
ARID1B	-0.111068270792005	0.802600458618733	-0.0446903402185287	0.946666234323832	chr6	157752213	157753181	974768
ARID2	-0.370388405573704	0.0291272332733308	-0.046701539361804	0.942717806461098	chr12	51454286	51455254	5724934
ARID3A	0.432698113969495	0.0310624838171667	0.135597335019916	0.821189630628131	chr19	386679	387637	-538878
ARID3B	0.557171776504638	0.00207022343667471	0.198416199234495	0.495256242796169	chr15	75870853	75871822	1330161
ARID3C	-0.148635502284994	0.904836134749495	0.0844865610795766	NA	chr9	33514867	33515836	1112662
ARID4A	0.328451771057826	0.23067699248419	-0.218522979676235	0.681978105656468	chr14	55024549	55025503	-3273477
ARID4B	0.00615698422865947	0.982412215712649	-0.180874390575184	0.628923110263186	chr1	227868339	227869308	7458663
ARID5A	0.913480877266807	0.000295865913373527	-0.228682000525212	0.709239333112334	chr2	98129886	98130831	1593640
ARID5B	0.403114221757635	0.542024894832447	-0.242578850910644	0.659010310032064	chr10	65409229	65410196	3508460
ARIH1	0.0412414350947059	0.882041972262611	-0.0520993962491665	0.918717873359709	chr15	75870853	75871822	3397012
ARIH2	-0.282985628030508	0.0628055185160388	0.17276497417467	0.499170303772643	chr3	50519891	50520848	1601550
ARIH2OS	-0.252464647468304	0.722107943079578	-0.0904845937810674	0.937007832772688	chr3	50519891	50520848	-1600985
ARL1	-0.0551962261204374	0.880364946819817	-0.226658887639546	0.585125621022383	chr12	105478558	105479527	-4071223
ARL10	-0.0731804781149851	0.874740957761451	0.0183429171782289	0.987207094699033	chr5	178798075	178799040	2433090
ARL11	-0.840203853534482	0.0545384318389984	-0.151120838908966	0.865048088265419	chr13	49599021	49599990	-28793
ARL13A	-0.635936399307949	0.419780361488557	0.028538538045826	0.983254977592994	chrX	108376866	108377393	7407423
ARL13B	-0.374586194365879	0.267072385161216	-0.0253957101612332	0.97921553607692	chr3	98839054	98839103	4858940
ARL14	NA	NA	-0.00294224684866278	NA	chr3	146522264	146523231	-14154411
ARL14EP	0.163208499447569	0.65070434046534	-0.238741281530907	0.651533201320925	chr11	33049341	33050285	2726715
ARL14EPL	0.0604162003413404	NA	NA	NA	chr5	116821138	116822098	770153
ARL15	-0.964294676919988	0.00118246498444101	-0.00714690483398956	0.995600867510934	chr5	55571079	55572039	-1260987
ARL16	0.1585852712155	0.495594013831475	0.198622816957397	0.570895922481639	chr17	82744531	82745497	-1061091
ARL17A	0.00595322334040663	0.991243412534333	0.102155864321267	0.908442537485877	chr17	46283613	46284581	295624
ARL17B	-0.147259777060764	NA	-0.104354451768248	NA	chr17	46283613	46284581	77670
ARL2	-0.0721247656984992	0.806191139877584	-0.0653378372229902	0.922605868741233	chr11	63530313	63531281	-1483315
ARL2-SNX15	-0.0413355831024633	NA	-0.00448510614755053	NA	chr11	63530313	63531281	-1483315
ARL2BP	-0.00779254926469543	0.984672591533575	-0.0672463456955054	0.935311490326871	chr16	47864458	47865426	-9380183
ARL3	-0.612551021390679	0.00253134665851058	-0.0254980113422776	0.971579151031786	chr10	102454374	102455335	259578
ARL4A	0.00975937697590107	0.982032865011776	-0.074136446905848	0.931403492576599	chr7	16197721	16198689	3511379
ARL4C	2.86634997179163	4.5715049193076e-36	0.00279215495452287	0.998482042138813	chr2	234168064	234169033	328500
ARL4D	-0.448609356348841	0.0894441486708199	0.0156263438131621	0.98575123879461	chr17	43354953	43355913	-43551
ARL5A	-0.287318894831631	0.226546168945676	0.0232403543267774	0.978514812243137	chr2	170263303	170264250	-18435283
ARL5B	-0.276748508947894	0.383527412162746	-0.0614809478088825	0.942508954012006	chr10	19509806	19510764	850902
ARL5C	-0.811234838323188	0.269506342581533	0.205814747353971	0.806994840985878	chr17	36140052	36141024	3025622
ARL6	0.223663692646199	0.661115795679892	-0.11998851852127	0.902840481373013	chr3	98839054	98839103	1074558
ARL6IP1	-0.0411176570706138	0.879911850780104	-0.412846916763114	0.0288812406852051	chr16	21221786	21222748	-2420898
ARL6IP4	0.135301406687008	0.557534190571865	0.200431972874491	0.567591877648713	chr12	122750859	122751831	-228714
ARL6IP5	0.132578748445831	0.609622642022778	-0.0855076621020758	0.883524995325897	chr3	75393192	75394152	6308734
ARL6IP6	-0.122902797757337	0.761327097396386	0.147688551279794	0.764100209056062	chr2	170263303	170264250	17545885
ARL8A	0.118533280568766	0.684517487831238	0.041172808704499	0.959982365544264	chr1	207635111	207636074	-5490851
ARL8B	0.629479101401991	0.000145538752028895	0.0775032258877826	0.903078130187649	chr3	5081626	5082560	-40151
ARL9	0.463220690746149	0.656775889000171	-0.050847988612386	NA	chr4	62940877	62941845	6436153
ARMC1	-0.284108156130649	0.171825973046094	-0.110484279524814	0.830101010483159	chr8	58671738	58672704	6961995
ARMC10	-0.160224979230062	0.639673557826021	0.124324737642352	0.869142967757336	chr7	104747921	104748888	1673525
ARMC12	-0.962737840247762	0.250395797076944	0.391573346568012	0.392213899588181	chr6	34719459	34720428	-1017088
ARMC2	-0.461950059503671	0.234386651916471	-0.0598602868860922	0.957611155539859	chr6	111255096	111256055	2407161
ARMC2-AS1	0.120412040812951	0.922177403490229	-0.018015166020064	NA	chr6	111255096	111256055	-2331474
ARMC3	-0.792993937394595	0.356936174034991	0.0569286847322295	NA	chr10	19509806	19510764	-3417738
ARMC4	-2.28883750616637	7.24545404193509e-06	-0.242182819615406	0.715853437609877	chr10	26893469	26894437	1087963
ARMC5	0.771474204063012	0.00307863197983532	0.0698581441946707	0.936914175402767	chr16	34412056	34413016	2954264
ARMC6	-0.0263982987812723	0.944205753393871	0.0456160487263569	0.956394357579144	chr19	20082341	20083300	1049244
ARMC7	-0.0925672754188489	0.747017797335102	0.334999961698549	0.1881854858692	chr17	80551207	80552176	5441740
ARMC8	-0.0361447771241864	0.893888718123819	0.0364469813900535	0.966926084340729	chr3	134515938	134516890	-3670833
ARMC9	0.0435388381912033	0.895297092450412	-0.150326148539772	0.690122371974314	chr2	230843638	230844596	-354428
ARMCX1	0.180627536359734	0.269472831645133	-0.0456088121197064	0.953104055297716	chrX	108376866	108377393	6826600
ARMCX2	0.83396844467399	0.000673125225067432	0.0072493488170494	0.991698560017401	chrX	108376866	108377393	-6717240
ARMCX3	0.0595106193232561	0.85378555384097	-0.00625557246470686	0.993385043619719	chrX	108376866	108377393	6754001
ARMCX4	0.206579338541227	0.543159239878682	0.0762139467165889	0.909861284550939	chrX	108376866	108377393	6958868
ARMCX5	0.052448779279109	0.895625631919939	-0.131170472579922	0.824578027422568	chrX	108376866	108377393	5777963
ARMCX5-GPRASP2	-0.308300301664321	0.756412916648629	-0.0699767715935116	0.951760490388386	chrX	108376866	108377393	5777783
ARMCX6	0.420390112177633	0.0905559832528156	0.00637189632274924	0.995741340519164	chrX	108376866	108377393	-6759130
ARMS2	-0.0533758484463109	NA	NA	NA	chr10	130627956	130628919	8173776
ARMT1	0.420009605551261	0.0353930611993835	-3.78559223543236	2.22519116518889e-136	chr6	151455209	151456185	3440
ARNT	0.106862115570879	0.700312753594414	-0.236976997730795	0.450461520998559	chr1	150634923	150635885	241363
ARNT2	1.29379762424201	0.00250211961610066	-0.467433453123984	0.279172447593472	chr15	75870853	75871822	-4533012
ARNTL	-0.146599912183583	0.724489100507804	-0.00226219270061018	0.998952681490893	chr11	10391308	10392276	-2885934
ARNTL2	-0.766308616101949	2.41530597247545e-06	0.0731758942258725	0.91606084364235	chr12	29932053	29933021	2599684
ARNTL2-AS1	-0.0922116336610673	NA	-0.0410868626164968	NA	chr12	29932053	29933021	-2485904
ARPC1A	-0.110381494824133	0.588985635435736	0.0376385672596633	0.954207280630771	chr7	101149853	101150821	1824465
ARPC1B	-0.336735791452748	0.143554853430784	0.197580988877569	0.7271001845095	chr7	101149853	101150821	1775663
ARPC2	0.091310538294354	0.774085448003602	0.0127597574597017	0.98575123879461	chr2	214802891	214803852	-3413722
ARPC3	-0.116928622468984	0.741912021282835	-0.0935959033565722	0.892656238314801	chr12	110570037	110571005	-120111
ARPC4	0.320306006164251	0.153779486448092	0.167512664179904	0.686503765668161	chr3	9847661	9848644	55659
ARPC4-TTLL3	0.111292250899944	NA	NA	NA	chr3	9847661	9848644	55606
ARPC5	0.0811547350151362	0.769011860885819	0.0947273817381706	0.831139811082049	chr1	188751235	188752206	-5115781
ARPC5L	-0.0779257382993117	0.742612238289235	0.0930557918972068	0.849599841750324	chr9	121429105	121430073	-3432528
ARPIN	-0.726379463542654	0.000153716067868086	0.0985536808780182	0.912559584361677	chr15	88540551	88541519	1371651
ARPP19	-0.238725011429231	0.264205691561901	-0.16401895133985	0.745334477487103	chr15	58833341	58834296	-6264688
ARPP21	0.121364535112084	NA	NA	NA	chr3	39418298	39419272	3779612
ARR3	-0.746765421813376	0.213799486302581	0.138742748612997	0.888258850624041	chrX	72733184	72734156	2465336
ARRB1	1.03887029375259	4.06416558631164e-08	0.175759180259155	0.771273702226083	chr11	72164373	72165341	3186973
ARRB2	-1.0144400100243	1.91977496823428e-10	0.215935585161247	0.55667605645275	chr17	5074679	5075646	364670
ARRDC1	-0.299731793948865	0.346298616348491	0.39565016692592	0.161064746045459	chr9	134714934	134715895	-2890225
ARRDC1-AS1	-0.285984595751196	0.226121262084409	0.285933656253054	0.323391180574195	chr9	134714934	134715895	2903114
ARRDC2	-0.422692594514456	0.219316176082009	-0.0926231300866851	0.902386851876959	chr19	20082341	20083300	2081690
ARRDC3	-0.924706378307627	3.69821090310261e-05	-0.251191917667794	0.561874442213884	chr5	93456673	93457578	-2073794
ARRDC3-AS1	-0.179302013649243	0.783431914472372	-0.193572077265145	0.823947416772646	chr5	93456673	93457578	2076779
ARRDC4	0.960543477306286	0.000222743502384242	0.647239800417572	0.00147968590869346	chr15	95784734	95785682	-2175494
ARRDC5	0.111292250899944	NA	-0.00034938782732073	NA	chr19	8314891	8315814	-3412487
ARSA	-0.26566312034793	0.28174313249825	-0.00245077773525917	0.998302345697167	chr22	24630445	24631411	25997244
ARSB	-0.877175399030874	3.05749587692827e-07	0.208474734074507	0.741539037113752	chr5	75605832	75606792	3379630
ARSD	0.615306005908819	0.00575252045343428	0.0796767267069295	0.939856165416172	chrX	987546	988046	1941578
ARSE	0.401872474510664	0.214097830812083	0.144649122966243	0.827695858761584	chrX	987546	988046	1976656
ARSF	-0.0922116336610673	NA	-0.002942246586885	NA	chrX	987546	988046	-2052437
ARSG	-0.581172447726091	0.0269160242272121	-0.0924733144703463	0.897178479117932	chr17	68603991	68604951	345290
ARSH	NA	NA	NA	NA	chrX	987546	988046	-2018816
ARSI	0.415036900118151	0.272033972967043	0.0899228801094069	0.926331025162036	chr5	150453760	150454717	-151277
ARSJ	0.580191699744922	0.55464263732055	0.142921592878102	NA	chr4	117183119	117184080	-3203878
ARSK	-0.112629998016746	0.792907490085852	0.0660165725859152	0.939856165416172	chr5	93456673	93457578	-2097995
ART1	-0.207067917253163	NA	0.0261516647363971	NA	chr11	9318775	9319704	5674109
ART3	-0.0438928929251271	NA	-0.130451945173481	NA	chr4	72129223	72130191	-3881472
ART4	-0.0413355831024632	NA	-0.00448510614755053	NA	chr12	10571267	10572236	4271727
ART5	-0.414767126364715	0.330927846299101	0.0130640749592733	0.992240872118511	chr11	9318775	9319704	-5676924
ARTN	0.753846827673078	0.262343790484135	0.0450269219563483	0.967039878811766	chr1	45513510	45514465	1580669
ARV1	-0.354347448435877	0.254577981286519	-0.170294243547101	0.8124693429845	chr1	227868339	227869308	-3110253
ARVCF	0.625508083442768	0.071756292096364	0.0296602499203674	0.978019013221577	chr22	18946884	18947848	1069419
ARX	-0.342746364113829	NA	0.733249622476795	0.00516898725107537	chrX	23659882	23660832	1355590
AS3MT	0.101545287225294	NA	0.0721749690034129	NA	chr10	102454374	102455335	-414598
ASAH1	0.00524979472921517	0.990567465250644	-0.0968854100544117	0.886819048480144	chr8	17916216	17916431	168045
ASAH2	-0.191634405859886	0.852684237398409	0.0845517870183472	0.938232462835868	chr10	43337202	43338170	6910923
ASAH2B	-0.0234428856443863	0.98391276543947	0.104804849797768	0.918760175762547	chr10	43337202	43338170	-7402001
ASAP1	-0.493157786146127	0.00191184547691973	0.0426202654979595	0.955614872603236	chr8	137414345	137415312	-6971170
ASAP1-IT1	0.0604162003413404	NA	-0.0132662748473999	NA	chr8	137414345	137415312	-7118297
ASAP1-IT2	-0.66249384030058	0.48447878779378	-0.128580193105289	NA	chr8	137414345	137415312	-7330062
ASAP2	-1.29131186239115	1.80840047754472e-05	-0.422342164461013	0.0984983706304441	chr2	10213669	10213745	1006943
ASAP3	-1.77797482145179	6.33288397421411e-29	-0.286522872442953	0.443686128827548	chr1	25587849	25588817	-2104077
ASB1	-0.144818798572003	0.554746139483841	0.185267184400728	0.507425989766786	chr2	234168064	234169033	-4258436
ASB10	0.573452522616476	0.246137729263203	0.0304105521948731	NA	chr7	151027013	151027969	159899
ASB11	0.0176911557050784	NA	-0.00294224684866278	NA	chrX	17115010	17115977	-1800936
ASB12	0.0123790939631458	0.992648315561061	-0.0914917387587654	0.93451528209814	chrX	57336451	57336541	6894134
ASB13	-0.73849396558031	0.00175859608260916	0.185972769669729	0.729843077980725	chr10	6824178	6825146	-1158068
ASB14	0.0776198425244821	0.950154705902364	0.0649579836492438	0.954207280630771	chr3	53977513	53978481	3300954
ASB15	0.111292250899944	NA	0.0483899253668011	NA	chr7	123780636	123781604	179254
ASB16	-0.0743932695927159	0.888454673320132	-0.0684870517945379	0.949810174451831	chr17	43354953	43355913	-815272
ASB16-AS1	-0.158017032161968	0.61485846525386	0.0395915623897369	0.967776906017818	chr17	43354953	43355913	831283
ASB17	NA	NA	NA	NA	chr1	76073018	76073143	-140650
ASB18	0.211935231631029	0.858802489779877	-0.012240159860205	0.992240872118511	chr2	234168064	234169033	2095796
ASB2	3.13661447960319	2.65156957759356e-07	-0.0232668898123655	NA	chr14	100311790	100312758	-6354854
ASB3	-0.170452400859893	0.86537537412893	-0.277924875847033	0.687014049949043	chr2	55279270	55280234	-1492905
ASB4	NA	NA	-0.0107654987115091	NA	chr7	101149853	101150821	5664437
ASB5	0.0384999116312971	NA	0.123038569067916	NA	chr4	174400759	174401732	1867976
ASB6	0.385761011693292	0.0840963396794722	0.0173836521326653	0.982274499772853	chr9	131356718	131357676	-1715029
ASB7	0.304144358635228	0.123304837635033	0.128115209294238	0.779193381108594	chr15	101859976	101860944	1257911
ASB8	0.424710543508097	0.0930544717290935	0.041462303500249	0.963836789239531	chr12	51454286	51455254	-3297176
ASB9	0.639071534683509	0.328385187155542	0.0756334729903833	0.942213761424709	chrX	17115010	17115977	-1845324
ASB9P1	0.356916425408701	0.722328905303463	0.0491796565824124	NA	chr15	95784734	95785682	2989725
ASCC1	0.0994652015949893	0.746248083227275	-0.0372229379473583	0.960456578759975	chr10	68525671	68526636	3689955
ASCC2	-0.0438983211962258	0.860927685172693	0.152384163110431	0.702545650956421	chr22	24630445	24631411	5207375
ASCC3	0.0188988517033066	0.94949136297937	-0.195855547558699	0.495256242796169	chr6	99429370	99430327	1451523
ASCL1	-1.22700426149527	0.097056414421974	-0.2727204449349	0.70741071010829	chr12	105478558	105479527	2521369
ASCL2	-0.0413355831024632	NA	-0.0295347513578149	NA	chr11	9318775	9319704	-7048288
ASCL3	0.599538226353875	0.52346404041288	0.0168473768737374	NA	chr11	9318775	9319704	-376207
ASCL4	-0.0922116336610673	NA	NA	NA	chr12	107826122	107826195	51774
ASCL5	0.385457106679095	0.666620471507675	-0.094959843815186	0.920697308653288	chr1	196108731	196109705	5006153
ASF1A	-0.466850046356937	0.0477960627474961	-0.213808760066249	0.655548666948035	chr6	120931437	120932413	2037849
ASF1B	-0.666164326533487	4.8620512545569e-05	0.245587623556869	0.496145226275164	chr19	12231834	12232790	1904315
ASGR1	1.29920101996467	5.84696752165463e-06	-0.305062016978829	0.592164288457476	chr17	8056336	8056551	-876881
ASGR2	0.791644661454061	0.368448202854603	-0.0810506356802918	NA	chr17	8056336	8056551	-942135
ASH1L	0.512146341853685	0.00079639639877009	-0.201126270120428	0.596860795850278	chr1	155599536	155600505	-37488
ASH1L-AS1	0.548490455434485	0.0405448786610972	-0.198428398506751	0.742545676551894	chr1	155599536	155600505	38040
ASH2L	-0.22273010987034	0.302557680113564	-0.122036759684423	0.82958625203404	chr8	37193367	37194335	-911641
ASIC1	-0.771128759168007	0.0259217860007622	0.113402289232165	0.911197334525188	chr12	51454286	51455254	1397134
ASIC2	1.09714409056494	0.0812544909416329	-0.46167648392334	0.31334561668934	chr17	30700040	30701008	2592463
ASIC3	4.49614289130554	1.08566870592174e-113	-0.897902812152369	0.00170726166228667	chr7	151027013	151027969	-20800
ASIC4	0.303396792457908	0.587276553315615	0.548901159416617	0.153421061020562	chr2	223190520	223191443	3676813
ASIC5	NA	NA	NA	NA	chr4	156304761	156305718	-438967
ASIP	-0.0567553724406091	0.942958869207405	0.34730778101963	0.563841205499126	chr20	35262123	35263091	1002243
ASL	0.623061981034943	0.000617083920742471	-0.0721599496395496	0.920078462149972	chr7	66618957	66619926	543653
ASMT	0.0176067628880308	NA	0.00354698089794613	NA	chrX	987546	988046	-607658
ASMTL	-1.08997494950017	0.15279113315309	0.19880144796044	0.800998027504757	chrX	987546	988046	465180
ASMTL-AS1	0.134330926073451	0.883844004343984	-0.189133355454614	0.774185810945295	chrX	987546	988046	-412734
ASNA1	0.211274514681225	0.234813254038539	0.13006883111267	0.757548780279452	chr19	12231834	12232790	-505179
ASNS	-0.496412079985577	0.0657474872299736	-0.140784563496156	0.771273702226083	chr7	101149853	101150821	-3278173
ASNSD1	0.0552465882063273	0.860927685172693	-0.226349337467887	0.575657474293151	chr2	192541941	192542927	2881036
ASPA	0.102748222856892	NA	-0.0453541466438894	NA	chr17	5074679	5075646	1601054
ASPDH	-0.070742998978023	0.9526177110352	0.0133060518295329	NA	chr19	51905691	51906661	-1392292
ASPG	-1.00417348170207	0.223342433549164	-0.00448510614755053	NA	chr14	100311790	100312758	-3773411
ASPH	-0.82425252315021	7.12271059645959e-06	0.256119155730281	0.380027010102274	chr8	58671738	58672704	3017627
ASPHD1	2.17682102536317	9.0063982001811e-14	0.274401547530872	0.654885280110949	chr16	34412056	34413016	4511711
ASPHD2	-1.05955164998432	0.0010978452978422	0.0402475555025332	0.97299293464828	chr22	24630445	24631411	-1798385
ASPM	-0.898954056913368	3.39928341820082e-06	-0.258858007673775	0.302192799967759	chr1	196108731	196109705	1037475
ASPN	-0.0567754515635891	NA	0.0155208518598176	NA	chr9	95269770	95269955	-2787301
ASPRV1	0.20828998841247	0.783758223681427	0.214710301779534	0.780253039593751	chr2	55279270	55280234	14682512
ASPSCR1	-0.0681698981598647	0.845682286812737	0.210679617724028	0.603954608798207	chr17	82744531	82745497	767465
ASRGL1	1.27629657219297	3.6540138084818e-21	-1.80175698819164	2.6629306374863e-48	chr11	62326599	62327566	-10218
ASS1	0.0108400519551993	0.986660249556518	0.0771006547666336	0.891273954044125	chr9	131356718	131357676	912491
ASTE1	-0.214981385461848	0.758997561094207	-0.413403090849739	0.425343748739302	chr3	130057288	130058265	969077
ASTL	1.0849765747372	0.179809596211838	-0.0230897457157388	NA	chr2	94744662	94745630	1393289
ASTN1	0.117188067363218	0.924833760629998	-0.23748037185284	NA	chr1	188751235	188752206	-11586818
ASTN2	0.187913277006677	0.676449821146414	0.0906662952270315	0.912903726776618	chr9	121429105	121430073	-4742375
ASTN2-AS1	-0.0922116336610671	NA	0.00248369166028892	NA	chr9	111875302	111876269	-4628496
ASUN	-0.12748815356316	0.661935994489156	-0.0237617480826905	0.977963882307819	chr12	29932053	29933021	-2994217
ASXL1	0.304507522417619	0.251396361368274	-0.0141777297720757	0.985101819071563	chr20	30849916	30850867	-1507951
ASXL2	-0.197632165408942	0.312972017603403	0.098455458565528	0.852293672932252	chr2	26749864	26750871	-871926
ASXL3	0.173839405965919	0.874134195213575	-0.0172045394535576	NA	chr18	31810500	31811482	-1767585
ASZ1	NA	NA	NA	NA	chr7	119100246	119101210	-1673206
ATAD1	-0.186301355983857	0.528573136082438	-0.151784213971383	0.761535219301807	chr10	90301652	90302607	-2483900
ATAD2	-0.754690565549377	0.000112633441219455	-0.0533276940615588	0.934404866386136	chr8	119917331	119918257	3478670
ATAD2B	-0.596902207409691	0.000456296016167824	-0.227788664800458	0.45310374372149	chr2	26749864	26750871	-2823255
ATAD3A	0.664697368570366	0.000433805338451691	0.191452277997347	0.650659737358668	chr1	1580342	1581246	68652
ATAD3B	0.844523006259941	0.000135350392599902	-0.0118151997688337	0.990797234333015	chr1	1409806	1410773	-61464
ATAD3C	3.40990493574279	8.38057637550649e-58	-0.795920583053097	0.00661692402331287	chr1	1409806	1410773	-39398
ATAD5	-0.510485018094199	0.0625095363577787	-0.204618982285594	0.684422885251295	chr17	30700040	30701008	-131445
ATAT1	-0.349120659460921	0.752851994484191	0.0343647244944351	0.961836183402001	chr6	28692010	28692958	-1934357
ATCAY	-0.645074735622099	0.021826685919419	-0.0143228020331052	0.989454005871926	chr19	386679	387637	-3493461
ATE1	0.595388604312514	0.000731889881434777	-0.0964047511493047	0.876959801024994	chr10	130627956	130628919	-8700376
ATE1-AS1	-0.106963199512998	NA	-0.00145404999688712	NA	chr10	130627956	130628919	8700127
ATF1	-0.122690058143657	0.6680866981968	-0.0534454354677613	0.942508954012006	chr12	51454286	51455254	690765
ATF2	0.0914070567026923	0.777656033949114	0.13938163902775	0.756494628726038	chr2	170263303	170264250	4904428
ATF3	1.1510603783953	1.54029213738809e-07	0.323064418660825	0.317105718833011	chr1	209141190	209142173	-3423651
ATF4	-0.279029314212556	0.0633106366692221	0.0221382593558997	0.978019013221577	chr22	24630445	24631411	-14889630
ATF5	-0.618706129484656	0.00134544494959753	0.183627087240648	0.722406868829918	chr19	48889635	48890598	-1038584
ATF6	-0.144916727671063	0.601323536145654	0.067946082357416	0.918361035230464	chr1	161315707	161316604	-450088
ATF6B	0.056562064126224	0.913216646089461	0.146508698074112	0.878891377306693	chr6	32657125	32658083	-529365
ATF7	0.157694448723483	0.48036058988312	-0.0513349594908827	0.953104055297716	chr12	55333430	55334399	-1707919
ATF7IP	-0.054907374135198	0.857731406103491	-0.149859848464985	0.721056572817478	chr12	10571267	10572236	-3793880
ATF7IP2	-0.000720667644219589	0.99901949589225	-0.197541754450519	0.757534648636177	chr16	8178760	8179728	-2206810
ATG10	-0.236499738587002	0.434897539252557	-0.108392638910222	0.865686143721974	chr5	75605832	75606792	-6365712
ATG101	0.262259228984782	0.206453992040699	0.240555107516749	0.421286214487715	chr12	51454286	51455254	-615203
ATG12	-0.265495386077757	0.270652288551166	-0.175087281337928	0.695569594714932	chr5	116821138	116822098	-979768
ATG13	0.335871547323551	0.0441894461101896	0.0973668512877191	0.819865295272431	chr11	41305798	41306022	-5311365
ATG14	0.291503515501441	0.260245948546736	-0.0790902687206025	0.893501349450123	chr14	55024549	55025503	386831
ATG16L1	0.100701510636089	0.688143850083832	0.0934417640474461	0.832332426506538	chr2	232422992	232423965	-828092
ATG16L2	-1.12468083337069	3.88016108514262e-05	-0.0558256671507422	0.958656240306027	chr11	72164373	72165341	-649548
ATG2A	0.153651176068838	0.532195815720544	0.18308835966004	0.718427245730918	chr11	63530313	63531281	1386452
ATG2B	0.145573027827027	0.596207435339954	-0.120949300232965	0.835804986798318	chr14	100311790	100312758	-3948934
ATG3	0.902694016419761	2.41314210869534e-08	-0.386574360143496	0.0601372360441554	chr3	112564079	112565009	-2582
ATG4A	0.146550730773397	0.737022173975915	0.107255187343525	0.846303206523055	chrX	108376866	108377393	285464
ATG4B	0.183763944928252	0.503206122407199	0.0877107162709406	0.867243973612036	chr2	234168064	234169033	-7469063
ATG4C	-0.547989539885823	0.0345973149183914	0.145523487021493	0.779840019187876	chr1	65139795	65140762	2356174
ATG4D	-0.386992892992181	0.0940211974809217	0.264691998600983	0.505812704953432	chr19	12231834	12232790	1688419
ATG5	-0.130364015051889	0.664171215779549	-0.245129787511914	0.44904985217052	chr6	111255096	111256055	-4939311
ATG7	-0.0453870447037795	0.895297092450412	0.299994541713394	0.297665086728291	chr3	12674114	12675082	1402275
ATG9A	0.0722513066110223	0.758472732337239	0.169807589658696	0.660263304295758	chr2	223190520	223191443	-3961295
ATG9B	4.28736619684965	2.18714799344013e-99	-1.46972555607394	8.75892706971244e-10	chr7	151027013	151027969	-2993
ATHL1	-0.827733754652282	0.00142628088993875	-0.0830240567961183	0.913402950483757	chr11	9318775	9319704	9030102
ATIC	-0.385997387969741	0.010065716203457	0.148184504468946	0.633681732875266	chr2	214802891	214803852	-508584
ATL1	-0.347688552003232	0.63474043861891	-0.302214842549861	0.657660300374923	chr14	55024549	55025503	4491945
ATL2	0.574525767408235	0.00722721866471315	-0.29057705361444	0.318438516085783	chr2	38277783	38278760	98258
ATL3	0.302566295531324	0.265479656150387	-0.244534985590265	0.628923110263186	chr11	63530313	63531281	140932
ATM	-0.0490915726887841	0.855538917918616	-0.0966221786980673	0.896822074773135	chr11	105264850	105265754	-2957529
ATMIN	0.0104414428806686	0.971710086830002	-0.185470860758015	0.525423618724188	chr16	75815595	75816296	-5219907
ATN1	0.801210822937961	1.64197327209985e-06	-0.235121371942102	0.495225891037804	chr12	6885859	6886821	-38122
ATOH1	0.1227179240734	NA	0.357912407618638	0.361950750671882	chr4	72129223	72130191	-21699219
ATOH7	0.452036017554517	0.655117251852943	-0.0491188363790472	NA	chr10	68525671	68526636	-294041
ATOH8	4.51385058820476	7.14538644439293e-37	-0.184158789851337	0.783896123363473	chr2	86261298	86262267	507997
ATOX1	0.692248765519691	0.00241473174463222	0.100852972948943	0.886819048480144	chr5	150453760	150454717	1304410
ATP10A	-1.31504357327616	4.32526240748319e-11	-0.171841947408266	0.715097236344055	chr15	58833341	58834296	-32970618
ATP10B	-0.350104756927114	0.588309166493037	0.0554163902466611	NA	chr5	156665917	156666885	4185810
ATP10D	-1.54958352709901	3.42076663545123e-06	0.200519241495721	0.809821717103981	chr4	48285355	48286331	800451
ATP11A	-0.434965632074923	0.00113207833323601	0.0013180747197323	0.999406298163454	chr13	95268020	95269003	-17421816
ATP11A-AS1	0.0451063709774273	0.969514372197794	0.0437888607356065	NA	chr13	95268020	95269003	17486218
ATP11AUN	0.482954272510491	NA	0.0190419860772186	NA	chr13	95268020	95269003	-17378531
ATP11B	0.403178841060009	0.0588883620902901	-0.14988636229919	0.747147715928184	chr3	185562547	185563515	2769529
ATP11C	-0.496185440533634	0.00862779534341815	-0.113726444456837	0.844126747576552	chrX	139341914	139342888	489886
ATP12A	4.15917577272101	1.04726714710412e-37	-0.0428246695287513	0.974575168291036	chr13	24591592	24592530	-88349
ATP13A1	0.316190808282722	0.292771366388044	0.137046633027769	0.807494834635766	chr19	20082341	20083300	-419128
ATP13A2	-0.0149297508389237	0.967979907371181	0.126762348879147	0.829127769151537	chr1	15379017	15379976	1632474
ATP13A3	-0.569085930236962	0.000451164340503614	-0.143618619431309	0.822608712135403	chr3	195927524	195928492	-1459770
ATP13A4	-0.201029294871367	0.869908161632735	-0.010028133964224	NA	chr3	195927524	195928492	-2372887
ATP13A4-AS1	NA	NA	NA	NA	chr3	195927524	195928492	2374796
ATP13A5	-0.248551277512197	0.832521018884697	0.0431254370372781	NA	chr3	195927524	195928492	-2549284
ATP13A5-AS1	-0.208404224024219	0.855868782658097	0.0363342809409635	NA	chr3	195927524	195928492	2620765
ATP1A1	-0.583061263757112	0.000650132337956306	0.208469841350027	0.34792134001075	chr1	114058147	114059120	-2314539
ATP1A1-AS1	-0.0982831564712858	0.851558136208609	0.266655430979128	0.705081341127177	chr1	114058147	114059120	2359925
ATP1A2	3.30693410973716	1.02534986899028e-33	-0.820400168300194	0.00479152130706286	chr1	159767795	159768763	-347450
ATP1A3	1.25954297619094	3.05521668814219e-06	-0.331763947260544	0.233434743239015	chr19	39959230	39960162	2033770
ATP1A4	0.807581548331969	0.364166225063866	0.105037451214813	NA	chr1	159767795	159768763	-383282
ATP1B1	-0.719777895511672	0.00111131346815848	-0.0308061472787252	0.971882568403618	chr1	161315707	161316604	-7790553
ATP1B2	-0.964251562565628	2.65212267289248e-05	0.075931823676387	0.909398176075469	chr17	8056336	8056551	409818
ATP1B3	-0.212414269203824	0.356564965284261	-0.0515967321706818	0.943088243057165	chr3	145709248	145710214	3833104
ATP1B4	0.0604162003413404	NA	-0.00034938782732073	NA	chrX	123679647	123680632	3318055
ATP2A1	0.698877794635088	0.0842603477692647	0.209017136829287	0.756494628726038	chr16	23599483	23600443	-5278524
ATP2A1-AS1	-0.632285710414206	0.311839742680923	0.0105776156056189	0.994158719517549	chr16	23599483	23600443	5279957
ATP2A2	-0.049169070424064	0.811853275415913	0.0832139238748733	0.847806093293543	chr12	110570037	110571005	289295
ATP2A3	-1.05215170224898	2.21882325124794e-08	-0.0115133703771926	0.990771482732674	chr17	5074679	5075646	-1110700
ATP2B1	0.146146337196106	0.638738049953922	-0.245817358083388	0.442229954735624	chr12	93074402	93075369	-3418820
ATP2B2	0.0512208811688862	0.967853457684836	0.0590884251003459	NA	chr3	9853634	9854552	651490
ATP2B2-IT2	NA	NA	NA	NA	chr3	9853634	9854552	772713
ATP2B3	0.241603193261695	0.756859482179103	-0.266939996884537	0.720367429218577	chrX	152129618	152130583	-1406021
ATP2B4	0.159306684255461	0.576837688738766	0.134008870870596	0.726984857342087	chr1	207635111	207636074	4008807
ATP2C1	-0.142942556932415	0.439381670085524	-0.238240956228246	0.35690465356999	chr3	130057288	130058265	-792748
ATP2C2	-0.799048808743943	0.0505045428865725	0.194073310816629	0.822608712135403	chr16	75815595	75816296	-8552577
ATP4A	-1.2524445937778	0.0520618994599851	0.0408434179345826	0.977341414052425	chr19	34920177	34921118	643010
ATP4B	0.681205124664892	NA	0.0340177518277982	NA	chr13	95268020	95269003	18389685
ATP5A1	-0.354185131186145	0.0147548045012411	-0.0986827986078457	0.855608441809111	chr18	41183867	41184837	4914000
ATP5B	-0.395838766780312	0.00595431694244186	0.0628610520073093	0.887935706103772	chr12	56400360	56401325	245225
ATP5C1	-0.324739819690403	0.278032053730866	-0.0289698346747159	0.974575168291036	chr10	6832673	6833641	-954946
ATP5D	-0.03907302757528	0.922467128740465	0.145553410245306	0.824057287974172	chr19	386679	387637	-854591
ATP5E	0.167593468388542	0.891515191381614	-0.0672843167744848	0.931403492576599	chr20	60041178	60042140	-1009293
ATP5EP2	NA	NA	NA	NA	chr13	24956545	24957486	-2988190
ATP5F1	0.149309066426391	0.543322361404258	-0.130149413503092	0.708856252246002	chr1	111359723	111360685	-88916
ATP5G1	-0.618206214639083	9.96426903061291e-05	0.229547917838885	0.442752294716805	chr17	46283613	46284581	-2608688
ATP5G2	-0.380070754538534	0.0057003022473081	-0.0257428655381953	0.971882568403618	chr12	55333430	55334399	-1657590
ATP5G3	-0.283362455122035	0.268704869163257	0.163496873156885	0.686381202121151	chr2	170263303	170264250	4917885
ATP5H	-0.183619400118754	0.568838716277439	-0.160460819517055	0.758265024295475	chr17	80551207	80552176	-5504713
ATP5I	-0.353467776323803	0.506848882828219	0.0661332019428135	0.946619590756729	chr4	207799	208766	466054
ATP5J	-0.179289612922482	0.55313814736763	0.059497918987918	0.935126903869061	chr21	18568678	18569644	7166492
ATP5J2	-0.12643832657773	0.860837745214247	0.161909548640986	0.842662918479177	chr7	101149853	101150821	-1684137
ATP5J2-PTCD1	0.111292250899944	NA	NA	NA	chr7	101149853	101150821	-1684137
ATP5L	0.00794347096474179	0.983303930817781	0.13227491741476	0.827695858761584	chr11	118721014	118721981	320110
ATP5L2	0.0179931493477619	0.989007228845641	-0.0644413808110536	NA	chr22	24630445	24631411	18009672
ATP5O	-0.281518133530245	0.0928732755733221	-0.0184793171606982	0.978514812243137	chr21	41420868	41421836	-7505499
ATP5S	-0.215469594562006	0.553077970991693	0.104840124079164	0.909719070152196	chr14	55024549	55025503	4712698
ATP5SL	-0.0583829147142035	0.824073162777649	0.0326711095938281	0.967046503530018	chr19	39959230	39960162	1479879
ATP6AP1	-0.0193178286294543	0.942449519853709	0.140388095176137	0.746312462992327	chrX	152129618	152130583	-2298531
ATP6AP1L	0.754158143418275	0.0168132261918165	-0.0916546446038531	0.920843282090521	chr5	75605832	75606792	-6673149
ATP6AP2	0.137145623489514	0.643351612289557	-0.0173487181368785	0.984216457835968	chrX	55997769	55998730	15417286
ATP6V0A1	0.219293039567701	0.278032053730866	0.0745730731056253	0.887935706103772	chr17	43354953	43355913	896590
ATP6V0A2	-0.552786191290839	0.00795267215124388	-0.00155621846367854	0.998697296644703	chr12	123492641	123493573	-219210
ATP6V0A4	0.111802181723537	0.91998544535948	0.0281294398664634	NA	chr7	139467404	139468373	-693852
ATP6V0B	-0.0750594691145621	0.791132526003585	0.129313409187327	0.800493590354203	chr1	45513510	45514465	1539341
ATP6V0C	0.34722785573836	0.0246995185005725	0.224534566566879	0.420933980561632	chr16	5754387	5755355	3241146
ATP6V0CP3	-0.0413355831024632	NA	NA	NA	chr6	44328047	44329009	1600953
ATP6V0D1	0.326801743475069	0.0934156145698083	-0.0340332158433976	0.965148182712386	chr16	74799403	74800360	-7318696
ATP6V0D2	0.0171992343963657	0.989642822617282	0.111367173296948	NA	chr8	90683912	90684031	4585063
ATP6V0E1	-0.202707222005112	0.508470412296293	-0.0836814606960826	0.883235744154999	chr5	169996874	169997834	-2986405
ATP6V0E2	-0.0913576816132175	0.766899494397614	-0.131114678737137	0.819865295272431	chr7	151027013	151027969	1154524
ATP6V0E2-AS1	-0.491986388183355	0.445909177322267	-0.187396520748057	0.822608712135403	chr7	151027013	151027969	-1153630
ATP6V1A	-0.15043771737962	0.656360602854223	0.0585138909354554	0.92521493682341	chr3	113032475	113033435	-714063
ATP6V1B1	1.64033348926334	2.42663643027344e-16	0.4276391886226	0.279944817347146	chr2	86261298	86262267	15325915
ATP6V1B1-AS1	0.350638428267048	0.722172052593093	0.0353604484914966	NA	chr2	86261298	86262267	-15313172
ATP6V1B2	-0.0239692074429767	0.943279808590188	-0.00361062387204133	0.99669448150074	chr8	18793948	18794916	-1402760
ATP6V1C1	0.0993432258370235	0.789780117400657	0.0264945606639989	0.978514812243137	chr8	112772173	112773142	9751638
ATP6V1C2	-0.805894210354474	0.017148802640269	0.0443978186480224	0.967046503530018	chr2	10214076	10214154	-507533
ATP6V1D	0.226077088059459	0.287682720942659	-0.0627804703508937	0.924562212118123	chr14	64978587	64979555	2380931
ATP6V1E1	-0.0704713363268763	0.801854743622588	0.077241683861173	0.865483267477919	chr22	18347505	18348467	-719165
ATP6V1E2	-0.592935296508291	0.16186199998039	0.344462259739938	0.545898622825279	chr2	39321157	39322127	7220914
ATP6V1F	-0.128079509349498	0.737155831369626	0.226763359088256	0.436336704897283	chr7	126168159	126169127	-2694159
ATP6V1G1	0.131148404045431	0.568144833497037	-0.0032450870031296	0.996862744545437	chr9	111875302	111876269	-2711927
ATP6V1G2	1.04325701528628	0.206591816639651	-0.10174619397149	0.894027176239995	chr6	32657125	32658083	-1110757
ATP6V1G2-DDX39B	NA	NA	NA	NA	chr6	32657125	32658083	-1110757
ATP6V1G3	NA	NA	NA	NA	chr1	196108731	196109705	2431726
ATP6V1H	0.191843007765036	0.372721892197754	-0.0558421784131485	0.918941466247991	chr8	54031680	54032648	-189123
ATP7A	-0.124261833491943	0.740944016078494	-0.317827797735096	0.418751556159581	chrX	72733184	72734156	-5176985
ATP7B	1.80676837763683	3.07982478208242e-20	0.202115221198217	0.658508757996947	chr13	54266806	54267766	-2255793
ATP8A1	-1.96430606969787	4.48580758530529e-10	0.0537720883440234	0.963896692038057	chr4	48285355	48286331	-5628739
ATP8A2	-1.94427087017325	1.95655160449385e-07	0.00235502804939776	0.998697296644703	chr13	24956545	24957486	-414995
ATP8B1	-0.341282030653004	0.557912008390208	0.0323041870989519	0.982094414394582	chr18	67076782	67077752	-9274173
ATP8B2	0.0644303527281346	0.801883932776609	0.0101409540377762	0.989153363992371	chr1	155599536	155600505	1274461
ATP8B3	-1.07873009929718	0.00230771057099748	0.184224122978062	0.796515428574529	chr19	386679	387637	1425078
ATP8B4	-0.62357649203794	0.484160881768528	-0.046854685218132	NA	chr15	58833341	58834296	-8720504
ATP8B5P	0.0417750695311193	0.972629720097501	0.0794967824895159	NA	chr9	33514867	33515836	-1891403
ATP9A	0.963364039036324	0.000103636082337851	0.0617438075061395	0.939203710488712	chr20	60041178	60042140	-8273249
ATP9B	0.0211415195206659	0.95249947330313	-0.0286236031145691	0.977341414052425	chr18	79960165	79961063	891340
ATPAF1	-0.112779073523985	0.656985493995836	-0.0622210010621823	0.900619754148815	chr1	46788568	46789408	-123111
ATPAF2	-0.127742130097643	0.649233779661556	-0.0995281907839516	0.878891377306693	chr17	18436883	18437858	-398206
ATPIF1	-0.337310024427185	0.15191952213113	0.0420780339382937	0.948752512675384	chr1	29338081	29339047	1102474
ATR	-0.144509449113179	0.680011260236664	-0.134187820673967	0.808591573431403	chr3	145709248	145710214	-3130906
ATRAID	-0.427107160257999	0.0059470709374727	0.0859955589468934	0.856012203422473	chr2	27459978	27460946	248432
ATRIP	-0.382965946478028	0.164394910789917	0.141091420922729	0.82815763061791	chr3	47259533	47260501	-1186692
ATRN	-0.164059281301352	0.305341952585446	0.0083600077190044	0.992240872118511	chr20	4034076	4034982	563512
ATRNL1	0.127065513385314	0.82967039902749	0.918071311973124	6.15166218575825e-07	chr10	102454374	102455335	-12638510
ATRX	0.166693906270284	0.574800845939749	-0.383804679412457	0.152444767250402	chrX	72733184	72734156	5052598
ATXN1	-0.171012425960906	0.527332390442552	0.122880399958641	0.849074461334432	chr6	18226765	18227696	-1465742
ATXN10	-0.224908372485373	0.145510007299279	-0.00400904986632768	0.9958003409482	chr22	24630445	24631411	-21040869
ATXN1L	0.210888054832208	0.292038746465412	0.0256710917022796	0.972557116936497	chr16	74799403	74800360	2953891
ATXN2	-0.122945573578333	0.588165336332831	0.0853840762124196	0.854183039862271	chr12	110570037	110571005	1029151
ATXN2L	0.103370004096592	0.67439620993217	0.170998199895037	0.581344561532477	chr16	23599483	23600443	-5223084
ATXN3	0.0265623875235686	0.950523118594918	-0.188070834384202	0.709239333112334	chr14	87020141	87020979	5086060
ATXN3L	NA	NA	NA	NA	chrX	17115010	17115977	-3795096
ATXN7	-0.0193416821598599	0.952193541335381	0.136390599189652	0.780599863769422	chr3	53977513	53978481	-9886559
ATXN7L1	0.342836005846701	0.225231482160522	0.24845704462935	0.541879692480309	chr7	104747921	104748888	930756
ATXN7L2	0.165371754299622	0.725314896856823	-0.0819041557807454	0.931365284490092	chr1	108517444	108518412	-966010
ATXN7L3	0.394472615940486	0.0612699623639477	0.0916307842221203	0.839563179857102	chr17	43354953	43355913	842727
ATXN7L3B	0.440729216794185	0.0286933102260158	-0.0513596902961615	0.933243762549775	chr12	73008722	73009695	-1528562
ATXN8OS	NA	NA	NA	NA	chr13	69614877	69615842	-491853
AUH	-0.503591594410018	0.0242192116725373	0.0144571280843642	0.986522994657448	chr9	95269770	95269955	-3907939
AUNIP	0.425873444570745	0.102266456344599	-0.0407619646280875	0.963047769520469	chr1	25587849	25588817	271124
AUP1	-0.152246557645693	0.584804258922687	0.0576015960553535	0.91855962903326	chr2	86261298	86262267	-11731886
AURKA	-0.726008250142288	1.13934110193462e-06	-0.115474600918932	0.824578027422568	chr20	60041178	60042140	-3649323
AURKAIP1	-0.0314479729279282	0.904782897451825	-0.135977802212045	0.817744468878089	chr1	1409806	1410773	-35109
AURKAPS1	0.389755347078513	0.487525466119004	0.226282834340088	0.779679748019821	chr1	224339830	224340798	-4072600
AURKB	-1.42980116272934	4.93630307405941e-26	0.0535415878935484	0.953160684841259	chr17	8056336	8056551	153780
AURKC	0.0920848719160448	0.929690371048351	-0.232523127176086	0.77317459685705	chr19	57483784	57483875	252822
AUTS2	0.104173767275629	0.753984499683851	0.0705045031337765	0.903078130187649	chr7	68183723	68183791	-1415161
AVEN	-0.858120567991574	2.96823799154646e-07	0.281503342536798	0.300623175327678	chr15	58833341	58834296	-24794718
AVIL	0.574948647523596	0.059498335532435	-0.0490303491363655	0.967039878811766	chr12	58327458	58328426	-511874
AVL9	-0.140510976884948	0.590664314708167	-0.0100383731130563	0.98986097583372	chr7	27741659	27742621	-4753285
AVP	-0.424809810820349	NA	-0.0369416724848889	NA	chr20	4034076	4034982	-949806
AVPI1	1.89323072188136	3.41202780160801e-14	-0.0263559694753772	0.983244018850185	chr10	97417834	97418118	269281
AVPR1A	0.0558397119276862	0.96556846200345	0.759042422527307	0.0150321476630299	chr12	59108213	59109184	4044110
AVPR1B	-0.114617073965502	NA	-0.00664634313162038	NA	chr1	207635111	207636074	-1518546
AVPR2	1.02918330597245	0.0842847349604742	0.00172321623502189	0.999406298163454	chrX	152129618	152130583	-1772430
AWAT1	-0.0984512270029926	NA	-0.0454759149954195	NA	chrX	72733184	72734156	2499016
AWAT2	0.322642670862923	NA	0.101539076452804	NA	chrX	72733184	72734156	-2683733
AXDND1	0.196076062171154	0.873720063806386	0.122738483807075	NA	chr1	188751235	188752206	9386002
AXIN1	-0.194253258571136	0.488888425517238	0.213568600455279	0.614277335572074	chr16	5754387	5755355	-5402196
AXIN2	2.02397338218236	3.13418633755555e-21	0.201637676347	0.568880798451235	chr17	64930021	64930983	631119
AXL	-0.425480813735413	0.0352597719813055	0.310412449154943	0.447253329398078	chr19	39959230	39960162	-1259502
AZGP1	-0.644161062401113	0.456334119175135	0.00723036360524239	NA	chr7	101149853	101150821	-1174226
AZGP1P1	-0.0922116336610671	NA	0.0152386079601525	0.990309340930685	chr7	101149853	101150821	1169576
AZI2	-0.109883444637426	0.731821657289832	-0.0619384713659713	0.934248146986737	chr3	23544662	23545625	4803982
AZIN1	-0.274036552914844	0.163940676619759	-0.153555308224214	0.798524691095835	chr8	112772173	112773142	-9908458
AZIN1-AS1	0.30384016900146	0.714515064984669	-0.0906680723828953	0.935126903869061	chr8	112772173	112773142	9908387
AZIN2	3.45595311272601	2.65037759378448e-95	-0.00827851038701571	0.995600867510934	chr1	33063515	33064484	-17113
AZU1	-0.141373962013386	NA	-0.0123350850140555	NA	chr19	386679	387637	-440667
B2M	-1.56287973420925	1.81898387507651e-11	-0.0821477351208155	0.917471607025842	chr15	58833341	58834296	14122333
B3GALNT1	-0.444202227947572	0.118149615743714	-0.117056435138894	0.90651295138062	chr3	146522264	146523231	14582146
B3GALNT2	-0.497717367913504	0.000780474135328806	-0.0172072438425744	0.982094414394582	chr1	227868339	227869308	7635657
B3GALT1	-0.466687705254512	0.607685634446561	0.176321253280598	0.824578027422568	chr2	170263303	170264250	2445106
B3GALT2	0.456739926639211	0.633551801830229	-0.0466663209694485	NA	chr1	196108731	196109705	-2922606
B3GALT4	-0.356022739863165	NA	-0.0142809921330328	NA	chr6	32778067	32779035	-498588
B3GALT5	-0.927007635645292	0.0137724979319533	0.415852029908092	0.299644640847644	chr21	41420868	41421836	1808413
B3GALT5-AS1	-0.739066354356427	0.0632830795046278	0.698957474906842	0.0110642574281693	chr21	41420868	41421836	-1808531
B3GALT6	0.244105311802935	0.523558864034996	-0.0855005414302548	0.9159533387572	chr1	1409806	1410773	178042
B3GAT1	-1.38809817543949	0.000618061456287163	0.153919170585986	0.771273702226083	chr11	119039271	119040160	15372202
B3GAT2	0.711144003447334	NA	0.081496505698953	NA	chr6	73805135	73805332	-2848149
B3GAT3	-0.237822106314035	0.267116361551943	0.0644250827270679	0.92790571364065	chr11	62858517	62859476	-236823
B3GLCT	0.151959378396976	0.610615421446922	0.259020734316445	0.633681732875266	chr13	24956545	24957486	-6242959
B3GNT2	-0.232618857921726	0.295165249161288	0.327931952656226	0.123060393981163	chr2	55279270	55280234	-6916374
B3GNT3	-1.39761574021923	0.0259073831136455	0.161492823853831	0.849599841750324	chr19	20082341	20083300	2287712
B3GNT4	-0.0986582476053866	0.918099283236965	0.198862359909507	0.815173643950322	chr12	122750859	122751831	547665
B3GNT5	-1.31197264322049	4.45628575399743e-07	-0.290941027993094	0.517899930834766	chr3	185562547	185563515	2309788
B3GNT6	0.497214008798996	0.626388047639638	-0.00743622053141534	NA	chr11	72164373	72165341	-4869483
B3GNT7	-0.351111375539063	0.269472831645133	-0.270504438712334	0.438585398068943	chr2	231576783	231577743	181640
B3GNT8	-0.391240578650229	0.456529402991113	0.203618055977969	0.805946856694936	chr19	39959230	39960162	1469033
B3GNT9	0.59862045834792	0.0174036131878387	-0.0245906667465825	0.98339729607702	chr16	74799403	74800360	-7648883
B3GNTL1	-0.148005631072543	0.821836154782079	-0.137823192273109	0.874307729214633	chr17	82744531	82745497	261973
B4GALNT1	-1.01426805341565	0.0058067285894033	-0.223380490814586	0.757445596391684	chr12	58327458	58328426	-695262
B4GALNT2	-0.698428285553312	0.424715981215971	0.246814332963966	NA	chr17	46283613	46284581	-2848362
B4GALNT3	-1.80510670161182	6.90724154533921e-22	0.136567678215862	0.810013002999759	chr12	4721230	4722199	4261338
B4GALNT4	-0.725080416951387	0.368091801756927	-0.0652509429238259	0.954172036456628	chr11	9318775	9319704	8949445
B4GALT1	0.0747521027755713	0.759193094200823	0.0515059658019683	0.93451528209814	chr9	33514867	33515836	-347994
B4GALT1-AS1	-0.162799234486541	0.891408753241051	-0.100458269714099	NA	chr9	33514867	33515836	348404
B4GALT2	-0.208359041250363	0.530265661915117	0.178201293617177	0.684594523797977	chr1	45513510	45514465	1534787
B4GALT3	0.0909172736019234	0.670039648553042	0.00465114227536024	0.996410625241813	chr1	161315707	161316604	-138188
B4GALT4	-0.427976680369991	0.0770814320019139	0.0521366837637991	0.940018909349393	chr3	113032475	113033435	6207949
B4GALT4-AS1	-0.360915421169522	NA	0.0400048254853825	NA	chr3	113032475	113033435	-6193530
B4GALT5	-0.243253509723746	0.207155013519392	-0.0635611314055833	0.897507040970677	chr20	41970895	41971863	7742504
B4GALT6	1.77523768325481	1.38964222011178e-18	-0.263475909167344	0.630841587676899	chr18	31810500	31811482	-126269
B4GALT7	0.164617917471918	0.553657983947203	-0.00939101960594923	0.992240872118511	chr5	178798075	178799040	1198440
B4GAT1	-0.427173472673438	0.00515659539002062	-0.0434569391509709	0.961376381683971	chr11	67477410	67477551	-1129791
B9D1	0.269916731357455	0.270933291964186	-0.324865356246764	0.300583156078568	chr17	19504957	19505922	-142702
B9D2	-0.696608047216569	0.121237333144129	-0.00128489329186468	0.999469305766753	chr19	39959230	39960162	1404476
BAALC	-0.736064850714211	0.415412433877411	0.0541117943120442	0.964479651740955	chr8	112772173	112773142	9631965
BAALC-AS1	-0.537310514107386	NA	-0.0453042616454798	NA	chr8	112772173	112773142	-9600518
BAALC-AS2	-0.0922116336610673	NA	-0.00448510614755053	NA	chr8	112772173	112773142	-9631316
BAAT	0.0852517582729159	NA	0.0133474080786035	NA	chr9	97232135	97233093	4150904
BABAM1	0.0613870160076357	0.783431914472372	0.131708080743918	0.757480165235131	chr19	20082341	20083300	2815446
BACE1	-0.184533506020815	0.257880705901345	0.182547800630123	0.582816357174584	chr11	118721014	118721981	-1425829
BACE1-AS	0.0111446724765174	0.987330458332132	0.0811151211945057	0.942014564812749	chr11	118721014	118721981	1430153
BACE2	1.82258759667912	5.76962762722784e-06	-0.179641521999884	0.834320026131361	chr21	41420868	41421836	253552
BACH1	0.0620933903041048	0.873264844039826	-0.0479401716141329	0.941432679992748	chr21	18568678	18569644	-10729633
BACH1-IT2	0.105158109730987	NA	0.0761443806591994	NA	chr21	18568678	18569644	-10803339
BACH2	2.1939611392999	2.43761031976237e-16	0.671842510478084	0.0015818583787263	chr6	89890820	89891765	405615
BAD	-0.253481169032029	0.290536219408239	0.173724737186794	0.797516772134074	chr11	63530313	63531281	753906
BAG1	-0.314458893995747	0.105847325307089	0.158391298954143	0.712692538291721	chr9	33514867	33515836	-250591
BAG2	-0.641255567666084	0.011590451871212	0.139039075956294	0.800998027504757	chr6	52922679	52923640	-4249146
BAG3	-0.496322096209192	0.00989806411678207	0.128775261132303	0.747147715928184	chr10	130627956	130628919	10977069
BAG4	-0.352405573867146	0.0467228287979247	-0.00124206163847081	0.999469305766753	chr8	37193367	37194335	-982736
BAG5	0.180973890868474	0.41539197088706	-0.0829950607962563	0.904892080185145	chr14	100311790	100312758	3250043
BAG6	0.313209816170902	0.742881698383319	0.0493137188352643	0.965148182712386	chr6	32657125	32658083	-1005212
BAGE2	NA	NA	NA	NA	chr21	13819879	13820848	3406832
BAHCC1	0.446530907579239	0.252092478282594	0.273908421949083	0.652999464902929	chr17	80551207	80552176	-848029
BAHD1	0.852423090680172	5.46386386875676e-08	0.112015248424569	0.840452749567089	chr15	58833341	58834296	18394099
BAIAP2	0.427370114622776	0.0716982281406198	0.158203283896912	0.799143062203472	chr17	80551207	80552176	-483455
BAIAP2-AS1	1.62974620691881	2.42852501185798e-24	0.0709397312916393	0.935126903869061	chr17	80551207	80552176	483027
BAIAP2L1	-0.630658630608977	0.0111739048419558	0.099407440522062	0.883004680986089	chr7	101149853	101150821	-2749223
BAIAP2L2	1.02028480802489	2.02104602194869e-05	0.0767111040912961	0.942213761424709	chr22	24630445	24631411	13479740
BAIAP3	-1.92433076095232	2.66109507278323e-09	0.0986714310449301	0.918760175762547	chr16	5754387	5755355	4421267
BAK1	-0.101083779105166	0.705756832063724	0.130937137358819	0.761535219301807	chr6	33809959	33810919	-230147
BAMBI	1.85059319136501	4.13237506288082e-32	0.223297201535543	0.421286214487715	chr10	26893469	26894437	-1783541
BANCR	-0.0646743782011075	NA	-0.0989606912725844	NA	chr9	69763136	69764104	-456565
BANF1	-0.295134011690837	0.0920788751323684	0.0609948231768496	0.925969480267181	chr11	67477410	67477551	1475402
BANF2	-0.0413355831024632	NA	NA	NA	chr20	23694359	23695327	6001169
BANK1	0.443414979877036	0.62046434332727	0.159819009017707	NA	chr4	117183119	117184080	15392993
BANP	0.23894312895094	0.428354187252356	-0.0988482104618153	0.912559584361677	chr16	75815595	75816296	-12135486
BAP1	0.0563442044377926	0.85378555384097	0.0530017570595928	0.93451528209814	chr3	53977513	53978481	-1567893
BARD1	-0.0802712787277261	0.838100387665229	-2.35361068663588	1.4486125032045e-61	chr2	214802891	214803852	6339
BARHL1	0.732175018359106	0.417553205865944	0.210728834893498	NA	chr9	131356718	131357676	-1225408
BARHL2	0.588925404986029	0.546841098705283	0.0438234995449038	0.974402076324077	chr1	89066862	89067823	1649894
BARX1	0.468333009194279	0.387441049325108	-0.14275857642558	0.867243973612036	chr9	95269770	95269955	-1314537
BARX2	0.120208057780719	0.923186173064543	0.362827810807949	0.278779918177843	chr11	119039271	119040160	-10336270
BASP1	0.213096234574266	0.363947833696442	0.328443166712601	0.211803763941131	chr5	18578453	18579422	1362115
BASP1P1	1.18958616342697	0.0345385737757754	-0.0198579456614583	0.9856288967807	chr13	22813649	22814620	84045
BATF	0.362141311880639	0.739137266128441	NA	NA	chr14	77635279	77636245	2113322
BATF2	-0.314356551299036	0.500898074985135	-0.163036422793216	0.862448492529429	chr11	63530313	63531281	1459479
BATF3	-0.186208683012001	0.799296414642241	0.284006074010499	0.657734808672207	chr1	209141190	209142173	3558302
BAX	0.463646640138191	0.00355921806366537	-0.00714373634219816	0.992319402750105	chr19	48889635	48890598	-64742
BAZ1A	-0.281196608399266	0.153007333380464	-0.145723586113023	0.745153358122257	chr14	38118098	38119067	-3242936
BAZ1B	-0.280257250068241	0.0803760813274385	-0.128985439679449	0.673942096322774	chr7	68183723	68183791	5338527
BAZ2A	0.159964172564007	0.306411884783067	0.13397912687014	0.655620374396338	chr12	56400360	56401325	229488
BAZ2B	-0.139312562906506	0.724404426925324	-0.307099853974822	0.156180896251023	chr2	170263303	170264250	-10647177
BBC3	-0.305902018637923	0.641157749783276	0.184249360382159	0.809821717103981	chr19	48889635	48890598	-1658924
BBIP1	-0.299179901620898	0.501299552258346	-0.00758834211513685	0.995741340519164	chr10	102454374	102455335	8464081
BBOF1	1.00825060117323	0.00393642838048486	-0.00157008691186689	0.999469305766753	chr14	77635279	77636245	3616407
BBOX1	-0.228725117694965	NA	-0.0205249791278833	NA	chr11	24446093	24447052	-2594388
BBOX1-AS1	0.195321117965908	0.707220577513418	0.263633274409639	0.716440063318223	chr11	24446093	24447052	2772194
BBS1	0.282809331543846	0.189252021924983	-0.269796784225234	0.369146269356981	chr11	67477410	67477551	966833
BBS10	0.170682134455351	0.661935994489156	-0.179271288961668	0.695050107474413	chr12	73008722	73009695	3339233
BBS12	0.587398418266785	0.123435853134264	0.0345118721661922	0.979532699677055	chr4	119396365	119397332	-3335852
BBS2	-0.0136779695411701	0.967826826507154	-0.0790479373032472	0.913402950483757	chr16	47864458	47865426	8655153
BBS4	0.180467508728421	0.599454549395767	-0.30106900098714	0.157664742579102	chr15	75870853	75871822	3185159
BBS5	0.0944517107730622	0.806873337572726	-0.0543942724275249	0.957611155539859	chr2	170263303	170264250	784282
BBS7	-0.327704962849323	0.347256077436907	-0.148448794739682	0.801357672282488	chr4	119396365	119397332	2473647
BBS9	0.0255446569249554	0.9501229229963	0.0757603466408009	0.924262500436918	chr7	27741659	27742621	-5387399
BBX	0.749030676286622	9.6447013942089e-07	0.139665059655323	0.777945172405806	chr3	112564079	112565009	5041609
BCAM	0.827574541342671	0.179544148959444	-0.0675826178716482	0.941432679992748	chr19	44594095	44595063	-214479
BCAN	1.10802034090192	1.24845397735588e-05	0.0776508617673553	0.944621498641285	chr1	156181460	156182421	-460007
BCAP29	-0.255800895915312	0.320068410538688	-0.245633744759042	0.592463315894348	chr7	104747921	104748888	-2831571
BCAP31	0.201493487366986	0.430036718730378	0.186561714919925	0.587024824011752	chrX	152129618	152130583	1594000
BCAR1	0.132933226530925	0.555233340081356	0.161166268426685	0.771445437270615	chr16	74799403	74800360	439200
BCAR3	-0.301571320815321	0.201659075823221	0.336389864157271	0.127869463765675	chr1	93276781	93277749	307896
BCAR4	0.532388194458463	NA	-0.0317549708436407	NA	chr16	14636146	14637106	-2807795
BCAS1	0.340209275782683	0.759994199567607	0.247634990182765	0.746777628784409	chr20	60041178	60042140	-5982640
BCAS2	0.149337594344249	0.656958145567775	-0.155771954076316	0.815173643950322	chr1	114058147	114059120	523010
BCAS3	0.185566134557223	0.4363269372643	0.293019135852939	0.248135525083692	chr17	59290106	59290917	-1387298
BCAS4	-0.371699191690337	0.277036700483585	-0.0863400947810137	0.921939334895369	chr20	41970895	41971863	-8823514
BCAT1	-0.119696392258925	0.683640928591154	-0.0393376369178419	0.966926084340729	chr12	21644941	21645931	3256951
BCAT2	-0.171219845912685	0.58133811216048	-0.0416901126551731	0.96496142541422	chr19	48889635	48890598	-79055
BCCIP	0.121018836757547	0.612570644713108	-0.118402756557345	0.807052451130159	chr10	130627956	130628919	4804904
BCDIN3D	1.03121016743999	0.00117075403392009	-0.350880691185742	0.566123896329343	chr12	51454286	51455254	-1611642
BCDIN3D-AS1	0.590576540197449	0.34078435507406	0.0506079784992532	0.967046503530018	chr12	51454286	51455254	1626228
BCHE	-0.152640988428343	0.863686704089086	-0.0244127486366302	0.985721503288685	chr3	175905549	175906517	-10068569
BCKDHA	0.0314299664751951	0.913555411305613	0.14859092550095	0.721056572817478	chr19	39959230	39960162	-1438092
BCKDHB	-0.25103826325958	0.246162772687442	-0.0228056015634567	0.978514812243137	chr6	78858787	78859755	-1247338
BCKDK	-0.48297073386065	0.0141159462544341	0.0525732341067858	0.948168827816392	chr16	34412056	34413016	3304243
BCL10	0.109139906002041	0.719395282096867	-0.151620254608795	0.809724839349045	chr1	89066862	89067823	-3790439
BCL11A	0.647257865224745	0.0150098346269884	0.332656211923279	0.0933502524302055	chr2	55279270	55280234	5273745
BCL11B	1.12134308645237	0.000466664495403778	0.0788616083401306	0.913402950483757	chr14	100311790	100312758	-1040562
BCL2	-0.795174691853252	0.316178163720678	-0.26195562118973	0.732198787649599	chr18	67076782	67077752	-3757888
BCL2A1	-0.320410857652676	NA	0.0115171360439287	NA	chr15	75870853	75871822	4099963
BCL2L1	0.187090170828825	0.328917715955471	0.466085342521034	0.0104468003027004	chr20	30849916	30850867	871937
BCL2L10	-0.123408355815524	NA	0.139790207712321	NA	chr15	58833341	58834296	-6721045
BCL2L11	0.0446763487374615	0.893706018128957	-0.140001311682841	0.807494834635766	chr2	110314437	110315396	-805996
BCL2L12	0.296651864094435	0.088466188699593	0.192364388215601	0.621487677933679	chr19	48889635	48890598	-775024
BCL2L13	-0.31799305381873	0.0360244323143386	0.127065272356591	0.728192183974954	chr22	18347505	18348467	709403
BCL2L14	1.6554472072572	0.00132525657373616	0.136938092090807	0.885565148340184	chr12	10571267	10572236	-1499192
BCL2L15	0.488720823710663	0.567082849409943	-0.139965870317896	0.852073972097009	chr1	114058147	114059120	-171087
BCL2L2	-0.288381172314061	0.118380175292338	-0.260180692690122	0.310397532669931	chr14	22724684	22725652	-581593
BCL2L2-PABPN1	0.657237041053052	0.43759016556943	0.0796134151927565	NA	chr14	22724684	22725652	-581593
BCL3	0.152469101205536	0.790027603414586	-0.245212364620233	0.729109034844108	chr19	44594095	44595063	-154141
BCL6	0.727612921712034	0.0219521159428922	-0.252999341636389	0.702545650956421	chr3	186893219	186894186	841203
BCL6B	-0.83629282893616	0.342779758613334	-0.363434225710661	0.427911353259785	chr17	8056336	8056551	1033395
BCL7A	-0.317447103539477	0.213799486302581	0.120252916501325	0.844126747576552	chr12	122750859	122751831	729460
BCL7B	0.0897974544334355	0.743353674637094	0.214225742296858	0.507641043130135	chr7	68183723	68183791	5373514
BCL7C	-0.159576918280046	0.712955713825779	0.147958100211383	0.855362709759424	chr16	34412056	34413016	-3518235
BCL9	0.283163382380246	0.0423006731075158	0.0713478874561614	0.871120266933317	chr1	147733841	147734800	192821
BCL9L	1.79842298961137	3.27761150103813e-14	-0.12140561375088	0.842091420397309	chr11	119039271	119040160	-128812
BCLAF1	0.141894760495288	0.40725041605985	-0.423624652067048	0.0277818977058974	chr6	137844468	137845341	-1555054
BCO1	-0.00178663932533709	0.999046703891648	-0.00012766408637243	NA	chr16	75815595	75816296	-5422745
BCO2	-0.371012317839153	0.61843607846431	-0.049677509225173	0.966926084340729	chr11	118721014	118721981	6546014
BCOR	1.05111619419793	8.67662569817762e-11	-0.0466855502281428	0.942295997291804	chrX	55997769	55998730	-15900784
BCORL1	0.684365363307573	4.43920786757682e-06	0.260300327294938	0.290635684011404	chrX	125779510	125780478	-4225193
BCORP1	NA	NA	NA	NA	chrY	19699480	19700447	-196812
BCR	0.168996154041058	0.541889259230202	0.386913863536779	0.0670397763132226	chr22	23536061	23537026	356179
BCRP2	1.62003609550341	0.0270185784705019	-0.0588202866318586	NA	chr22	21205501	21206463	102967
BCRP3	5.1210181303301	6.2320314602982e-84	-0.557480939923955	0.0608914626495958	chr22	24630445	24631411	-1986
BCS1L	-0.0701376432106097	0.788865877147737	0.1582647591895	0.688628417541474	chr2	214802891	214803852	-3856284
BCYRN1	0.0982823558818736	0.93641329370983	-0.0939226521680396	0.909398176075469	chr2	55279270	55280234	7944438
BDH1	0.380069072798	0.682839825075072	-0.362468129081121	0.455316452793252	chr3	196944079	196945028	611433
BDH2	0.303605642837941	0.248353539868447	-0.00505724251022279	0.996643620179952	chr4	117183119	117184080	-14083733
BDKRB1	-1.44366479110985	0.0583961951071165	-0.0151828745699638	NA	chr14	100311790	100312758	4056065
BDKRB2	-1.35408702755008	0.0140078801141275	0.0125906563630359	0.992240872118511	chr14	100311790	100312758	4107477
BDNF	-0.326636500752717	0.770439334967514	-0.239440244715443	0.744659433204353	chr11	24446093	24447052	3213075
BDNF-AS	0.0348867595038712	0.972492876289702	-0.207945554912938	0.801283101438428	chr11	24446093	24447052	-3060278
BDP1	0.101385048256913	0.887296940580161	-0.308391547154765	0.621087715928352	chr5	75605832	75606792	4150698
BEAN1	-0.491814432819568	0.61181002282103	-0.0133363342610068	NA	chr16	74799403	74800360	8372585
BEAN1-AS1	-0.0922116336610671	NA	-0.025977620217035	NA	chr16	74799403	74800360	-8323480
BECN1	0.251892689807912	0.157827124062729	0.212336415920972	0.43156057550064	chr17	43354953	43355913	-531555
BECN2	0.0176067628880308	NA	-0.002942246586885	NA	chr1	246082684	246083636	4125394
BEGAIN	2.47021270111639	4.19468919696407e-14	-0.178386002869689	0.842863389995766	chr14	100311790	100312758	255795
BEND2	NA	NA	NA	NA	chrX	18846492	18847424	-626055
BEND3	-0.785725804116161	0.00208665819535135	-0.0599818917401505	0.920078462149972	chr6	111255096	111256055	-4141145
BEND3P3	-0.0463686259024084	0.930196802335882	0.31323884796104	0.499170303772643	chr10	90301652	90302607	10619156
BEND4	-1.35080147419573	4.7208103921847e-05	0.305546770198775	0.0713435768444293	chr4	48285355	48286331	-6132966
BEND5	-0.0268519126159597	0.968029143663591	-0.0908312842601649	0.912559584361677	chr1	46789447	46789529	1987480
BEND6	-0.323467535581401	0.68769432877975	0.240949011319387	0.761535219301807	chr6	52922679	52923640	-4031815
BEND7	-1.02822259517494	0.00900557505090301	-0.219804069905496	0.742545676551894	chr10	19509806	19510764	-6007310
BEST1	-0.641423945083663	0.384552582084133	0.297157357166907	0.668057300677732	chr11	62194659	62195628	245260
BEST2	0.197455451047691	0.826125574370125	0.157815696218833	0.872245609970158	chr19	12231834	12232790	-520280
BEST3	1.08858496083173	0.158678107243451	-0.0126813606830016	NA	chr12	73008722	73009695	-3319932
BEST4	0.760303733921442	0.205103131384193	0.260683014865852	0.726663131469937	chr1	45513510	45514465	-726235
BET1	0.0967520337474853	0.803640206026291	-0.139411916780715	0.829196560816646	chr7	101149853	101150821	-7145956
BET1L	0.464063847258358	0.0014261472864136	0.157583601149114	0.705081341127177	chr11	9318775	9319704	-9111818
BEX1	0.774771159099358	0.069012955709839	-0.119647204548232	0.873071413506178	chrX	108376866	108377393	-5312891
BEX2	-0.728990681483775	0.0407316909835487	0.132227671866869	0.804025589567431	chrX	108376866	108377393	-5066176
BEX4	-0.367335013271309	0.0773475811562621	-0.0126500420596516	0.988252885359401	chrX	108376866	108377393	5162039
BEX5	-0.525521745787491	0.360277606066685	0.0713552823356429	0.9499609266515	chrX	108376866	108377393	-6221341
BFAR	1.0379350258215	0.076873428059537	-0.345025856289249	0.43163973718601	chr16	14636146	14637106	3816
BFSP1	-0.523186565900053	0.182868378504653	0.479187268542855	0.122902621294543	chr20	23694359	23695327	-6163475
BFSP2	0.168378730622421	NA	0.00189457759523246	NA	chr3	134515938	134516890	1116420
BGLAP	0.537199085970673	0.541189679555633	-0.149328490675891	0.865249137070568	chr1	156181460	156182421	-60021
BGLT3	NA	NA	NA	NA	chr11	9318775	9319704	-4073694
BGN	1.90548681014415	3.60871557042108e-12	0.101062982482327	0.924562212118123	chrX	152129618	152130583	-1364788
BHLHA15	-1.64921854679333	0.000419556247351783	-0.213691351540703	0.799309442334366	chr7	101149853	101150821	2938084
BHLHA9	-0.0427952200031384	NA	0.019041985335065	NA	chr17	5074679	5075646	3804600
BHLHB9	0.0551048740461177	0.881052367993362	0.00151230612717331	0.999406298163454	chrX	108376866	108377393	5656417
BHLHE22	1.30880322159299	0.0919045832743098	0.159635534199175	0.834320026131361	chr8	58671738	58672704	-5908016
BHLHE23	1.55803929053574	0.00592367825021887	-0.244228524389875	0.680135365214548	chr20	60041178	60042140	2965375
BHLHE40	1.25478534735722	0.0698561266929986	0.593818577950556	0.033938552340947	chr3	5081626	5082560	102682
BHLHE40-AS1	0.568740683437154	0.508495993319004	-0.0277016394519657	NA	chr3	5081626	5082560	-175593
BHLHE41	1.78393510422485	0.000420322446192189	0.106292490385608	0.918361035230464	chr12	29932053	29933021	-3807468
BHMG1	-0.0230167416610504	0.986027479444101	0.154332341157136	0.815107255913362	chr19	44594095	44595063	-1138671
BHMT	-1.67486682792079	0.0109641361605699	0.0968891506712732	0.918760175762547	chr5	75605832	75606792	-3505468
BHMT2	-0.0413355831024632	NA	-0.0318066071702243	NA	chr5	75605832	75606792	-3463411
BICC1	1.79840222612118	3.28288941809749e-06	-0.107078110695428	0.913402950483757	chr10	65409229	65410196	6896570
BICD1	1.84563244951743	1.41567260958254e-19	-1.00577640840041	6.36590236927575e-15	chr12	32099510	32100478	-7256
BICD2	-0.188715215704793	0.34292325979559	0.0646558449930861	0.900619754148815	chr9	95269770	95269955	-2505062
BID	-0.554633421776731	0.00440334258316268	0.0365073247941427	0.965476551250103	chr22	18347505	18348467	-573945
BIK	-0.59622175963878	0.252706977787753	-0.229109782136357	0.779840019187876	chr22	24630445	24631411	-18479819
BIN1	0.913001166210704	2.04507732513518e-06	0.296805656426992	0.423707986395142	chr2	127542574	127543549	-460998
BIN2	0.218643531619646	0.789702772650819	0.168706459214542	0.854427354907429	chr12	51454286	51455254	-130573
BIN3	-0.0251285613145672	0.932353882935577	0.00813756343638696	0.992319402750105	chr8	18793948	18794916	3874715
BIN3-IT1	-0.176064718160987	0.880164064774665	-0.112864823434887	0.897378555323838	chr8	18793948	18794916	3847776
BIRC2	0.0889572340033796	0.731539999456524	-0.045067343237244	0.959198133260283	chr11	101703560	101704528	-643137
BIRC3	-0.482766620365085	0.560032323409633	-0.0868589353309707	0.93784103371981	chr11	101703560	101704528	-613405
BIRC5	-0.52571145851429	0.000366114529535294	-0.00883253732826082	0.990797234333015	chr17	80551207	80552176	2337496
BIRC6	0.151495104638228	0.47399763482822	-0.150248373387958	0.757548780279452	chr2	32275581	32276549	-80962
BIRC6-AS2	0.256968052448855	0.826158768277315	0.0629623485033044	NA	chr2	32275581	32276549	298752
BIRC7	-0.00232766677257646	0.998260411685812	0.145482345358325	NA	chr20	60041178	60042140	-3194223
BIRC8	NA	NA	NA	NA	chr19	53838625	53839592	-547488
BISPR	-0.972073218269161	0.0766588403499373	-0.0940657614499529	0.934839284472022	chr19	20082341	20083300	2677136
BIVM	0.307906395382953	0.420734115963962	-0.0451871317941608	0.966926084340729	chr13	95268020	95269003	-7530536
BIVM-ERCC5	NA	NA	NA	NA	chr13	95268020	95269003	-7538633
BLACAT1	0.386925958716143	0.719575625669275	0.00608751903061178	0.996780334063282	chr1	207635111	207636074	-2179508
BLACE	-0.0922116336610671	NA	0.019041985335065	NA	chr7	158236790	158237758	-2869342
BLCAP	0.860326850415965	7.39104153111895e-12	0.249522759395027	0.371081958058443	chr20	35262123	35263091	2257695
BLID	-0.0413355831024632	NA	NA	NA	chr11	119039271	119040160	3076499
BLK	0.153882412959951	NA	NA	NA	chr8	7506377	7507337	-3987154
BLM	-0.446197950380879	0.0194103088117891	-0.15052640323254	0.742545676551894	chr15	88540551	88541519	-2176291
BLMH	-0.303606845317791	0.0282395582845173	0.0190959424451813	0.978310708374134	chr17	30563389	30564161	-271610
BLNK	-0.0885702176091485	0.936366948165563	-0.041063728128814	NA	chr10	97416845	97417535	-1145675
BLOC1S1	-0.581040201360969	0.0388720152265078	-0.127861795728108	0.876045891571594	chr12	55333430	55334399	-382119
BLOC1S1-RDH5	NA	NA	NA	NA	chr12	55333430	55334399	-382119
BLOC1S2	-0.274555773663322	0.324958150287943	-0.283427866472013	0.473040503562071	chr10	99820811	99821797	465059
BLOC1S3	0.0921422509790682	0.817186414624639	0.149253410494959	0.771974817708978	chr19	44594095	44595063	-584165
BLOC1S4	0.221075490138255	0.521204920702673	0.15516463500052	0.842662918479177	chr4	3925642	3926609	-2789988
BLOC1S5	NA	NA	-0.00448510614755053	NA	chr6	3054799	3055162	5009432
BLOC1S5-TXNDC5	NA	NA	NA	NA	chr6	3054799	3055162	5009432
BLOC1S6	-0.121197448408871	0.697735197404566	-0.256033638752748	0.566123896329343	chr15	58833341	58834296	13246697
BLVRA	-0.817978230935545	0.00205521608501277	-0.00704600715678818	0.995384421115174	chr7	47989678	47990639	4231486
BLVRB	0.475599296820271	0.256672408373744	0.182020255327959	0.785284358258507	chr19	39959230	39960162	506121
BLZF1	0.253061705492	0.287749236020046	-0.104342422893679	0.87001532638079	chr1	161315707	161316604	-8051723
BMF	1.59253038355145	1.62732195632986e-12	-0.2201411278816	0.677241053636103	chr15	58833341	58834296	-18727734
BMI1	-0.452422566836348	0.269098133965228	0.300441754251851	0.630872097007941	chr10	19509806	19510764	-2810924
BMP1	0.590211241946442	0.00729034585040069	-0.0681776999244104	0.939856165416172	chr8	18793948	18794916	-3370707
BMP10	-0.0413355831024632	NA	NA	NA	chr2	55279270	55280234	13591764
BMP15	NA	NA	NA	NA	chrX	55997769	55998730	5087515
BMP2	1.07783349330917	0.0130173567207662	0.649522141046395	0.0541120347649346	chr20	7956199	7957162	1188584
BMP2K	0.0275345183584407	0.944204068651582	-0.0153096983827052	0.986522994657448	chr4	72129223	72130191	-6646670
BMP3	NA	NA	NA	NA	chr4	72129223	72130191	-8901257
BMP4	1.76333505048582	1.06809568193119e-22	0.827092642762516	6.07036731689598e-05	chr14	55024549	55025503	-1068165
BMP5	0.502331428299222	NA	-0.014364150768012	NA	chr6	52922679	52923640	2952417
BMP6	-0.271067466076497	0.806767294733886	0.121485490587812	0.90651295138062	chr6	3054799	3055162	-4671796
BMP7	1.32956667691504	2.02159848764362e-07	0.0461657773210352	0.959314939087539	chr20	60041178	60042140	-2775009
BMP7-AS1	-0.0565968803432344	0.9656223231914	0.0796046210633535	NA	chr20	60041178	60042140	2827964
BMP8A	2.20361207953127	2.00457953792296e-23	0.305799349178681	0.619154747883832	chr1	40572025	40572994	1080864
BMP8B	-0.0777272375285675	0.908372213043203	0.121603892692756	0.891273954044125	chr1	40572025	40572994	-783649
BMPER	1.65810237704656	0.000866465118413544	0.0486729433824031	0.966926084340729	chr7	27741659	27742621	-6162770
BMPR1A	-0.23122021003937	0.293320339750007	-0.0543083996856592	0.926578071926128	chr10	90301652	90302607	3545492
BMPR1B	-0.89254077020798	0.103518231153365	0.040225864361142	0.975544571866703	chr4	117183119	117184080	22425623
BMPR1B-AS1	NA	NA	NA	NA	chr4	117183119	117184080	-22426067
BMPR2	0.0475569727103966	0.896176200761538	-0.040553206194663	0.959314939087539	chr2	201139001	201139967	-1236842
BMS1	0.023723252084132	0.920977657315089	-0.0800122924674271	0.85506811587756	chr10	43337202	43338170	555181
BMS1P17	NA	NA	NA	NA	chr14	18557966	18558073	-748669
BMS1P18	NA	NA	NA	NA	chr14	18557966	18558073	535316
BMS1P20	0.170489242074506	0.525069394720197	0.0592546163875149	0.942213761424709	chr22	22649347	22650319	351736
BMS1P21	-0.028627319354997	0.977068929113443	-0.0288543160862757	0.980689188971994	chr10	90301652	90302607	10397233
BMS1P22	0.0479503945830395	0.95141698815314	0.278771333644122	0.702644664021546	chr22	15485028	15485135	335801
BMS1P4	-0.159042461767428	0.699229519467743	-0.0419094428176422	0.971159763148437	chr10	68525671	68526636	5204360
BMS1P5	-0.0613410212668725	0.904884184765058	-0.0368078662876146	0.978514812243137	chr10	43337202	43338170	-3449046
BMS1P6	0.163270407259662	0.798348647125545	-0.108384932351212	0.92063954695796	chr10	43337202	43338170	4215836
BMX	-0.0453458308750823	NA	0.0115171360439287	NA	chrX	17115010	17115977	1614718
BNC1	0.000726667201923487	0.999374458627069	0.169815609786227	0.824578027422568	chr15	88540551	88541519	-5257579
BNC2	1.34471363783834	1.19147177182065e-06	0.184017981148561	0.807494834635766	chr9	17445360	17446328	-575057
BNIP1	-0.0422149403117653	0.908438876617297	-0.00425054322220268	0.996862744545437	chr5	169996874	169997834	-3147087
BNIP2	0.0150462625599012	0.968943028455119	-0.126747417828584	0.842091420397309	chr15	58833341	58834296	855106
BNIP3	0.249304360136935	0.160473896425596	0.0754794274211037	0.906062437354768	chr10	130627956	130628919	1353574
BNIP3L	0.425183670574933	0.00559032041262588	-0.115186677702177	0.822608712135403	chr8	32093046	32093253	5710144
BNIPL	0.145310553603742	0.816948534366173	-0.0194825232930254	0.988973152154325	chr1	150634923	150635885	-401148
BOC	2.91186427150763	1.48541449038757e-35	0.15915318088375	0.855608441809111	chr3	113032475	113033435	-178509
BOD1	0.0241976173656089	0.918082964839575	-0.0064522709614261	0.992240872118511	chr5	169996874	169997834	3619308
BOD1L1	0.390004239125709	0.0748673735980894	-0.115576089808625	0.825802769420889	chr4	16076657	16077632	-2449442
BOD1L2	NA	NA	0.0521129705013562	NA	chr18	67076782	67077752	9930206
BOK	-0.262797415977266	0.496790965326177	0.21036233704096	0.669361595195822	chr2	234168064	234169033	-7390182
BOK-AS1	-0.440853075786708	0.676990923650647	0.0728229286572891	NA	chr2	234168064	234169033	7390594
BOLA1	-0.543725888513753	0.276304886259029	-0.490873300768811	0.262339810555733	chr1	150632807	150632885	733265
BOLA2	NA	NA	NA	NA	chr16	34412056	34413016	-4958332
BOLA2B	NA	NA	NA	NA	chr16	34412056	34413016	-4218231
BOLA3	-0.649825426346307	0.00545915337699691	0.0517145593143275	0.945121410878878	chr2	86261298	86262267	-12113871
BOLA3-AS1	-1.27518318566416	2.23109947770362e-06	0.184739589110223	0.685124733151968	chr2	86261298	86262267	12113802
BOLL	0.0514115032435843	0.966443029101949	-0.0573542131963145	0.963164957472229	chr2	194504341	194505296	3280190
BOP1	0.169788623860282	0.578949222726168	0.118822036810379	0.842781870414646	chr8	143849708	143850662	441252
BORA	-0.364315396838845	0.160488547711252	-0.287546174062966	0.491769199726597	chr13	69614877	69615842	-3112389
BORCS5	-0.153917371725168	0.56771229739531	0.277843854787536	0.425343748739302	chr12	10571267	10572236	-1785327
BORCS6	0.0767257196128524	0.820593823436192	-0.00250776883732077	0.998482042138813	chr17	8056336	8056551	133801
BORCS7	0.24608917940352	0.485908562892602	-0.269337081922377	0.682246439434521	chr10	102454374	102455335	-399355
BORCS7-ASMT	NA	NA	NA	NA	chr10	102454374	102455335	-399355
BORCS8	0.302796007409762	0.279325930487239	-0.0428906180799662	0.967039878811766	chr19	20082341	20083300	-890231
BPESC1	-0.0413355831024632	NA	NA	NA	chr3	134515938	134516890	-4587770
BPGM	-0.118741491328753	0.715372079039582	0.0620443162935558	0.931365284490092	chr7	139467404	139468373	4821110
BPHL	-0.521617018484223	0.0295013623955211	-0.101046193565551	0.8540415396273	chr6	3054799	3055162	-63394
BPI	-0.0413355831024633	NA	NA	NA	chr20	35262123	35263091	-3041542
BPIFA1	NA	NA	-0.0295562967642431	NA	chr20	35262123	35263091	2026612
BPIFA2	NA	NA	-0.00294224677025965	NA	chr20	35262123	35263091	2100760
BPIFA3	NA	NA	NA	NA	chr20	35262123	35263091	2045298
BPIFA4P	NA	NA	NA	NA	chr20	35262123	35263091	2069003
BPIFB1	-0.00631764888143553	0.996193012528425	0.0395961235014536	NA	chr20	35262123	35263091	1979473
BPIFB2	NA	NA	-0.00034938782732073	NA	chr20	30849916	30850867	-2157185
BPIFB3	0.107723189521385	NA	0.019041985335065	NA	chr20	30849916	30850867	-2204938
BPIFB4	-0.814805574039388	NA	-0.0132662748473999	NA	chr20	35262123	35263091	2181096
BPIFB6	-0.0413355831024632	NA	NA	NA	chr20	30849916	30850867	-2181255
BPIFC	-0.0413355831024633	NA	-0.0419725038951354	0.876045891571594	chr22	24630445	24631411	7826457
BPNT1	0.186232868179376	0.439880875093194	0.270599592582601	0.267297864718671	chr1	224339830	224340798	-4250462
BPTF	0.0808683006149547	0.736360718823125	-0.021289000538531	0.975802988818276	chr17	67326845	67327771	-498355
BPY2	NA	NA	NA	NA	chrY	22893038	22894006	-90740
BPY2B	NA	NA	NA	NA	chrY	24526787	24527755	-90732
BPY2C	NA	NA	NA	NA	chrY	25142347	25143315	-90728
BRAF	0.0605145849041633	0.845709950094149	-0.188071635122575	0.693099766550065	chr7	140552983	140553942	371300
BRAP	0.165647179071197	0.406103935633603	0.0314000034875471	0.967046503530018	chr12	110570037	110571005	1115474
BRAT1	-0.0747877452296126	0.83326769090249	0.071197939837427	0.93270967579605	chr7	2389406	2390372	165868
BRCA1	-0.309055112342314	0.112555413097948	-0.145504599690231	0.800145178029158	chr17	43354953	43355913	-231319
BRCA2	-0.157683359055785	0.632840742585619	-0.0980544698665183	0.900619754148815	chr13	24956545	24957486	-7358464
BRCAT107	NA	NA	-0.00294224677025965	NA	chr5	44730486	44731454	-220689
BRCAT54	-0.129996095393752	0.887549893647934	-0.229603538561288	0.778942717738938	chr5	44730486	44731454	77822
BRCC3	-0.000859294118976566	0.998305524452376	0.0938137504099505	0.918361035230464	chrX	152129618	152130583	-2941319
BRD1	0.106099682327461	0.783758223681427	0.0869856425282474	0.88282643661919	chr22	24630445	24631411	25194971
BRD2	0.338334631433152	0.418202414217849	-0.189567173165804	0.812263010258409	chr6	32778067	32779035	-190108
BRD3	1.92185967934872	3.16541777627683e-27	-0.177291104836426	0.648290559893483	chr9	134092435	134093404	-24901
BRD4	0.351680725733154	0.080543572412865	0.106790020602028	0.819865295272431	chr19	12231834	12232790	3048138
BRD7	0.041666243467206	0.859744733190286	-0.130437082685863	0.7140792803673	chr16	47864458	47865426	2503991
BRD7P3	-0.278913368856035	0.781840138068469	-0.0746694895733796	NA	chr6	120931437	120932413	2430553
BRD8	0.337224795066228	0.0820203512206864	-0.185717434483335	0.621353352344926	chr5	136413881	136413959	1764748
BRD9	-0.259065368123481	0.201355668666448	-0.414861611974915	0.0344625066538528	chr5	1595976	1596944	-703939
BRDT	-0.55216995068415	0.565635086186707	-0.803137181283377	0.00378451388473099	chr1	93276781	93277749	1327895
BRDTP1	NA	NA	NA	NA	chrX	90950614	90951583	5386803
BRE	0.375661644024004	0.0591120131649501	-0.0883339963223167	0.878891377306693	chr2	27459978	27460946	-430152
BRE-AS1	0.0973266344427483	0.933798234513786	-0.028861893679855	0.9800523530225	chr2	27459978	27460946	430651
BREA2	0.0958189636374118	NA	-0.0126813606830016	NA	chr8	143831988	143832957	135358
BRF1	-0.289714649303717	0.277694929519229	0.0239013567907016	0.982094414394582	chr14	100311790	100312758	4935610
BRF2	0.271954214566533	0.243612159129006	0.0422579676377161	0.955523062104516	chr8	37193367	37194335	656061
BRI3	-0.498648451678275	0.00600174989658699	0.207761565108963	0.621677924887599	chr7	101149853	101150821	2868671
BRI3BP	-0.239811053186245	0.440517152421618	0.351434464712743	0.344774682918691	chr12	123492641	123493573	-1500540
BRICD5	0.885856780195838	0.0268384654710426	0.244635733299985	0.747147715928184	chr16	5754387	5755355	-3543804
BRINP1	2.44385669307065	3.02059959834103e-21	0.297262563800216	0.528092255194643	chr9	121429105	121430073	-2060129
BRINP2	-0.0647129421078741	NA	-0.0369806421828655	NA	chr1	188751235	188752206	11580334
BRINP3	1.05800768708622	NA	-0.00294224684866278	NA	chr1	188751235	188752206	1724288
BRIP1	-0.880760102447431	2.87832102962029e-05	-0.199611054928064	0.708856252246002	chr17	59290106	59290917	2573046
BRIX1	-0.47533746468787	0.0338376784156248	-0.173904152903694	0.757534648636177	chr5	35176384	35177353	261154
BRK1	0.137645720793415	0.576837688738766	0.372054713854105	0.0778430123019096	chr3	9853634	9854552	-261555
BRMS1	0.0684461606863448	0.808717804015117	0.159820106244488	0.729109034844108	chr11	67477410	67477551	-1132370
BRMS1L	0.602063605408016	0.00914422234233031	-0.278150683058172	0.541778292975038	chr14	38118098	38119067	2292192
BROX	0.249154871956483	0.375800154576907	-0.190121847588021	0.737107011183542	chr1	224339830	224340798	1627762
BRPF1	0.18623939507255	0.514985984019263	0.357740961354162	0.071547244225449	chr3	9847661	9848644	116425
BRPF3	-0.296078163833844	0.162734665047633	0.218831875491812	0.500598095627758	chr6	34719459	34720428	-1476829
BRS3	NA	NA	-0.002942246586885	NA	chrX	135406098	135407066	-1081383
BRSK1	0.232791462681096	0.557638791919736	0.0562845120909383	0.947957023069616	chr19	54950283	54951249	-333399
BRSK2	0.152588919524827	0.700536356935854	0.0711900242827789	0.939630423362293	chr11	9318775	9319704	7929341
BRWD1	-0.257178941261161	0.304806977989071	-0.15312941574934	0.757445596391684	chr21	41420868	41421836	-2107567
BRWD1-AS1	-0.224758655036996	0.85226118007983	-0.150904573568562	NA	chr21	41420868	41421836	2105646
BRWD1-IT2	0.128423287879877	0.897442541417484	0.115906596542429	0.901182148574796	chr21	41420868	41421836	2107446
BRWD3	-0.258881402446471	0.248785035509718	0.0545053447389491	0.931365284490092	chrX	72733184	72734156	8076063
BSCL2	0.296496233047832	0.702758499667087	0.062649736998634	0.962755865630858	chr11	62858517	62859476	-152683
BSDC1	0.625244346079983	0.000165205110350296	-0.018212979077173	0.978587559443767	chr1	33063515	33064484	-669539
BSG	-0.179448952599987	0.228821984433617	0.14856736549445	0.687311789372932	chr19	386679	387637	-184118
BSN	0.821916431292347	0.000211810009945223	-0.00290730292994585	0.998302345697167	chr3	50519891	50520848	965881
BSN-AS2	-0.600113275902772	0.535615512561785	0.224431525506887	0.741539037113752	chr3	50519891	50520848	-966004
BSND	2.46506148670303	2.0895992667098e-13	-0.0308951488167644	0.982094414394582	chr1	54636120	54637097	-362335
BSPH1	NA	NA	NA	NA	chr19	48889635	48890598	-897948
BSPRY	0.430287806895081	0.53829044777513	0.0796510969914377	0.946619590756729	chr9	111875302	111876269	-1473745
BST1	0.0141647855650213	0.991913023390813	-0.0452491582462927	NA	chr4	16076657	16077632	374196
BST2	-1.89912565753918	1.10922721676002e-08	0.0842332550785947	0.92790571364065	chr19	20082341	20083300	-2677174
BSX	0.519284737037019	0.529157849947828	-0.067390290235571	NA	chr11	119039271	119040160	3941955
BTAF1	-0.385963381000156	0.0804926753780016	-0.0133679317619243	0.987207094699033	chr10	90301652	90302607	-1621848
BTBD1	0.0484614389099816	0.891058792909033	-0.148438989000046	0.710922269999299	chr15	88540551	88541519	-5473682
BTBD10	-0.0607706160692686	0.881719757929187	-0.132256408852351	0.815107255913362	chr11	10391308	10392276	3048486
BTBD11	0.647058133889776	0.213392228683785	-0.242558402670132	0.741488012643428	chr12	107826122	107826195	507739
BTBD16	0.275645687579317	0.811073008268521	1.39189462432712	4.54116571302076e-09	chr10	130627956	130628919	8357143
BTBD17	1.50376825041414	0.0023572384995014	-0.0399165054940912	NA	chr17	68603991	68604951	5757347
BTBD18	0.437553927767991	0.63226945644241	0.0429847400070119	0.971561887345622	chr11	56057660	56058622	1693639
BTBD19	0.141997634980458	0.885948857782186	0.15257193569951	NA	chr1	45513510	45514465	705507
BTBD2	-0.537244465250626	0.0663439468477798	0.228832232560936	0.628829908434824	chr19	386679	387637	1628544
BTBD3	-0.188888364783211	0.381807838574107	-0.0646887263035146	0.920078462149972	chr20	7956199	7957162	-3934041
BTBD6	-0.639905037926962	0.478395996357635	0.0420668734618961	0.974575168291036	chr14	100311790	100312758	-4936267
BTBD7	0.648308892855738	0.332509168622034	-0.044595698134124	0.974575168291036	chr14	87020141	87020979	6312531
BTBD8	0.268794925534493	0.71189610923965	0.084321064606835	0.942508954012006	chr1	93276781	93277749	1196961
BTBD9	0.0322468128439284	0.921160115318103	-0.094467765587398	0.888258850624041	chr6	34719459	34720428	3876123
BTC	NA	NA	-0.00448510614755053	NA	chr4	72129223	72130191	2664978
BTD	-0.151281304477788	0.689859240361801	0.304351539933914	0.416870014303924	chr3	14272844	14273811	-1328023
BTF3	-0.228518131750147	0.244313239956089	-0.099298472037082	0.823947416772646	chr5	75605832	75606792	2107888
BTF3L4	0.298395827352299	0.209393346379117	-0.336272333670543	0.210600956427139	chr1	52006244	52007211	-49456
BTF3P11	NA	NA	NA	NA	chr13	69614877	69615842	-7313091
BTG1	-0.127264819123804	0.749247683600572	-0.0187827969895734	0.98339729607702	chr12	93074402	93075369	-928990
BTG2	0.415639129414264	0.242578087286554	0.302937094010823	0.655548666948035	chr1	207635111	207636074	4330058
BTG3	0.253357986897553	0.417312079104029	-0.188794635321579	0.726047164497579	chr21	17694218	17695183	-81751
BTG4	1.24027026948935	0.0959223579765432	-0.029500103075039	NA	chr11	105264850	105265754	6247051
BTK	-0.0230271475343309	0.970059655115737	-0.167672405878525	0.802742673677855	chrX	108376866	108377393	-6990907
BTLA	0.0177191204872069	NA	-0.0633934831515156	NA	chr3	112564079	112565009	-64984
BTN1A1	0.607801541382263	0.524975836299591	0.0760745316291505	NA	chr6	26744674	26745634	243888
BTN2A1	-0.211203579842407	0.347193144791294	0.0770947281641805	0.90651295138062	chr6	26744674	26745634	287251
BTN2A2	1.22280522750583	2.99590293927007e-16	-0.0125552551540423	0.990576978246339	chr6	26744674	26745634	362059
BTN2A3P	-0.0449668450888579	0.931337653505293	0.206565484275507	0.807494834635766	chr6	26744674	26745634	323764
BTN3A1	0.0319186383174598	0.950184806314385	-0.120166309643967	0.89208853528679	chr6	26744674	26745634	342918
BTN3A2	-0.423913379301077	0.205270564802987	-0.3346232543491	0.590651904705644	chr6	25999230	26000000	-365543
BTN3A3	-0.799797147547701	0.198864048539338	0.126101495135879	0.896822074773135	chr6	26744674	26745634	304683
BTNL10	0.111292250899944	NA	0.00189457759523246	NA	chr1	227868339	227869308	643464
BTNL2	0.383463690830241	NA	-0.00743622026779875	NA	chr6	32657125	32658083	-250475
BTNL3	NA	NA	-0.00034938782732073	NA	chr5	180827268	180828232	-161094
BTNL8	0.176558214621954	0.884472411001983	0.0127693061361203	0.992078686219871	chr5	180827268	180828232	-71326
BTNL9	0.258401428214283	0.782470001019345	-0.292382386031837	0.617909795097746	chr5	180827268	180828232	-212474
BTRC	0.0398290064846836	0.885468776650242	-0.0874440823421131	0.909398176075469	chr10	102391444	102392396	1037888
BUB1	-0.397307881901071	0.00301345145753487	-0.016103125769743	0.98548717326624	chr2	110314437	110315396	363189
BUB1B	-0.560858088518442	0.000714221734431156	-0.186641295715877	0.584150726957606	chr15	58833341	58834296	18672811
BUB1B-PAK6	-0.310040365097755	NA	-0.086563976231255	NA	chr15	58833341	58834296	18616392
BUB3	-0.181932591554215	0.309950027733342	-0.174918195439202	0.592164288457476	chr10	130627956	130628919	7474195
BUD13	-0.178476609446845	0.412332674657131	0.0374573489216746	0.966926084340729	chr11	118721014	118721981	-1948501
BUD31	0.267167350182553	0.17693280154791	0.0981645807879478	0.87001532638079	chr7	101149853	101150821	1741360
BVES	-0.978272964055203	0.00034033310983564	-0.0670716723729946	0.939633902325872	chr6	99429370	99430327	5706497
BVES-AS1	-0.596899626042115	0.53111017659696	-0.00422096339436912	NA	chr6	99429370	99430327	-5707838
BYSL	0.0846665442943286	0.751862124040955	0.111125264849606	0.822503731758672	chr6	44328047	44329009	2407302
BZRAP1-AS1	1.95005796552551	0.00101775666397926	0.0531901035121112	NA	chr17	59290106	59290917	965063
BZW1	-0.0198624120527094	0.934827274242447	-0.237595737438559	0.320905928976789	chr2	201139001	201139967	327939
BZW2	-0.248521536944858	0.26264506797462	-0.313215799269267	0.14100577265809	chr7	16197721	16198689	-447928
C10orf10	0.198140046590736	0.591875556300505	0.879305951806649	0.000339967065896095	chr10	43337202	43338170	1641195
C10orf105	1.3339072681049	0.00382259468586428	-0.0791205382002691	NA	chr10	68525671	68526636	3193667
C10orf107	-0.0413355831024633	NA	-0.00448510614755053	NA	chr10	65409229	65410196	3746753
C10orf11	-0.0385141603215331	NA	0.0362724744218122	NA	chr10	68525671	68526636	-6905492
C10orf111	0.0577721443803208	0.964134669863138	-0.0380459373295894	NA	chr10	19509806	19510764	-4412967
C10orf113	NA	NA	-0.0142809921330328	NA	chr10	19509806	19510764	1636273
C10orf12	-0.293434195599285	0.243738652569844	-0.203754810240633	0.662353550280617	chr10	97416845	97417535	435907
C10orf120	-0.0413355831024632	NA	NA	NA	chr10	130627956	130628919	-7928617
C10orf126	0.00976906372191116	NA	-0.00977945112746641	NA	chr10	26893469	26894437	-1952454
C10orf128	-0.0413355831024632	NA	-0.00813480748425934	NA	chr10	43337202	43338170	5850713
C10orf131	0.0175361865052947	0.986127627945378	0.00513833063933638	0.997075837547264	chr10	97416845	97417535	1509226
C10orf142	0.542538466709818	0.549318674172929	0.066636991160074	0.953104055297716	chr10	43337202	43338170	-955063
C10orf2	0.104556338165989	0.729331780601498	0.0927827936327019	0.892656238314801	chr10	99820811	99821797	-1166231
C10orf25	0.023831661021772	0.954428075664026	-0.146361939929131	0.862648916615716	chr10	43337202	43338170	1663223
C10orf35	-0.475712480760228	0.0212729145400628	0.0118124846896796	0.988973152154325	chr10	68525671	68526636	-1104093
C10orf53	NA	NA	NA	NA	chr10	43337202	43338170	-6341951
C10orf54	0.166059239363632	0.775742917405604	-0.0770051134905024	0.945121410878878	chr10	68525671	68526636	3247426
C10orf55	0.160937685880098	NA	0.0484517891378282	NA	chr10	68525671	68526636	5396623
C10orf62	0.167507355436916	NA	-0.002942246586885	NA	chr10	97417834	97418118	-171716
C10orf67	0.11236129729774	0.92574818471239	-0.0561161414750491	NA	chr10	26376884	26377844	-3032522
C10orf71	-0.358865532681878	NA	NA	NA	chr10	43337202	43338170	-5961455
C10orf71-AS1	NA	NA	NA	NA	chr10	43337202	43338170	5961206
C10orf76	0.0237796887496647	0.944780739802638	-0.247865245058067	0.311493353812531	chr10	102391444	102392396	-335746
C10orf82	-0.948735021881295	0.0830899656045047	-0.132723960772978	0.882952461916111	chr10	130627956	130628919	-13958469
C10orf88	-0.186973082870795	0.568472304575008	-0.112290666789458	0.883484791665796	chr10	130627956	130628919	-7674036
C10orf90	-0.0413355831024633	NA	NA	NA	chr10	130627956	130628919	-4106998
C10orf91	-0.245314827675971	0.827522112716894	0.0355793732718109	NA	chr10	133541054	133542017	1096327
C10orf95	1.53864329744564	8.81265131304199e-06	-1.26334375720671	7.15821333705666e-07	chr10	102454374	102455335	-3312
C10orf99	NA	NA	NA	NA	chr10	90301652	90302607	6128333
C11orf1	0.221075295308261	0.588655993624954	0.265589082254691	0.580471339966008	chr11	105264850	105265754	-6613921
C11orf16	0.545711495092659	0.49202644746139	0.0278643001519703	NA	chr11	9318775	9319704	-386234
C11orf21	-1.00855366561645	0.229430430819854	0.0401225570223281	NA	chr11	9318775	9319704	-7017327
C11orf24	-0.197140701737531	0.34062608873341	0.221744695503257	0.456104969698294	chr11	67867963	67868923	403557
C11orf31	-0.219098272768881	0.25996511154227	0.127615222634835	0.792988110767252	chr11	56057660	56058622	-1683108
C11orf40	NA	NA	-0.00034938782732073	NA	chr11	9318775	9319704	-4741420
C11orf42	-0.157729541485008	0.866670734687291	0.0427050331134885	0.976369172961528	chr11	9318775	9319704	3113672
C11orf44	NA	NA	NA	NA	chr11	119039271	119040160	-11633240
C11orf45	-0.33857444945116	0.429167009876203	0.115914237273965	0.887935706103772	chr11	119039271	119040160	9865981
C11orf49	-0.232507990245993	0.297762007798329	0.0454445288375258	0.94235540463523	chr11	41305798	41306022	-5630778
C11orf52	NA	NA	NA	NA	chr11	105264850	105265754	-6653574
C11orf53	NA	NA	NA	NA	chr11	105264850	105265754	-5990679
C11orf54	0.298976250937513	0.256593257813471	-0.133122788153362	0.809835646145562	chr11	96586132	96587100	2845023
C11orf57	0.334510714637173	0.0278481575749733	0.0594173069423498	0.942407426106305	chr11	118721014	118721981	6647255
C11orf58	-0.00764987799371936	0.974755060401817	-0.143549333239209	0.7140792803673	chr11	10391308	10392276	-6346808
C11orf63	-0.218297071482059	0.645526597431408	-0.0760784216783899	0.94235540463523	chr11	119039271	119040160	-3842812
C11orf65	0.500509500261061	0.58879967316328	-0.117148547967841	0.895143220852201	chr11	105264850	105265754	3202228
C11orf68	0.0335273461117545	0.929870233079238	0.0527644468481876	0.955819576461178	chr11	67477410	67477551	-1558421
C11orf70	-0.53612945010484	0.46719429520486	-0.0819393015002696	0.941432679992748	chr11	101703560	101704528	-343393
C11orf71	-0.213718409133402	0.534478955319987	-0.0326544503511997	0.97588701189755	chr11	118721014	118721981	-4320949
C11orf72	4.48379035499946	1.12762691486376e-30	-0.488739406347948	0.148694439938999	chr11	67603353	67604313	2872
C11orf73	-0.0951749016053531	0.732596219054087	0.13808396947237	0.789862866840521	chr11	96586132	96587100	10284406
C11orf74	-0.00684220349108303	0.989773141258061	-0.224704211036744	0.698196740877368	chr11	37858937	37859901	1264927
C11orf80	-0.0612852929512868	0.821836154782079	0.434048341013013	0.0412669985888304	chr11	67477410	67477551	732745
C11orf84	0.530260220282573	0.0121938056540973	-0.0564403670708639	0.947204706804975	chr11	63530313	63531281	-282576
C11orf86	-0.27663886804882	0.806767294733886	0.286556665884997	0.672001823567769	chr11	67477410	67477551	502198
C11orf87	-0.0837901339902724	0.947395405871295	0.33375987784138	0.567591877648713	chr11	105264850	105265754	-4156817
C11orf88	1.2733520662363	0.103518231153365	-0.00034938782732073	NA	chr11	105264850	105265754	-6249482
C11orf91	0.17043737847968	0.885367697823578	0.0221384920565721	NA	chr11	33049341	33050285	650926
C11orf94	0.246474618095403	0.767716713741615	0.0621411837832232	0.951760490388386	chr11	41305798	41306022	4601371
C11orf95	0.666583564916635	0.0095194429811836	-0.195436551125717	0.668314681087464	chr11	63530313	63531281	237843
C11orf96	1.77666612494085	1.43368114376732e-07	0.370189566477592	0.522493127957685	chr11	41305798	41306022	-2636645
C11orf97	0.524388361917331	NA	-0.0295562967642431	NA	chr11	96586132	96587100	2074088
C11orf98	-0.14667388512628	0.874933248534031	-0.0452871287501854	0.971998896447948	chr11	62858517	62859476	-193782
C12orf10	-0.152133997125342	0.521551144417123	0.117003552642047	0.807494834635766	chr12	51454286	51455254	-1844915
C12orf29	-0.645610957271127	0.0728276470771685	-0.0403750299833802	0.971548819197974	chr12	85468939	85469903	-2566069
C12orf4	0.377289874411738	0.075027820350055	-0.0862853653983533	0.931365284490092	chr12	4721230	4722199	-183207
C12orf40	-0.224393015519834	0.85169971346675	0.156961712871414	NA	chr12	37738087	37739055	-1887595
C12orf42	0.607746767860154	0.531020988538797	0.0439730453543398	NA	chr12	105478558	105479527	-1983033
C12orf43	-0.0157009014835029	0.959641823386167	-0.0806914558598723	0.901484075162492	chr12	122750859	122751831	-1734844
C12orf45	-0.166611674275895	0.655497173158103	-0.0715916145790785	0.937007832772688	chr12	105478558	105479527	492723
C12orf49	0.431258506229486	0.00111670614404486	0.0871718243603177	0.842849764585336	chr12	118105983	118106943	-1368394
[truncated: 24,519 more rows]
