# Supplementary material for: Systematic perturbation of retroviral LTRs reveals widespread long-range effects on human gene regulation
Source: eLife. 2018 Aug 2;7:e35989. doi: 10.7554/eLife.35989 (PMC6158008; doi:10.7554/eLife.35989)
Supplement: Supplementary file 4. — Includes gene name (for all 15090 genes with one-to-one orthology between human and rhesus); Boolean field indicating whether the gene is one of the 193 LTR5HS-regulated transcripts with one-to-one-orthology, which are plotted in Figure 4E; TPM values for oocyte, zygote, 2-cell, 4-cell, and 8-cell stages, morula, and blastocyst of both human and rhesus. [file elife-35989-supp4.txt]

Human	LTR5HSreg	hum.ooc	hum.zyg	hum.2c	hum.4c	hum.8c	hum.mor	hum.blast	rhe.ooc	rhe.zyg	rhe.2c	rhe.4c	rhe.8c	rhe.mor	rhe.blast
A1BG	FALSE	1.4859990637903	0.979898906332152	1.32883743456016	0.330660712715253	20.1071220820381	9.78474158643805	2.3907594771672	0.000959077538660694	0.00838298880723803	0	0.150230081360628	0.32685665095615	0.09993700011645	0.0136042657607311
A1CF	FALSE	32.4613341789047	10.2719685563238	10.4609077136729	15.0061272571451	4.04337052994155	15.0376687975909	0.159490025432135	4.5973250793407	5.58189362504405	8.10595113967682	1.92969137203863	0.568473307167948	0.159919361323987	0
A2M	FALSE	0.00490421991260698	0.00296111470096917	0	0.0590325347329661	0.298599112054111	0	1.68635505481538	0.401495137645922	0.00838298880723803	0	0.0117358273220826	0.562195242576289	0.421004660739193	0.117702345465276
A2ML1	TRUE	2.58404440844574	7.98565603158679	10.3178851145254	9.8975069757013	3.08215556139981	0.991378804267059	0.757493551717405	3.90650259093404	3.58673266031979	4.92892944472043	6.35676816080194	6.51889051613422	0.252477099722564	0.972874882153486
A3GALT2	FALSE	0.3539846681776	0.234794587296982	0.0778567590029684	0.0370540631625965	0	0.101375373321182	0.00279831225952354	0.375197160261734	2.09199115291938	1.07815517873427	0.366001673745193	0.0996406215536241	0.185183715414473	0.0136042657607311
A4GALT	FALSE	6.95187864990508	29.4564228390858	54.4560677785311	28.4149403592079	34.0706896200568	120.356430988099	139.714898928992	237.77725319962	172.369757969115	341.372458470681	219.562143250143	209.925597055818	262.019070341471	248.181985809214
A4GNT	FALSE	0.00490421991260698	0.00296111470096917	0	0.0309094188697723	0	0.249362650285427	0.00279831225952354	0.000959077538660694	0.00838298880723803	0	0.587911667447487	0.207548783459753	0	0.0826471921341297
AAAS	FALSE	52.7154946070646	58.4870078222624	69.9036552988222	74.0521620162435	73.7988840333458	56.0147568990764	68.9301053534485	141.47544881056	87.203479806783	295.47867606445	335.874981275609	136.736648101165	261.029637634975	151.576296511057
AACS	FALSE	64.3921375911522	45.3218169090022	45.4187224640002	63.6121532998702	14.21320251077	4.32187422027168	20.462329336563	255.03230796928	205.691005778388	305.333263016601	283.438915601628	184.318661747656	121.745094151263	123.582776449113
AADAC	FALSE	0.00490421991260698	0.00296111470096917	0	0.159701905347676	1.9488610870728	0	0.00279831225952354	0.000959077538660694	0.00838298880723803	0	0	0.00191815507732139	0	0.100228591796813
AADACL2	FALSE	0.00490421991260698	0.00296111470096917	0	0	0	0	0.00279831225952354	0.000959077538660694	0.00838298880723803	0	0.0261015930590677	0	0	0
AADACL3	FALSE	0.00490421991260698	0.00296111470096917	0	0	0	0	24.7182905669304	0.000959077538660694	0.00838298880723803	0	0	0	3.10056409229304	3.64819149506468
AADACL4	FALSE	0.00490421991260698	0.00296111470096917	0	0.178372316879075	0.142203258834338	0	0.00279831225952354	0.000959077538660694	0.00838298880723803	0	0	0	0	0
AADAT	FALSE	5.30052834064479	1.94380890545022	2.47990232141731	1.95998455836047	6.11853946006335	39.4596384396549	39.4087320458415	1.91058169158182	0.371136831312943	3.04495050221267	0.0117358273220826	2.80116494250345	1.16271134940631	8.57126514471552
AAK1	FALSE	2.86906081736691	3.539801898596	4.08674115031218	2.52169364168571	4.46877322412008	5.01815575706603	10.2889826563448	0.750553451219723	4.6155174227528	4.4250622941488	1.69824703865598	2.8924596337752	5.06746394205038	6.41646863986009
AAMDC	FALSE	6.59525042934405	0.938846666099276	2.31494797280909	4.37795655209862	46.5147925050981	58.5822487126198	26.5349703004658	2.04583218248309	0.00838298880723803	0.876907534973666	1.29419856132309	16.026247104184	22.1044527842044	23.8535192020156
AAMP	FALSE	6.32254650821633	3.35457236956222	4.07514984892301	4.6102510763631	145.084122544206	133.509826938311	210.716232910865	723.798265110896	375.620734195487	471.081479945661	473.079438907112	378.118590029575	286.662233752685	235.129292321762
AANAT	FALSE	0.325216959229366	0.919161609385902	2.07635802304367	0.15070681635426	0.00840119090295063	0.167005302112508	0.141918426327729	0.12704648553231	0.00838298880723803	0.34572822468299	0.12923202552241	0.00489922347203095	0.0260457666160504	0.0727162979804536
AAR2	FALSE	15.2994662306489	30.5923405692513	38.9184887629909	42.3698784152857	156.002440920116	114.432038005404	60.8025678047691	34.8756590849193	30.9875433862681	67.2075941092848	43.0412211988645	45.042796778625	38.3977445430076	13.2979631585618
AARD	FALSE	7.8274144354955	4.34784879466875	4.26323792781394	2.31158250471081	0.0219803025683311	0.0854029650005953	0.412378895405778	0.352830796754071	0.323644300404407	0	0.101087133031015	0	0.292420127620086	0
AARS	FALSE	4.86677669187666	24.1266021618873	16.7613205605366	36.514941795532	18.044240501393	60.4859209630828	110.387407253223	229.497940885525	89.997628226519	300.056637892519	296.436096519135	159.217667620709	168.307716888207	183.712318444397
AARS2	TRUE	1.76551875371877	0.453172479792115	0.822014787361088	1.39279201078939	29.0948401665492	37.1500038460114	32.8948974257053	0.896120498463744	0.348662525839818	2.59551331877125	0.727264514440993	2.49925705867787	70.8214684947762	61.5232303810667
AASDH	FALSE	21.1748340894248	10.9219603995574	13.7257347572496	5.21457071050516	31.5836596094369	20.6570846100747	17.7896271694822	6.84122749434423	1.20864805521629	1.00468237141107	0.707770077150356	0.6041177273266	10.7131822743964	7.81734112729106
AASDHPPT	FALSE	80.0201665983603	63.8166244061597	39.9448519987291	17.717201532354	15.3464197085063	15.4687819755539	119.258852016909	73.6792095654305	55.8316911408891	28.7040243171514	31.4966374646183	32.4523140086228	39.3663480109654	31.0598257922917
AASS	FALSE	8.80852973735007	4.9852716260953	5.36616127423375	8.19641227855475	4.19440528538064	6.6105450863328	20.0718860878256	3.7084212432202	5.54182237434092	1.42470316766816	0.501220162543098	2.14706909215548	4.31686950968837	4.69307015863656
AATF	FALSE	1.65578996712743	1.12173599480421	2.04280963765916	3.32308116967983	6.60749598877996	10.1973355170534	13.9471964682346	16.1573552302144	17.2413069020884	24.1934471200736	21.4296824016464	31.3896304174245	115.174923010787	40.8056761883294
AATK	FALSE	0.195501699081262	0.177082916565871	0.418404499067352	0.0651482078447824	0.014080304419102	0.0526135653966201	0.196478154056534	0.330596889243419	3.25513941979306	1.09140221502679	0.0580040001913111	0.0209937855352983	0	0
ABAT	FALSE	19.5944268613801	17.8832644307965	23.9288710157696	21.6943357782067	6.95187864990508	1.32255860343616	2.68094401796477	34.6824704227766	30.9464578101575	61.1448628056869	50.7857705780778	51.3513818099749	7.49688927375957	12.897945158531
ABCA1	FALSE	6.86764901750722	3.83330930591518	8.58810696418571	3.38516336936917	0.504994336223167	3.18203763065674	3.89264852933447	6.92436602627464	19.1820185844928	3.56216149650302	2.95284611139573	3.26465621629504	90.5616131150172	135.293378499167
ABCA10	FALSE	0.777697085945041	1.21540697808757	1.10367569841362	1.50882125179962	0.574696414440137	1.22558751515079	0.323187465651021	0.000959077538660694	0.00838298880723803	0	0	0.0658030368550415	0	0.0537823457577576
ABCA12	FALSE	4.18170074576146	2.50413858414608	2.808810823788	4.92367891068767	1.17936643637859	0.978262615261889	0.397600921146578	3.37167419412606	2.60534354528564	6.66038675263703	1.20784764837235	1.20784764837235	0	0.334979027030288
ABCA13	FALSE	0.00490421991260698	0.00296111470096917	0.0261179304262053	0.0424851153116714	1.8205287806604	0.818769677587983	1.48952507583752	3.49971405290049	10.3178851145254	1.2129671791888	1.55529341813305	3.40616187011672	5.85357527941247	7.10318414920244
ABCA2	FALSE	1.2118091464783	2.12201825887506	1.95998455836047	5.29455732433341	0.793287997053633	0.0588010942819056	0.135260303186167	0.705083173559927	2.34148338036865	7.67876650071049	8.52057204666118	2.05513382777706	0.609833057562356	0.148547396600595
ABCA3	FALSE	0.781944466811434	7.08514734951641	6.27153442808254	6.67244594808323	2.88308272442151	4.26323792781394	1.008431681019	8.09248025234498	11.8519966474288	22.4464753842868	20.6284654145794	12.1398095924068	0.910253328888833	6.54976017179454
ABCA4	FALSE	1.70426622046004	3.19284556832211	2.95969522302705	1.87957506076402	0.348366497562191	0.111130073154914	2.42045056635346	29.7759842661931	30.3135593557363	53.1045302397819	62.4958199752978	36.2014137644163	1.37087051856484	4.57619515880637
ABCA5	FALSE	24.5296718968022	13.114163690666	14.0906948092168	13.0089596525601	4.89693417488039	2.66367193677975	2.25349525393909	22.0838880569959	25.7022254623416	11.0530382223463	11.3716275534774	9.98996242574249	11.3037020776859	12.9858948084636
ABCA6	FALSE	2.20673926906849	1.23966221086332	1.14856726706162	2.64332453188452	0.454907024154484	13.5294101494576	1.58446479455732	0.000959077538660694	0.00838298880723803	0	0.0444860803014284	0.149083470547564	0.090104167927498	0.0364647103420698
ABCA7	FALSE	0.238151888600521	0.289071756646239	0.385704550993354	0.157690375657243	0.0674431736250749	0.748833825539372	0.358241580531887	1.27143731425023	3.09873468077119	2.80511137838358	1.54108536657707	2.42815915783225	3.43496791127922	3.30153501276402
ABCA8	FALSE	0.00490421991260698	0.225644965195068	0.0428998517797434	0.037467316165473	0	0	0.00279831225952354	0.000959077538660694	0.00838298880723803	0	0	0.0995071605395826	0.485853156712329	0
ABCA9	FALSE	1.32145352874429	0.822413821988113	1.04236737130768	0.234318348977132	0.559929165059522	5.10020011664504	0.00279831225952354	0.228587752096193	0.00838298880723803	0.29056961413413	0.277277596489973	0.321606146925462	0.430804594805586	0.285736132215385
ABCB4	FALSE	216.205773956648	202.861468517383	352.740022247405	248.415463005155	39.5216987631723	1.23548937079308	0.289228741174581	194.137112947256	31.1476550191495	74.667059754946	70.1412294947287	47.3878095743523	5.00613781762924	4.3729369045746
ABCB11	FALSE	0.469776988042032	0.38330572121959	0.317215991556947	0.476862590241838	0.0072539271395091	0.239822796604299	0.280748461477945	1.08058091618449	1.476502457927	1.68635505481538	0.120088926401424	0.321992971208081	0	0
ABCB5	FALSE	0.00490421991260698	0.00296111470096917	0	0	0.0548667537572826	0.262406260822619	2.47101939911515	0.000959077538660694	0.00838298880723803	0	0.0117358273220826	0.487381774589987	0	0.752187581245667
ABCB6	FALSE	0.304243928392246	2.92700429789078	2.09720020606422	4.33575833173081	3.88837257593975	18.6061219841371	48.6909217223292	17.2104351297547	6.38449097752119	14.1502207542672	9.58624739292994	11.3117609785394	56.6524602026543	59.95561519071
ABCB7	FALSE	59.6947919596768	84.4656903509889	85.9248636231929	100.663975608414	55.0464852654061	24.9734769702533	79.0799299277007	54.5183183327375	59.5334425454829	79.4776434653875	70.5428960766916	32.6341098448342	54.5489064629524	43.421579039981
ABCB8	TRUE	2.64982398196196	3.68729923762757	3.8121911660069	3.79632447465329	2.96929443496677	6.2463719801583	32.2215270959503	2.72862498718707	1.49221801295718	1.74046974194859	1.97410446253335	6.27806305832756	30.5923405692513	64.172473948233
ABCB9	FALSE	15.2919325005091	13.6606909508769	21.3417341334419	19.296736283751	13.1973168677606	4.70135184075796	0.00279831225952354	11.346673919122	21.954375096712	38.8823350040873	32.9699611818421	21.110646587076	1.47030271687254	0.186506223839341
ABCC10	FALSE	3.14537192347508	5.23647831504468	4.80961350295812	4.22014898486796	0.406814640654807	0	7.10909967237902	27.2057478190543	78.0995193582532	53.64214718046	39.0144489101751	30.5638185800011	42.4824336038038	49.0800221650372
ABCC11	FALSE	0.172608218513498	0.00296111470096917	0.0762404088145749	0	0.18231370907883	0.135879487375344	0.00279831225952354	0.174506092427964	0.00838298880723803	0.0293887219791281	0.253463061192913	0.0951920774946261	0.264373198625345	1.05989473736671
ABCC12	FALSE	1.86906291336195	0.431701383535336	0.521640836322316	1.32799579021047	0.18806616917854	0	0.114214398979378	0.739336079548998	0.00838298880723803	0.822014787361088	0.871142270859298	0.00191815507732139	1.83893685959078	1.42222746711172
ABCC2	FALSE	0.300672089636111	0.282973204735067	0.466687683781261	0.312242945425245	0.702765912197897	1.06490829664912	1.12932471107528	14.8311985163512	7.39142673705452	12.4639407719935	13.6294813474499	9.37188106480328	36.3296870987899	35.1844500830594
ABCC3	FALSE	17.4007727160177	15.062395067368	9.48787561913754	34.8571006793923	5.64642739858414	2.95969522302705	0.137597805985725	23.8624268777148	45.6245810688018	30.918824475013	44.742579884862	27.3871592109455	0.894584307074616	0.762555492850199
ABCC4	FALSE	120.290514965849	130.830251764636	192.73316649297	115.087880921952	15.098017024392	10.9309302715396	84.4656903509889	87.3365575771474	116.338902955278	93.7407523167254	68.6247709175799	47.754974188423	8.72974602600053	1.82466798596184
ABCC5	FALSE	25.1214626574967	16.8010458560022	15.1249871644373	21.0071629560112	23.132902709692	87.0769599930099	18.6522578442352	43.960843615387	50.0547139867972	55.7869481454375	40.8224606256169	38.8518630589938	32.2511259732657	18.044240501393
ABCC6	FALSE	11.591694206756	4.12495232979867	6.35676816080194	8.70815949212464	7.1134005302796	1.02460381492033	0.136389507111376	3.8650640916543	2.83833332852258	2.08993321179845	2.59551331877125	0.894329112363697	0.166119822138282	0.0581787640875215
ABCC8	FALSE	0.00490421991260698	0.00296111470096917	0.0418687314992503	0.196103997188934	0.114327172167591	0.0665955690163715	0.00279831225952354	1.3501881306638	0.654907798837511	0.692166275434789	0.488681436543925	0.942870371943286	0.625742404505099	0.0251849968141258
ABCC9	FALSE	0.00490421991260698	0.11050384511835	0.0267099321262555	0	0.0285597614159256	1.64814904850246	0.00279831225952354	2.00369833470941	0.929536729507379	0.511223670969351	1.61276962362097	1.30264741566989	0.358472886751562	0.0293111648816378
ABCD1	FALSE	1.49592385663961	3.8101459010961	3.8810625263353	2.57577290049904	0.411788376912351	1.05105843227362	1.92016117492916	9.27663537388421	13.8567873321496	14.9210908559121	13.690340168153	7.95843721851859	7.67475705643392	11.1145565963647
ABCD2	FALSE	0.00490421991260698	0.00296111470096917	0	0	0	0	0.00279831225952354	0.21739141530905	0.00838298880723803	0	0	0.0465875699689173	0.275627167729603	0
ABCD3	FALSE	106.545729456737	103.888014368326	100.663975608414	101.380367718441	53.0468735458138	29.4024313227833	73.0442716456702	107.403857467935	84.841995884885	25.9426724748915	46.3246646554586	64.9440036907581	17.852254912983	10.1898283386214
ABCD4	FALSE	286.662233752685	126.264647848279	124.551292567524	151.576296511057	50.2882465741349	43.5618848750014	31.6609005194125	22.4204403509911	19.5236543427519	14.9161215144735	13.4729503007169	24.8364255857602	35.0856029111722	34.805836267703
ABCE1	FALSE	63.052567801928	87.0769599930099	80.2537564249772	67.5191230252851	98.7914518227243	81.0179557279076	188.98644144551	13.6424089856519	16.8822499855852	12.6548462917213	17.6632884498419	19.6672209014998	80.2143478668328	36.2492039536859
ABCF1	FALSE	2.22947242148928	1.37566387434179	3.89010489968495	2.41014667915578	6.64894512842847	7.48482872710063	2.33129107020752	41.1438199644501	23.6568870426037	40.0202686502943	53.9910798562102	63.6918518690411	279.748217156919	268.491316142796
ABCF2	FALSE	81.0179557279076	54.6183117560004	56.3486645227446	74.5287170174357	509.841503839727	459.766723862532	110.344334771817	198.264617420507	104.468703485859	93.9910059390025	74.667059754946	95.0576921659145	313.588609257681	99.3347506267965
ABCF3	FALSE	4.4603799682633	24.3193934807626	19.8661856977651	29.6214367575174	33.0858005293062	34.0468620041468	26.6569432241199	33.5790575840507	13.7766513471049	43.7172308753006	34.9309441261056	25.8559444346753	94.8604889929562	62.4639563457514
ABCG1	FALSE	0.00490421991260698	0.174666076410409	0.0685605713893564	0.0914825187967665	0.0822028166611745	0	0.00279831225952354	0.245112374044307	0.371136831312943	1.24070994676555	1.73082188932256	0.134743239150168	0.0260457666160504	0.0136042657607311
ABCG2	FALSE	5.49921708949636	1.21997750647652	1.07300687505875	5.50545099056104	0.746040324870789	0.160894070677967	196.752990142619	1.57081848611908	2.45946195474038	1.9671658950244	3.05482842746761	1.16842277933448	0.55664173539505	21.2452539634136
ABCG4	FALSE	18.4815411611172	6.33467593833541	12.6355856153479	6.83792872991219	0.729414433299486	0.257168249625467	0.00279831225952354	2.5925254104676	7.07510373789441	2.52713528108084	5.85789848695233	3.06872755164889	0.668965622442192	0.140298837418957
ABCG5	FALSE	11.5170147429542	4.64152616937282	2.39501345495965	4.75051440010767	0.611141684667383	0.102679892341888	0.00279831225952354	0.0914031094388549	0.00838298880723803	0.0824964791947446	0.0117358273220826	0.433912916258833	0.232972767496999	0.331333462005158
ABCG8	FALSE	10.8528031790816	13.6365247738828	11.782201741381	18.0100802673826	11.4080630884546	0.0558500064028968	0.00279831225952354	1.22467451859293	1.87214595205958	0.551963566636814	0.938846666099276	0.565939314322702	0.255908949229846	0
ABHD1	FALSE	2.90320456196733	12.3727214077446	10.9568730792014	3.53557699972209	0.899771645771009	0.061369867515676	1.65084893099389	2.34693507772539	1.83076738530979	5.03462049322204	2.24057907423697	0.287017037753985	0.434294241809545	0.455447484336121
ABHD10	FALSE	4.35736609009309	2.57442670504071	1.49386396701947	1.30567541207456	0.137763551206673	3.99230028512623	29.5407124926194	10.0324308260245	9.45008115078124	6.74583770571241	4.72725536251385	1.86243475818031	13.535475358373	20.423474307303
ABHD11	FALSE	4.95253086091214	5.21457071050516	5.52559752729802	9.01043252834598	33.1480244317605	29.56970739588	74.1385178851846	18.4612693556785	9.49438280580448	13.8686061341662	9.96857618019843	48.9465071831957	278.465243469854	250.382098494084
ABHD12	FALSE	21.4913177406862	22.4626688867656	24.2492802935162	30.7377661321032	34.7841043887157	27.4566522660298	133.73173104006	21.8935537868043	6.78573915452316	7.94688383374777	15.6271419247448	16.2503593326248	309.205779224486	479.075726727366
ABHD12B	FALSE	14.0586216972363	53.304793197655	42.1604990930031	36.3145336318174	23.9971426586549	1.08872725954676	35.6108951037768	0.000959077538660694	0.00838298880723803	0	0	0	0.0260457666160504	0
ABHD13	FALSE	5.04276074724468	2.88308272442151	1.81186284613546	2.24981171579356	1.95554506501884	21.4579977317919	9.07604688709382	18.7544842036422	22.8302994987095	4.69307015863656	4.56652878849543	7.53906988948224	31.4847292763387	24.3882121095622
ABHD14B	FALSE	11.0315500800481	9.70241346090239	14.523276734839	4.98043121353357	19.6586915894285	75.665494169172	15.422777397646	0.793287997053633	2.55603872975072	1.87734006808481	2.3271563373838	3.79962966929113	1.7054639452401	0.677011147705714
ABHD15	FALSE	0.00490421991260698	0.682296672601789	0.0705823029768187	0.577799938998011	6.8332716967972	28.9194541454923	14.8556755172017	0.0435253402138644	0.00838298880723803	0	0	0.0437160956719296	0.175867050216568	0.485342642233545
ABHD16A	FALSE	28.6490893583097	6.26468313193221	10.7884482358561	10.9852455374993	2.00928040591963	0.454907024154484	3.75221746594659	120.91997598787	206.090437246611	162.646392102064	114.174683219882	109.941354043383	57.0183748398659	176.448298182159
ABHD16B	FALSE	0.00490421991260698	0.620805528280111	0.595611387777557	0.0290699343746008	0.278994812402132	0.150815746778413	0.183987426164992	0.000959077538660694	0.00838298880723803	0.160828036219166	0	0.000959077538660694	0.382860854635731	0.322122919754582
ABHD17A	FALSE	1.07223177952849	4.49332767602989	2.24353916962864	1.41328556263035	0.170940013144126	1.76712821489831	3.50418630210646	23.6960415711189	18.8118215404521	16.788335156551	10.3970428708921	13.535475358373	33.6400718019475	47.4090630721605
ABHD17C	FALSE	9.36597828278108	3.52476219296508	4.40451202107581	1.79037534002883	26.0394444149166	81.5771070656492	144.009361279505	1.67455906841127	1.66265161534416	3.07589928704743	0.20148001454312	2.41116025298822	61.3909096616172	55.4951559694087
ABHD18	FALSE	20.8238190832939	9.4106994364912	5.03462049322204	5.96194763463828	19.2552731308705	11.5117304013599	15.1938382957304	12.2823717388421	5.19318227918679	7.63591795192859	4.73066890747408	3.99727885566779	25.7248270265337	21.8599075707481
ABHD2	FALSE	55.7869481454375	104.967820789301	85.8083045806557	132.850150111459	22.8143585213828	13.9588727205686	12.4704381854629	7.01327165456975	9.85043902213775	21.6390844653766	19.0063354185147	8.59243784161585	34.2057128398799	14.0001241041432
ABHD3	FALSE	62.8705702677905	45.1718433111001	39.7388543079082	41.8521540418571	51.9832205605756	43.0871474179333	24.3193934807626	89.7313880240517	212.109475889335	55.972449019377	47.1514975593208	53.8369923549806	19.4697840595069	28.1124772309348
ABHD5	FALSE	11.2273236598669	8.52057204666118	4.84443971419037	2.97655773975549	27.8166273625429	23.3844511874958	43.5835976263949	132.197979142712	60.8651433335787	22.9921579592227	27.1392259317879	49.8705851323418	36.741921680946	40.3557834422484
ABHD6	FALSE	2.05314524750372	1.34624954507969	2.3890480609626	1.644300229931	1.53970509783171	18.2278236932125	25.6407153101052	0.320001478971815	0.540248838346831	0.649029510802584	1.53051395428397	0.0403885763252682	0.20024485380283	0.442077644664991
ABI1	FALSE	42.9102317009739	86.6460215329891	78.5283250585356	75.826932185046	32.4144886789187	27.5518128281388	53.9613370702219	65.7951646587843	29.8273697856823	77.2330531181538	74.214375960303	36.8000493119836	57.0612778593875	138.264859579817
ABI2	FALSE	50.848579241655	35.8993141374417	48.9465071831957	36.3754917440648	17.1843650477661	5.84362495335088	13.464708805834	147.590714832103	194.680735792971	66.4067992218233	55.9245942908386	82.8803075599768	33.5013997844251	20.3819438925158
ABI3	FALSE	0.00490421991260698	0.158132737433678	0.102302904063012	0.0285433178430366	1.15112031601984	0.898714168438333	0.00279831225952354	0.319439969580727	2.51699631035581	1.20824785179432	0.624993975219151	1.39279201078939	3.96770560205382	0.67952172390094
ABI3BP	FALSE	22.7619395344548	26.6965488851725	21.7405298128764	29.5407124926194	15.4438987769393	1.18382540382848	0.00279831225952354	14.1231171001007	17.8832644307965	15.3384406696739	16.3121283256936	34.7569051141048	2.53786680912533	0.0412144841356413
ABL1	FALSE	131.704714848257	65.6234464132047	77.077726559713	80.8249336720446	29.3041887550943	36.3754917440648	13.3427414137629	29.5184490954809	66.8195156275811	74.8206309464751	67.6994898089747	79.4776434653875	7.09867936349436	3.44580494057208
ABL2	FALSE	26.5349703004658	27.5126775523718	29.0114907402434	24.3538595356939	22.4464753842868	14.411035361499	21.7152847240097	3.48302457851705	3.37485323639285	12.812967879874	14.5837188876462	10.8408562935183	4.10733710548392	3.73617048737392
ABLIM1	FALSE	8.17267145865803	2.03457065676148	6.30876520020527	4.96260875596653	1.99646144585029	16.7042976558125	7.62684156998738	16.026247104184	3.38222466167539	19.5944268613801	23.0101426187428	18.820695308004	1.21869355738724	0.638394711964568
ABLIM2	FALSE	5.93345453399127	7.63591795192859	7.92930098349424	18.3052885037195	7.26899791452462	0.402193704371765	0.172283411563667	23.2441645238983	23.303230360232	22.2899750893361	31.5671500025531	5.40613791312298	1.93637819380033	1.26281208153928
ABLIM3	FALSE	1.08058091618449	0.647822688675268	0.695226295315497	0.0441886686356394	0.575522734885307	0.082687126248546	0.00279831225952354	0.000959077538660694	0.00838298880723803	0.0585793757172017	0	0.044286295746584	0	0.367269169642574
ABO	FALSE	0.00490421991260698	0.00296111470096917	0.870208728685908	0.96942441574758	0.0671398815162974	0.0284905889185292	0.275857915029334	0.491633537400637	3.12452776207125	1.9921389984462	2.90134813417975	2.7374430245337	0.0573319151383119	0.0862888473766372
ABR	FALSE	0.884015322921803	0.612468383842661	1.72449359880773	2.20968549792111	0.24000321178097	0.261652976740654	1.69714918133345	9.23843323975915	11.3412793800723	6.18951865775581	8.8860787300748	5.38174276380976	24.4409333022175	29.5038046477448
ABRA	FALSE	0.00490421991260698	0.00296111470096917	0	0	0.00842398739469036	0.572493177235577	1.39140256079088	0.000959077538660694	0.00838298880723803	0	0	0	0.182465202502536	0.724414871019091
ABT1	FALSE	2.70792608275153	1.49840578519111	1.0868527644515	3.08215556139981	239.15506422124	279.353229771572	114.432038005404	4.82840133455055	2.64843366512328	0.552537613553461	7.28284957716865	71.9792183414298	119.571507019208	53.6782960530955
ABTB1	FALSE	1.62003052798441	1.2861414727087	1.3588074473991	2.01517314984479	5.77822122458144	4.71693298373506	8.51512204926085	0.620805528280111	1.92155853526507	0.649029510802584	0.101087133031015	0.442520399211147	3.27525640571697	3.28304985788673
ACAA1	TRUE	85.8083045806557	32.7014905571341	37.9264878835556	65.223326622251	42.8171003628442	24.4315142863105	70.9810065280324	45.3438433034471	30.5132321199526	33.2281548583093	38.7434202869235	41.3909864143091	39.4596384396549	120.51158386258
ACAA2	FALSE	63.9809252809417	126.786219392523	125.532203762517	129.374785187924	77.1813007598482	121.93592901298	490.898948545756	25.6006370188184	4.07039579526209	11.3769180994324	6.82692853101203	12.7183509208435	289.957450973791	498.528562799433
ACACA	FALSE	1.31086570868126	0.774500794528892	0.806821892058091	0.502616079412503	0.226728707531169	0.80230956191226	1.16553604573938	45.7204671876677	59.9744705172899	54.1809672356151	42.3531165258692	33.7284796416868	35.8356007211198	32.7151524934993
ACACB	FALSE	0.463524813106312	1.04480134341042	0.342825444093837	1.18382540382848	0.431701383535336	0.489070022180561	0.104449043628718	4.34484685770537	6.82692853101203	11.7592398467653	3.52476219296508	12.6011293424389	5.61815510742021	4.45018009473843
ACAD8	FALSE	64.6322895863123	39.7212382233681	29.1285883866457	31.1337519816005	24.2056575777734	8.87379742847694	25.7342714680609	2.43681615975661	4.30739246415123	3.953111265518	1.40849368865888	0.291048078625842	5.39010986961583	5.08436587241377
ACAD9	FALSE	3.17328543468354	25.6296280238546	32.3706552273474	21.3417341334419	16.0842089479033	7.79508035567774	12.1704078816473	26.7859522594034	13.2288537145703	41.3125976822281	41.2387752260471	23.7519063453132	103.756677612352	179.432546248168
ACADL	FALSE	0.313647055161007	0.00296111470096917	0.254697062269135	0	0.384752448130917	0	0.300672089636111	5.1855321049405	3.1192989660073	16.5425943125499	5.36802955874204	6.04429987570828	2.09589603833053	2.48815929260566
ACADM	FALSE	4.15570583113731	4.49588527183752	3.0117333123241	4.85818608191886	0.0267530165330875	0.936552092813764	90.7287938071409	7.41667299321927	20.6182572361014	2.15023914064854	2.43147972781667	0.172283411563667	7.0938753896125	32.7326372338034
ACADS	FALSE	0.743944133336588	5.87307723181686	3.62253989376591	6.14887719296829	10.232199760201	3.30660755341436	47.5647337708193	39.2225620905841	35.5191496815486	27.7125373006555	29.0114907402434	14.9806848489136	29.9924741721383	62.9974405744683
ACADSB	FALSE	13.535475358373	9.85361142499774	9.35649978730368	9.76173499716909	24.6267500211001	6.65377050930467	45.5046363052965	4.60491450561061	10.1370206279077	3.68552151571614	3.65411445941618	13.5065257194167	7.83369250947107	4.78175840321377
ACADVL	FALSE	16.5803814149798	8.86026891628733	11.9269474700261	7.49029204290031	3.30330627970475	0.0587333891491689	24.2955718291505	15.2120338364543	4.80343565647284	12.9565961356369	10.3750996116489	7.80765281451099	22.8790986437198	59.8711593280948
ACAN	FALSE	0.278994812402132	0.270368122390698	0.208789159011094	0.246936117227101	0.013152831600751	0	0.546696225737853	0.0883002634475156	0.00838298880723803	0	0.188155731403928	0.00392353213063381	0.454748514939715	0.125495669947673
ACAP1	FALSE	0.279924153379669	0.2370237621686	0.0899098249482505	0.397228641136002	1.16137820450416	1.05679917385129	0.494301999361566	1.17845086957343	1.07158547864643	2.23227600310553	1.07993147403678	0.880079289324923	0.519572938003554	0.276182055126154
ACAP2	FALSE	26.7449397867462	24.0720042171616	22.7445697992916	22.4379075713415	9.61995871869259	23.6004214079749	21.5704409412217	14.0536243032006	14.385611744548	5.88944927181462	7.81468253722494	7.29131962087104	2.62678760464822	3.94805421921436
ACAP3	FALSE	0.535983597346094	0.497845190747894	1.05154897010383	0.753858249950195	0.0484813865492119	0.61493557994361	1.28788643949589	0.136120880603256	1.73339516229109	1.27430703732431	0.735977230695714	0.696405739367754	0.207548783459753	0.505819659341117
ACAT1	FALSE	254.783637410063	126.420676574504	100.254531230618	96.3960074211515	72.5198208504158	100.663975608414	102.997066099218	29.962425276628	20.6392314132311	12.3622906085018	7.40484594291937	12.0986051404164	103.122255843467	249.371974994317
ACBD3	FALSE	100.142488277112	115.087880921952	105.58046313698	96.9440784640557	154.612503919473	71.3013378579964	39.9448519987291	8.47820500665704	23.0016412850154	26.2126477006556	28.8072359462351	42.2615573094657	4.79964552584041	3.0951078538102
ACBD4	FALSE	0.911054925386391	1.07931240388214	0.927584263105011	0.155245661837588	0.0476785448320308	3.57692810908771	0.00279831225952354	1.53051395428397	7.090213414712	2.29861142782743	1.34697968439268	1.03202309081061	0.245644223577511	0.0890257782289797
ACBD5	FALSE	3.247369527552	0.466687683781261	0.977484481132867	2.95176822392146	81.2208442297449	73.6029531960141	7.47457537311862	4.07942604585361	5.49455936004108	1.21869355738724	1.2416714043006	3.74815574755827	7.40484594291937	8.4404195513945
ACBD6	FALSE	58.6293600802033	24.0431679252974	25.8559444346753	22.5944117791575	7.86906562999584	25.5553649253957	82.3675263207125	13.426935235084	6.04663132271023	6.8458541150019	5.89713678869107	20.1391855314882	828.647775334528	639.412533525978
ASIC1	FALSE	2.34264446053654	7.03334752678919	10.8528031790816	3.84107565122679	1.32363165360068	0.203763057281856	0.602938465755702	8.19167272337625	7.84310257198945	11.0666653458143	13.2288537145703	5.81291774409797	2.69280954913544	1.2176440829738
ACCS	FALSE	0.00490421991260698	0.585607869040361	0.164145485066753	0.0248777669031388	0.0481418460529403	3.92267122007581	0.228452223645089	1.3154659907787	0.863716935850515	1.0550727999305	0.583285103618645	0.371136831312943	1.19300943500891	6.75299459149039
ACCSL	FALSE	945.942288655413	1069.73755603428	1409.69446980223	2635.58968750841	191.918857299557	27.9985882123258	0.553392850824004	8684.78441770753	9369.05600699562	8684.78441770753	8684.78441770753	8124.58625491832	120.003497499073	15.8872365020215
ACD	FALSE	44.2611873297721	54.820519608495	58.6035658352037	39.3871908727571	24.4915599152002	10.7080846331134	26.4074172260749	12.4704381854629	31.2614295424997	15.9064193913696	23.1652544088914	12.9745502538948	2.23698021906151	5.64090067028991
ACE2	FALSE	44.108824764456	118.983083567254	113.353209943292	83.1771522173618	3.48486128536646	0.465236128917635	66.0392136458463	667.341040120023	155.873241417597	599.055709426033	606.347408129588	482.42556412744	31.4499084536392	53.2422959833653
SNORD3D	FALSE	0.00490421991260698	12.722664225796	45.5046363052965	0.377092668044786	2.39902677398421	0.109834458602929	0.686994799487836	0.000959077538660694	0.275775266867533	0	0	0	0	0
ACER1	FALSE	0.00490421991260698	0.236514453234721	0.185729114163891	0.0397165903869812	0.067930396220832	0.0379455864596312	0.00279831225952354	3.73617048737392	2.37993141180707	3.99017400308501	2.54763666860151	2.45660479491061	0.403894702213572	0.845138738201465
ACER2	FALSE	1.33828589644938	2.04114677197981	1.16842277933448	1.36379300109666	72.5025511421688	45.865102384883	5.99684142222529	2.76727755681602	3.34876591136297	5.77350107793252	2.99948294388139	14.9161215144735	10.7382751759587	108.604089686071
ACER3	FALSE	22.6282470753565	14.385611744548	12.30432932054	11.1857487099278	3.39303020649242	21.1748340894248	19.141137738054	13.9471964682346	13.1973168677606	11.4859169399183	10.5311425742038	12.5643829013784	15.9275164762785	13.2490765781631
ACHE	FALSE	0.938158302623495	1.14080694103117	1.30741970736939	0.400420395463124	2.40505324878271	0.554941016710437	0.211956605351768	0.372997982001123	0.630999996495364	0.689994345815267	1.42776519139887	0.500412834825834	0.0775861540437197	0.249362650285427
ACIN1	FALSE	36.0791085781923	44.6207341610428	49.6887230772273	49.186271930987	50.275252029164	34.6068793987053	62.3200417376375	43.5128484705246	73.6381792834796	95.6206213267706	101.078255388571	109.393719216244	46.0115217522109	41.7966695947968
ACKR1	FALSE	0.00490421991260698	0.00296111470096917	0	0	0	0	0.00279831225952354	0.000959077538660694	0.00838298880723803	0.185013327695105	0.0117358273220826	0.0223444538274059	0	0
ACKR2	FALSE	8.00666055507378	6.04429987570828	5.59844175944255	3.70450461802962	1.09686265516723	0.380749186390602	25.1711481161072	0.000959077538660694	0.00838298880723803	0	0.0444860803014284	0.000959077538660694	2.0646996333645	8.97532809723505
ACKR3	FALSE	0.00490421991260698	0.00296111470096917	0.105326765741612	0.357096214006651	0.0119521680607679	0	0.435801241220647	0.000959077538660694	0.00838298880723803	0	0	0	0	0.0537823457577576
ACKR4	FALSE	4.0128649138047	3.29010980980334	2.89413767484072	2.79782585407979	0.0171934818680736	0	0.605923052835475	6.64327642597176	2.04765141885087	4.94905159858774	1.62003052798441	1.38248647505397	1.60023587725005	0.819432168568823
ACLY	FALSE	134.110802501567	197.589954671331	191.513294729598	240.126939265158	73.9965624547331	67.9609982118661	178.867363891972	54.4560677785311	76.8410145676312	36.6893354384029	64.2175875545793	51.9617276604707	229.728802549466	209.590784765275
ACMSD	FALSE	1.11870567992501	0.00296111470096917	0	0.155506999577086	0.119475677337471	0	0.00279831225952354	1.15112031601984	0.00838298880723803	0.185013327695105	0.312614906753078	0.664136682041288	0.0683841191269862	0.115312045563228
ACO1	FALSE	9.60232626626183	37.5850981994132	24.8155542743862	33.490761373455	12.7183509208435	17.6266066377036	109.393719216244	12.5694629191866	21.2299307821532	26.9809663927433	29.1398796311668	7.65454610822859	17.4403058924009	20.3215789685158
ACO2	FALSE	13.8461104376036	14.0663111291888	12.5417148949535	37.554467624642	21.4058284498922	18.3211370192036	28.0606421714157	51.3930676196475	28.9475101598726	201.017265280564	171.2916704208	85.8716494177394	191.28448305328	189.986891516634
ACOT11	FALSE	0.280525774323266	0.655670252028507	0.619913376280872	0.468042712689209	7.70737341865377	6.91429254766735	3.51799987386393	1.67606247458131	1.20677170396841	3.30153501276402	1.47684537066851	2.44996135325348	2.26244237377555	0.734561188483864
ACOT12	FALSE	0.417203063415514	0.00296111470096917	0.232702099479611	0.0805855117475865	0.0640633472297668	0	0.652331542186192	0.853048065077997	1.98926575692829	0.701857267461641	0.657077596890504	3.22153997326041	0.0260457666160504	0.375335789592125
ACOT13	FALSE	67.3879789154271	27.8682372729609	31.5836596094369	15.5850306605538	25.0026299644328	26.3168294186787	35.1662788305826	3.6096101463758	3.14797905006936	6.32254650821633	12.5195712233619	14.0315933909867	34.1516248468989	18.9291082133136
ACOT6	FALSE	0.00490421991260698	0.00296111470096917	0	0	0.0131857198092714	0.518213127549264	2.05513382777706	0.163417726868386	0.434103579034189	0	0	0.037467316165473	1.68635505481538	9.53434367231048
ACOT7	FALSE	11.7756676636756	26.9809663927433	24.8232716345961	36.6988682974565	15.2120338364543	36.6088238596899	75.2675142526702	83.6991961655757	58.4566364889438	107.068287669432	128.624708517004	60.0778769124871	103.188038342834	158.938435422099
ACOT8	FALSE	17.2869595222841	6.59525042934405	6.42926471552481	12.9186154272632	9.3999139210956	12.2239101948093	50.8631273897969	15.1034398672886	27.3337598623413	22.3484265830716	22.3005317028681	18.2708404071462	25.2256397455518	33.3095136865448
ACOT9	FALSE	156.791674823479	76.9211648764488	98.5796164451605	170.104897639628	76.6853408677273	78.7319779247192	16.3360298170653	199.078860161525	56.8607316414643	230.929534694166	379.829718378589	213.012415319312	92.0514788180201	10.5180377840401
ACOX1	FALSE	5.60649420534458	6.73000826865452	5.48677486097768	4.91379209371689	4.40451202107581	6.88756018739866	56.6524602026543	6.64894512842847	16.2503593326248	20.3386347837753	8.35466516332749	35.3097885517182	19.9644765959467	14.4790534928906
ACOX2	FALSE	0.00490421991260698	0.155506999577086	0.237125774578872	1.67099844469081	0.76448775934471	0	0.00279831225952354	0.075925239787231	0.00838298880723803	1.45855415177789	0.701020944524967	0.00837094299149994	12.5417148949535	62.5381539766142
ACOX3	FALSE	8.64679880748279	9.43498196996798	7.88365569654068	13.9188540477325	19.9345841247261	11.4940339755274	6.04429987570828	5.31216189272088	4.8604850745855	6.00700003912341	3.16774112974624	6.16406618785194	22.4960433876398	13.5478325284497
ACP2	FALSE	1.26133363968937	4.01525821442055	4.53802878527169	5.16495998577998	2.7994398469721	6.10596899801491	6.82164914119018	2.39808036515457	1.82466798596184	5.82504727875237	0.415634870584812	1.00634229246967	7.08514734951641	16.6623020406951
ACP5	FALSE	3.34876591136297	1.34336120633056	1.46063910902682	3.28304985788673	0.900796468051353	7.71375368249004	44.528468601661	28.1728308283296	24.2492802935162	19.9199445791622	21.4579977317919	9.52844316280119	10.0362253102879	13.7061492087307
ACP6	FALSE	36.4412726063842	7.93363927935781	11.4899684497433	17.7272066585781	3.247369527552	2.81757537136397	16.1747684246237	22.9921579592227	28.1922398318314	20.2788765968359	14.8898254599568	17.740796980926	39.3154366218256	155.728718621419
ACPP	FALSE	0.303078247290862	0.135557919177072	0	0.0775668930671942	0.0574490865636155	0	3.49029167160738	0.320666414765711	0.00838298880723803	0.0585793757172017	0.120088926401424	0	0	0.134743239150168
ACR	FALSE	0.00490421991260698	0.201909079549101	0.151477305293357	0.0492463122627999	0.0221225490246093	3.50213954013504	0.00279831225952354	3.11495153152568	7.27848009435974	6.58280171809786	16.4083699817334	6.86416247212769	0.477615684278379	0.0412144841356413
ACRBP	FALSE	0.492993681245392	1.16376757879245	1.17426415167917	1.40434667298422	0.150815746778413	1.21869355738724	0.00279831225952354	0.0435253402138644	0.00838298880723803	0.112754112584384	0.516936148898035	0.40792859638814	0.327279681819842	0.105641252178056
ACRV1	FALSE	1.79691496350908	2.808810823788	1.61763880646872	6.58280171809786	3.15198599772019	4.71385513389316	1.84930092448725	1.7054639452401	0.434103579034189	0.0824964791947446	0.34809166843382	0.501523175025747	1.31367575426097	1.98584714353098
ACSBG1	FALSE	1.40620659526463	1.1116169611189	0.850618782623121	1.89708861390443	7.72014023162351	0.523524406426803	0.377092668044786	0.629820722530856	0.555870328171208	0.557551965792757	2.19189603236918	0.548522742043233	1.4159437168103	4.05726819305016
ACSBG2	FALSE	0.00490421991260698	0.00296111470096917	0.0407197203896798	0	0.109778713308009	0.259930683501536	1.14012696127313	3.2525376997437	5.47134826911566	7.17100961255221	3.22794876145622	2.37592772240685	1.80121812357109	0.417031169110294
ACSF2	FALSE	0.00490421991260698	0.152674931581883	0.0410518770003239	0.283645084553816	0.308175729283633	0.278546539598884	3.80799228077937	3.08430386469543	0.646634939599703	4.71534192808832	3.65818615540556	0.835054016254294	0.244419685733532	1.25393705808408
ACSF3	FALSE	1.09140221502679	2.74983431413433	2.65758105513243	5.8056116023994	0.231854094205223	1.44031607165086	14.9456617241088	1.4815056994093	1.91058169158182	3.8101459010961	3.46761930145472	0.702329677365807	9.35063053917879	8.8004264612215
ACSL1	FALSE	12.4018608596748	15.1666985849842	12.9920317761909	24.7450285998896	20.0960994234831	18.5769141543247	2.58259511986111	26.2126477006556	14.6584049649127	24.0590442817007	28.277830048562	17.1126961563329	6.04663132271023	2.07528552751195
ACSL3	FALSE	252.080485344136	167.160911412856	82.7405466499796	39.9832730341766	114.76354567182	243.338494933265	362.666830988041	182.287520598448	296.436096519135	70.6699399929885	93.414710931207	192.097809519066	161.179457255051	248.415463005155
ACSL4	FALSE	6.82974974132813	3.60577739202541	3.86306652444409	4.82840133455055	32.6652774655155	36.5522420130419	43.2638908522354	5.13211633345809	10.1773570067217	1.30567541207456	0.191257187584217	0.52598579456908	127.605110888007	57.2124745210721
ACSL5	FALSE	10.0983830898338	2.26104186908543	3.39672118680093	2.31625895590456	1.11022626883357	2.31029530768791	0.00279831225952354	0.899771645771009	0.00838298880723803	0.66678270586435	2.47101939911515	0.528865508690135	0.643393784150165	0.803483290056087
ACSM1	FALSE	0.00490421991260698	0.00296111470096917	0	0	0.339852517193831	0	0.00279831225952354	13.5684254261694	8.35071928293832	13.9140933534803	24.4409333022175	5.10305958522418	1.53051395428397	0.653165897982805
ACSM3	FALSE	1.24389094629193	0.429507054112573	0.183799754052839	0.298297300021871	1.91361686664838	1.9488610870728	0.940030794519848	5.26590877886479	2.55068576886596	1.76971585139157	4.37554278473717	2.12111111964039	23.1238584750302	22.0257427166388
ACSM4	FALSE	0.260661143108324	0.619339386655358	0.65695604769444	0.905534438462123	0	0	1.14856726706162	0.000959077538660694	0.00838298880723803	0	0.0824514847161235	0.233539342019229	5.31216189272088	0.534185902173652
ACSM5	FALSE	0.361919830528642	0.00296111470096917	0	0	0.862244580221179	0.169033184670295	0.00279831225952354	0.401957000956516	0.992669346589886	0.112754112584384	0.101087133031015	0.209621012424671	0	0.307364440399087
ACSS1	FALSE	0.00490421991260698	0.00296111470096917	0.0296034281966963	0.0895008906234569	0	0.0222073579590233	0.00279831225952354	0.908312438760096	0.275775266867533	0.53487015950943	0.0824514847161235	0.0942991843138448	0.32853824662344	1.60023587725005
ACSS2	TRUE	1.87734006808481	6.14293478686131	8.08583819622375	7.39142673705452	49.8160744855945	44.6207341610428	55.6681488989528	4.62649705784568	3.32308116967983	9.05904766565598	8.96837630292699	14.0001241041432	2.05867356846775	5.98110495179427
ACSS3	FALSE	9.91831789671282	12.4018608596748	7.1248479798012	17.5209942505763	0.86129990304646	0.238259660616922	1.33099689465479	0.000959077538660694	0.00838298880723803	0	0	0	0	0
ACTA1	FALSE	0.00490421991260698	0.00296111470096917	0.0857221321775306	0.541459437858192	17.3078783665238	8.38591791018259	2.01976333119592	0.114165656665169	0.275775266867533	0.338042140605467	5.85357527941247	17.7696261202707	5.61169491858256	1.11319107809879
ACTB	FALSE	573.05235347168	426.680605550688	632.928338492485	987.262962436484	1394.51584090172	1665.81291443632	25686.9398810486	2884.46894148097	3226.71980265368	5457.96110619228	6345.78264657576	6670.75177584505	15569.4985617414	19214.122032913
ACTC1	FALSE	0.27018307924338	0.136389507111376	0	0	0.175951623601267	5.25042231851676	1.00291463471438	0.0435253402138644	0.00838298880723803	0	0.0261015930590677	0.0306279941630863	0.618209052726633	3.5572152320122
ACTG1	FALSE	2374.75436195374	2760.03438686981	2933.53484347019	3112.75549260769	2483.36933179732	2933.53484347019	6345.78264657576	5457.96110619228	6670.75177584505	13091.8384424187	13091.8384424187	19214.122032913	25686.9398810486	25686.9398810486
ACTG2	FALSE	22.0470992160419	112.539758805248	133.819595946896	133.972002436899	49.6887230772273	2.72742600815692	31.9941376184774	0.381189709873181	0.236339247278754	1.34052878150641	5.64982089913387	5.79772813431879	60.0778769124871	26.27698881164
ACTL10	FALSE	0.00490421991260698	0.00296111470096917	0.277384041188948	0	0.00837903531971301	0.0340841156196441	0.00279831225952354	0.000959077538660694	0.00838298880723803	0.0293887219791281	0.304900052346108	0.213199809033853	0	0.0412144841356413
ACTL6A	FALSE	239.820794055961	217.585829893687	117.301011373506	135.409691316748	82.8285255825365	122.14798674031	244.074491101068	352.740022247405	364.024304993784	165.439779740998	153.643113088961	79.8478999096877	189.859692874396	202.457098531686
ACTL6B	FALSE	0.00490421991260698	0.00296111470096917	0.0976471863820322	0	0	0	0.229692851385265	0.000959077538660694	0.00838298880723803	0.241303533469408	0.961537033040688	0.197856396442391	0	0.0136042657607311
ACTL7A	FALSE	0.00490421991260698	0.00296111470096917	0	0	0	0.349363604346913	0.00279831225952354	0.000959077538660694	0.00838298880723803	0	0.0261015930590677	0.00392353213063381	2.9396153766731	0.465544773565235
ACTL7B	FALSE	9.3999139210956	6.42485095695176	5.61169491858256	12.0672615242006	8.38591791018259	0.12061255381059	0.00279831225952354	3.03226558457338	0.415507987835573	1.17558226761136	0.610074345839187	0.12160238379937	0.97384431850461	1.19066634969794
ACTL8	FALSE	3705.47087766748	4006.45039338283	5761.55790557778	3866.89585115715	3112.75549260769	301.644972212969	1.19443946371169	7066.17821708181	5761.55790557778	6670.75177584505	4555.97934253532	2374.75436195374	201.393275825826	15.6759701394129
ACTL9	FALSE	0.00490421991260698	0.00296111470096917	0	0	0.0368711223307673	0.187412643507326	0.204380589090041	0.000959077538660694	0.00838298880723803	0.112754112584384	0	0	0	0
ACTN1	FALSE	269.20148835787	212.109475889335	183.891464564489	199.979615785049	28.6125510591127	19.3812580730375	147.301427326187	4.14817394529383	0.803483290056087	0.26191781480283	0.504994336223167	2.97906045951371	36.5857221354926	241.598968652794
ACTN2	FALSE	0.341200071113989	0.341536168589533	0.0529244559260269	1.33228085187439	3.62690899116589	2.15188632912779	2.25558502266338	4.32417933896468	3.6721231564828	4.80578130630462	4.29815778899832	5.52559752729802	3.46761930145472	0.887595395632654
ACTN3	FALSE	1.20320852952796	6.80603121656645	10.0109422060385	14.3034955211799	1.87600533119384	8.8860787300748	0.0987205655134596	1.29575925695651	3.53253567072089	3.7084212432202	6.96019039725085	2.68094401796477	0.393115914530147	0.287555592371945
ACTN4	FALSE	31.3317291905571	22.7857918160183	36.8000493119836	32.8275936022087	35.0856029111722	63.052567801928	240.126939265158	62.2615095282888	67.9444507789161	75.1788142987329	76.3148732516081	67.4136405118519	81.3236786484664	184.506408603019
ACTR10	FALSE	88.2680928450263	60.1551851876166	73.5037516411649	64.3687743634516	29.0241082368678	82.7405466499796	98.124110293259	83.8674230570166	174.166398303852	98.8667155703245	62.3200417376375	45.1325696496217	165.031088166423	161.179457255051
ACTR1A	FALSE	13.1216544601433	25.2829900772214	29.185743450326	15.3781044060334	42.1604990930031	53.474623707956	116.485970538794	18.7382113579064	36.4527382596662	38.6575546001851	24.4529770844738	17.093322588427	58.358740015346	110.695404532231
ACTR1B	FALSE	3.92488201083026	35.7595603748037	34.395255979867	26.6363274703667	6.38449097752119	4.27140600164488	37.6251053395228	36.5729550229251	46.3684472326743	39.8084873647893	37.3235445508454	24.6072809760548	76.0019212362421	116.338902955278
ACTR2	FALSE	158.091441871545	228.340244658985	227.579427898116	242.985077385554	62.7825749136389	114.089873941478	144.140097749594	66.2978139380412	63.0828722607082	133.608877746673	87.9199228124429	79.9696262411507	356.818048177867	353.308878923441
ACTR3	FALSE	52.0918057701997	107.51105612617	109.870559305764	61.8310833172866	63.8496387632561	117.561717355131	172.185938846542	73.2605966181219	76.3562616741258	106.863013002516	130.724817035987	124.702187182835	431.757679660204	513.037536232348
ACTR3B	FALSE	85.194384221344	47.2382369825596	48.9733937469001	26.9809663927433	10.5311425742038	11.4168485188774	24.3974705220633	66.9270112442018	78.5283250585356	44.0736373581312	30.7479214978301	35.8200549044577	14.5035057731162	15.3638092501834
ACTR5	FALSE	9.25734973235243	29.6021580338018	24.4098482701319	33.470536095512	69.5729436225994	37.602332674231	17.2038761028141	25.4235013885377	11.4569018177833	31.8162353047303	16.5351605469724	19.0280346798712	38.9184887629909	24.139288985133
ACTR6	FALSE	3.57692810908771	4.69307015863656	3.68084565957151	1.17082769680845	93.9282616976817	108.087218854523	101.078255388571	16.9064825418025	13.0378796184999	2.64982398196196	3.10675458578064	11.6172045318018	34.8902912421776	15.7266418148509
ACTR8	FALSE	4.84443971419037	8.69502237559606	7.94350749204941	16.3289363577012	13.0333430870412	24.3461873122028	33.193841744404	169.319246347884	61.3323178202387	62.1687644696849	54.3082544457401	60.8363046881014	203.177998145457	144.915688936154
ACTRT1	FALSE	0.486069634062423	0.213846451579496	0.337646787473964	1.05034729081228	0.24449209819227	0	0.00279831225952354	0.000959077538660694	0.00838298880723803	0	0	0	0	0
ACTRT2	FALSE	0.00490421991260698	0.00296111470096917	0	0.0827925023170002	0	0	0.00279831225952354	0.000959077538660694	0.00838298880723803	0	0	0	0	0
ACTRT3	FALSE	0.00490421991260698	0.00296111470096917	0	0	10.3846287623655	10.1370206279077	4.50029565788531	0.230394394429521	0.00838298880723803	0.0293887219791281	0.0444860803014284	0.0297340873821687	2.80511137838358	1.5687636960379
ACVR1	FALSE	87.6888848504718	74.1820197855319	53.2631982682409	91.9383579360276	37.240607823005	14.651941607098	122.446541920796	16.8533254406294	34.8571006793923	25.6535643039857	16.5730755183136	9.99689875934258	1.66754604806529	8.08083075862806
ACVR1B	FALSE	314.004002636761	360.193197918927	372.59475801897	249.143384098188	40.3976996392755	12.4746053389539	6.71190822077658	0.075925239787231	0.00838298880723803	0.554714389201465	0.0117358273220826	0.00279831225952354	0.42330101954602	0
ACVR1C	FALSE	5.67485722461942	3.53557699972209	2.61670489217587	0.882086339323411	0.247441226121558	3.6203047979797	0.541944677808346	1.38678489630707	0.871142270859298	0.846367117625407	0.575522734885307	0.324435487134425	0	0.0136042657607311
ACVR2A	FALSE	20.3471872851203	34.9179882873063	36.8899285800202	29.8652430735678	37.2867485333602	23.4298766729797	9.35063053917879	16.2756160584151	22.2426897472034	11.2089719664521	13.6978931605641	8.42644943971759	9.3999139210956	8.37591940735444
ACVR2B	FALSE	91.7222530864667	71.0867583175804	70.3384832813065	38.4206897729026	13.8826331029402	17.1023917852252	17.645041344228	24.9340061082865	58.8521935669828	18.9753154758916	18.5184578878394	40.2484432751744	24.5642606759178	19.6672209014998
ACVRL1	FALSE	0.178248663454612	0.165490379207627	0.482190854671971	1.09480844296161	0.0245262297018408	0.251041584430191	7.98920010242446	0.000959077538660694	1.57512722744773	0.270527787659537	0.190569101479948	0.357096214006651	0.225975685030678	11.7592398467653
ACY3	FALSE	0.00490421991260698	0.00296111470096917	0	0	0.67952172390094	0	0.178566282288717	0.000959077538660694	0.00838298880723803	0	0	0.0270908601060531	0.090104167927498	0
ADAD1	FALSE	151.248980081149	247.200533656727	278.990622040304	250.678781131083	51.4753649568297	62.671886106608	0.248438140773639	362.666830988041	299.271882182242	569.712063790507	518.987998378652	381.7653473761	33.0332509232615	5.52807419376688
ADAD2	FALSE	10.122973955423	16.8263464169783	19.2226253248706	14.0536243032006	6.34664587007112	2.38457005994965	0.00279831225952354	318.916011046235	72.7890760391506	96.8804315847971	70.294098397922	30.4684893102139	2.93532265192096	6.87861072609281
ADAL	FALSE	45.3729603348084	37.814815591433	44.9748081606408	15.6593100746522	19.1644593415232	50.876803301033	28.8816329362214	27.3871592109455	26.5651536160714	5.30929215377561	9.38319171147273	10.1592684922792	20.7381946187803	13.4333109123224
ADAM10	FALSE	48.5054124923401	80.9215526729819	73.4461149498953	69.8183545361506	39.546010172297	35.0856029111722	55.5187747384395	70.9018469946955	72.4820030048796	49.9478491073609	54.5972226516449	76.5920392239788	12.7355586063968	21.5221795852192
ADAM11	FALSE	0.810128570664088	1.03411068087683	1.33504423798265	2.26620121645312	0.35171869304373	0.0269051693387567	0.0889449123031963	5.51883663051556	5.27910178421838	10.1685393626734	15.1749891075321	7.31896824367662	2.55902255543339	2.64570019393803
ADAM12	FALSE	2.22659864659604	3.34876591136297	3.12452776207125	4.15948640411293	0.710185039242236	2.05513382777706	0.0987993440008975	13.3201421719617	12.1771633396022	44.1277698939851	26.0064644900827	12.7569791069512	0.384921416994595	0.0672870787324695
ADAM15	FALSE	4.89925711488073	6.85142039687657	7.42394904139446	9.25734973235243	9.56351567873811	8.31072300571273	41.8521540418571	0.519253939910481	0.00838298880723803	0.90130711433585	2.48499963798472	1.88048776833674	4.93417103035921	11.4940339755274
ADAM17	FALSE	119.750831843759	95.5155894282177	99.3883408097401	111.167772856504	58.1782596219495	43.5128484705246	53.5141319076906	43.6579650623782	46.978538579709	57.7276361475689	59.7434380607417	38.4206897729026	12.5590617904409	14.0188707426212
ADAM18	FALSE	0.00490421991260698	0.00296111470096917	0	0	0	0.0643440390869849	0.750553451219723	0.150502293093072	0.00838298880723803	0.13632517499524	0.0117358273220826	0.645672835036034	0	0.726184073536884
ADAM19	FALSE	51.662985931491	80.2537564249772	83.8950500882838	60.8025678047691	8.4404195513945	14.1323105665184	3.40114224370864	6.70679529370107	8.27748296001121	19.7778118140324	16.820712565105	14.5035057731162	0.09993700011645	0.851759324689052
ADAM2	FALSE	0.00490421991260698	0.00296111470096917	0	0	0	0	0.00279831225952354	0.000959077538660694	0.00838298880723803	0	0	0.000959077538660694	0.859596346782905	0
ADAM20	FALSE	0.999758735499361	0.143328415855846	0.149280418795054	0.023949425924426	0.564672731158595	0.237718788902475	0.00279831225952354	0.429696406724366	0.488292850907288	0	0	0.0445673033115292	2.07973859832422	0.448944675881076
ADAM22	FALSE	1.06958763792355	0.874544747107786	0.903065844891974	0.347958032759884	0.242713589758639	0.621440275261317	0.565939314322702	1.45749029596431	0.415507987835573	1.24661249110895	0.847868523568989	1.75710699925903	5.67816326212104	0.148547396600595
ADAM23	FALSE	2.73302993757859	5.36802955874204	3.79319382476604	1.36143127566369	2.19777879159869	4.20892588887516	11.8452703449619	6.10182536420328	2.43681615975661	0.869481458901209	6.42926471552481	1.38610477682451	0.042306597860429	2.56792957032611
ADAM28	FALSE	0.682296672601789	1.76551875371877	1.54586883293458	2.12005177507198	1.98849813860375	0.948736537383852	0.828081252622105	6.31495100996506	7.20547119577861	7.93363927935781	10.6409497542697	2.26772300846375	0.255908949229846	0
ADAM33	FALSE	0.00490421991260698	0.00296111470096917	0.0673371687178535	0.0216645061770331	0.0465560636209256	1.03129606763644	0.00279831225952354	0.000959077538660694	0.00838298880723803	0.0585793757172017	0.39876698002354	0.283814294757198	0	0.793287997053633
ADAM7	FALSE	0.00490421991260698	0.24351448943331	0.0991480048858278	0.179981532107238	0	0	0.00279831225952354	2.34541964946849	3.51510384385837	1.4725129617638	1.41096370112041	0.0755151951319824	0	0.190680814043748
ADAM8	FALSE	28.3320969030772	17.0511338341551	14.4248422810581	10.5750876296776	1.14532028612562	1.26401157128174	1.49131808440578	1.59359359490958	2.11419416538628	1.08464022109085	2.46041818410529	1.41469125763395	14.7725137419238	18.9968701651564
ADAM9	FALSE	1.56731985110862	1.92531769126734	2.34148338036865	1.5208027182525	12.4339460787302	15.1522610567685	27.0808512381639	4.55486719842525	10.9049043546297	5.14322448526609	4.31096100925959	3.66051872678581	6.82164914119018	21.9731563474088
ADAMDEC1	FALSE	0.360992090734413	0.405360731838689	0.0909950023507777	0	0	0	0.00279831225952354	0.618209052726633	0.00838298880723803	0.385704550993354	0.241999704465369	0.0122111209215211	0.132590658453236	0
ADAMTS12	FALSE	1.9617608967126	0.562195242576289	0.636355475051688	0.175951623601267	0.0913237000809434	0.0679883295232831	2.20673926906849	44.9314255137479	39.6247549101791	56.9314763563741	46.9566507989741	27.6853259578232	0.777041250461883	0.0826471921341297
ADAMTS13	FALSE	0.170214019059038	0.122976182644808	0.245813705185332	0.119655755703002	0.0838109186808133	1.20571632357557	0.0869414933827476	0.075925239787231	0.00838298880723803	0.29056961413413	1.82395870000311	1.49840578519111	3.48672565021609	4.3882158391606
ADAMTS14	FALSE	0.744491175991994	2.47280208093	2.99948294388139	4.17304124829288	0.15224521215712	0.0324966886162056	0.00279831225952354	0.0342322488263346	0.00838298880723803	0.0824964791947446	0.0444860803014284	0.0135641031297288	0.0260457666160504	0
ADAMTS15	FALSE	1.68755194954342	2.89413767484072	4.18044056615634	2.91703630220544	0.129284641978677	0	0.313647055161007	9.6804827850427	16.461530996276	10.0439472390064	5.77822122458144	2.72368262565915	0.0260457666160504	0.477374925696604
ADAMTS16	FALSE	0.00490421991260698	0.00296111470096917	0	0	0	0	0.444040175241046	6.92074298147666	3.13026930403752	0.894329112363697	3.42664304515307	5.23201587077493	0.382860854635731	0.110296664699339
ADAMTS17	FALSE	12.2435619857856	16.6401578314454	16.7689558429528	26.4536093656653	7.19464099732474	0.836584676486698	0.911054925386391	43.8031262203419	32.9072273175849	52.2126230417636	37.0042109700534	30.7377661321032	6.06166382121341	1.11960604152463
ADAMTS18	FALSE	30.9301528360188	15.7416103216021	12.0513624121804	8.64679880748279	1.74714274900297	2.16505471002246	0.229075820246423	56.9314763563741	38.5958128132839	33.0230599174401	50.0547139867972	29.3204384685024	0.462681314688752	0.130862570345847
ADAMTS2	FALSE	6.58280171809786	2.5522653216167	3.08430386469543	1.59359359490958	0.0374401407567597	0.204380589090041	4.183277886421	0.180077767440091	1.48037713340466	11.8587183658505	4.08944727190648	1.22696240620418	0.09993700011645	0.0136042657607311
ADAMTS20	FALSE	0.161360969878819	0.00296111470096917	0.0277380149651498	0	0.237125774578872	0.843709437513533	0.00279831225952354	7.80602259727563	8.39732748817872	7.78178196427841	3.19429504252299	2.47596637874058	8.35466516332749	2.18952410862056
ADAMTS3	FALSE	31.7161310790264	19.3427335036362	21.8482382614043	6.07812622531589	3.21215290083523	3.30976219382708	1.19524629107639	60.7636071235824	54.9529210702483	49.4971269655871	53.5627442827918	76.20121614054	4.47269500081067	4.48658082877888
ADAMTS4	FALSE	0.00490421991260698	0.123748405672569	0.0657969863700895	0.364189587014753	0.76783035071755	0.438513845912454	1.59058541215288	0.486069634062423	0.323644300404407	2.06786722551968	0.640600935091847	1.65921397162549	0.09993700011645	0.0136042657607311
ADAMTS5	FALSE	1.98437497710481	0.787673506501705	0.496805354171068	0.136053912354378	0.0704557747029524	0.940030794519848	0.696405739367754	0.132984778355355	0.646634939599703	0.0585793757172017	0.634745664384203	0.2370237621686	0.0260457666160504	0
ADAMTS6	FALSE	0.16026005330122	0.113258874598245	0.208309409332254	0.195292284415136	0.56434680737714	0.854192822474761	2.40657466323101	0.000959077538660694	0.00838298880723803	0.0293887219791281	0.52561921040473	0.975376128954121	0.0260457666160504	0.323415883027714
ADAMTS7	FALSE	0.00490421991260698	0.264493845157555	0.248166233089424	0.166507878774806	0.0375405296861685	0.139334441373443	0.00279831225952354	0.264051381422928	0.668646387040914	0.967486296675373	1.49131808440578	0.991378804267059	1.32883743456016	0.793824536479108
ADAMTS8	FALSE	0.00490421991260698	0.216908923867645	0.0482898371556573	0.250599221413748	0.310002379246449	0	0.429696406724366	0.0529244559260269	0.00838298880723803	0.0293887219791281	0.0117358273220826	0.00287723261598208	0.090104167927498	0.0251849968141258
ADAMTS9	FALSE	46.9995582735029	79.9696262411507	77.8890288401385	99.4465359228028	16.2076347697162	17.8075917008428	1.45285816654324	68.5289992623589	31.8670827277426	68.8537718767539	82.5230784979332	65.1560325212194	5.43846217858352	0.76448775934471
ADAMTSL1	FALSE	29.5559565488335	34.8571006793923	36.2308799776569	58.3849081537259	7.98565603158679	0.325881185039116	0.156682471341866	136.314033111939	203.177998145457	229.221833023677	237.207397126888	227.579427898116	3.6646033929713	1.19405476974283
ADAMTSL2	FALSE	0.804446835454502	0.414810576281105	0.317079578759458	0.270687452928376	0	0	0.600746603606537	55.6681488989528	77.5749743609307	57.3419474925594	66.7317343120551	23.0736047320972	0.685296506609508	0.268100813519483
ADAMTSL3	FALSE	20.0392931329258	22.0337920637367	23.5272215123491	31.1168113494511	8.48241178373654	3.17970172734082	0.894329112363697	77.7126522468725	60.1551851876166	248.181985809214	156.573221035521	87.2272890782692	4.54125606044851	1.29323123942958
ADAMTSL4	FALSE	0.00490421991260698	0.129538869790014	0.174666076410409	0.0796171958252202	0.0119614511719209	0.117356779501471	7.33747251346745	0.107411919860081	0.434103579034189	0.726697696152177	1.14532028612562	0.685660478500797	4.70802965457958	4.96260875596653
ADAMTSL5	FALSE	4.0419177867142	8.57972376885885	9.79534798879828	6.00046684048371	2.94480402229777	9.36172046224867	5.97014830065994	0.367269169642574	1.05679917385129	0.393815655902037	1.65687407597364	0.787673506501705	6.11174483771803	5.26590877886479
ADAP1	FALSE	4.71050473566955	20.999783567934	26.4958971243335	26.7859522594034	7.76366362697901	0.215984206308783	1.32363165360068	3.59430605453554	1.14121395632913	4.53307745862153	5.56941772313867	10.0439472390064	1.12511431921896	0.754652228697392
ADAP2	FALSE	0.00490421991260698	0.00296111470096917	0.133969729559771	1.23668093096778	20.024341756851	20.8738616194507	3.66935606415349	0.155820242600292	0.646634939599703	0.0293887219791281	0.407827953337782	3.13026930403752	43.7009045817639	14.4166648818722
ADAR	FALSE	90.9529363430515	323.255689988425	308.688929547738	304.448150565107	54.1809672356151	11.8174037590894	75.2317506029823	184.506408603019	260.792615280656	309.569934609609	276.554572588959	336.495173153346	31.0036947586416	29.9524220428209
ADARB1	FALSE	5.36802955874204	6.04147413898564	6.47908019947586	5.43171914536161	1.67909387678937	0.864999983791123	5.92390368282274	11.7641444083581	22.5870621453064	11.8519966474288	13.3547286979425	7.94961162198821	20.6496477110677	10.2591651087125
ADARB2	FALSE	3.58241440178341	8.58450962035429	2.45660479491061	2.72042867682423	0.143746038603496	0.151700851837101	0.082424580725779	0.436396341468606	0.00838298880723803	0.0824964791947446	0.0261015930590677	0.0117349199255908	0	0
ADAT1	FALSE	318.344637024812	227.579427898116	222.86907123315	159.297195825567	91.1446338973373	72.4820030048796	41.2570772687247	2.36908744095844	0.275775266867533	4.22014898486796	0.564040904661358	4.43670169127944	7.69132674802121	7.24109980307473
ADAT2	FALSE	0.181147865969613	0.115407979751466	0	0	1.97081186836339	5.30052834064479	9.01343734029714	0.19468225726457	0.00838298880723803	0	0	0.133240812186624	16.2503593326248	10.1857675771098
ADCK1	FALSE	1.09972263136161	1.56379302439995	1.25651423914904	0.0628965591591922	0.379869384634835	41.563892537643	65.6234464132047	29.8652430735678	51.4349174808506	31.9768164165053	25.1314619315439	10.6259861013708	45.4841669167471	74.9179072737043
ADCK2	FALSE	13.6138502315528	25.017971215278	35.0490605587366	34.9025349262746	20.4084372022662	44.7882150223516	79.3599559218869	89.6422096719404	72.020852500266	75.1492284972169	58.6035658352037	53.7948327937444	581.31751189974	360.193197918927
ADCK5	FALSE	1.68980113364226	1.25651423914904	1.31086570868126	0.233298105915427	11.9694260998265	6.26468313193221	34.2218516318472	6.66274308670686	2.53251263861727	3.23038320730233	1.36143127566369	7.01327165456975	65.5683698973078	143.507439833187
ADCY1	FALSE	0.8730783185682	1.0550727999305	1.79691496350908	1.7204977561237	0.172958019149537	0.0904537683216422	0.616592243756437	0.913445538499551	6.04429987570828	3.59858839843337	1.65084893099389	1.62387795212777	2.94643328388335	10.4376094325551
ADCY10	FALSE	0.00490421991260698	0.00296111470096917	0	0.264252552093134	1.06441766542749	1.85957259276783	3.27525640571697	0.740164904781599	0.00838298880723803	0.454748514939715	0.780628435700289	0.339295701602409	0.480672053296584	0.641032224916618
ADCY2	FALSE	6.14504167000241	2.72042867682423	1.26281208153928	7.25891348209351	0.25336061376689	0	0.461174442873372	13.690340168153	10.1935891922742	23.4457792667073	26.1588208478029	12.3815948722953	0.529217087534343	2.22659864659604
ADCY3	FALSE	21.7498627050379	32.5279285201074	26.4642485165256	33.1792908549907	4.85818608191886	5.12994728673625	5.08436587241377	179.323676587528	75.7955671777788	280.133414878419	303.291801336926	182.112176111119	9.67214827688437	10.2889826563448
ADCY4	FALSE	0.00490421991260698	0.00296111470096917	0.203342229456465	0.245813705185332	0	1.5488745631364	0.00279831225952354	0.000959077538660694	0.00838298880723803	0.786873762474663	0.13830961852258	0.00392353213063381	0.042306597860429	1.09178106785026
ADCY5	FALSE	35.9176133918123	67.779341287155	78.7319779247192	121.474476982804	37.554467624642	8.05980822394831	0.192116916618594	32.6126198061779	29.8652430735678	46.8034743196647	57.5603271854973	40.1679116267107	7.91832194683678	1.6809421952227
ADCY6	FALSE	0.250599221413748	0.212482286782292	0.282973204735067	0	0.297615730876173	0.651355974931765	1.01725662339422	0.137922776452618	0.00838298880723803	0.112754112584384	0.208497729421825	0.0916798312933186	1.91718873977044	10.5060968633531
ADCY7	FALSE	19.197406938726	21.1970118881063	25.7022254623416	22.974639443416	8.24943850933017	1.33418867600957	2.808810823788	112.355389538474	167.498155164519	135.973407416062	137.265101165119	104.031546306785	26.0952794223293	20.1661593916033
ADCY8	FALSE	0.00490421991260698	0.00296111470096917	0	0.042809696720831	0	0	0.00279831225952354	0.110296664699339	0.00838298880723803	0.192862182165134	0	0.000959077538660694	0	0.110296664699339
ADCY9	FALSE	25.3997693865376	54.9529210702483	52.9135876234686	61.4040614552964	20.5713870729738	7.87942059277804	2.78629456116739	46.2824971194375	94.4216181151251	153.363528083765	141.397129475437	126.635788121989	11.1646367984587	2.70260235249982
ADCYAP1R1	FALSE	1.3154659907787	1.29836708118419	1.24070994676555	1.98282242031009	0.0122196664093344	1.00468237141107	0.0999166945789863	0.000959077538660694	0.00838298880723803	1.54765378080467	0	0.000959077538660694	0	0.173938165390417
ADD1	FALSE	123.995909936524	69.2564815484209	72.020852500266	61.2223197154129	16.9404649805762	21.0071629560112	71.7387049716299	145.666442035141	207.544542443928	198.88390426845	141.076335156751	82.2778269467361	262.429126489431	314.510032734096
ADD2	FALSE	101.380367718441	59.7434380607417	65.1560325212194	54.8715706696913	4.88374716628726	2.67818882421155	1.17696204394921	22.143026459572	47.2532940717251	48.0616829937783	46.2395333114452	41.2570772687247	3.76146594875011	1.56086739110707
ADD3	FALSE	1241.18234206738	1500.91344032284	1394.51584090172	931.290812698586	163.586498788462	89.9341916860234	108.471382956131	583.568803773979	629.306998935836	320.082417420012	381.7653473761	540.779717432772	40.1244216648441	90.7831178806834
ADGB	FALSE	1.2213982906939	1.83752258174299	2.16861022470566	0.607871062186214	0.1027540227734	0.293730594900917	0.0866841714127391	0.000959077538660694	0.00838298880723803	0	0	0.232100696709417	0.147316140076485	0
ADGRA2	FALSE	0.182177800923944	0.589716577699845	0.882731655653251	0.188396232633223	0.0426753709898578	0.120908815099886	0.479200108397663	0.155820242600292	0.711306918124622	0.598579580574403	0.430214844945406	0.572931853763811	0.0775861540437197	0
ADGRB1	FALSE	0.00490421991260698	0.00296111470096917	0.0278014148128918	0.0834363570017798	0	0	1.11022626883357	0.0814982495377174	0.00838298880723803	0.230733903877368	0.169157792528595	1.02460381492033	0.0260457666160504	0.0448009362877097
ADGRB2	FALSE	6.45039879013362	3.36030629941694	6.31495100996506	8.21135679405295	0.703499670193217	0.427712788057782	0.104523403904187	8.74811049544094	14.523276734839	21.7854269091308	17.9409115681354	5.12778397051919	0	0.232972767496999
ADGRD1	FALSE	101.912062577516	20.4084372022662	15.8789186820385	18.0699771444922	3.17328543468354	0.13632517499524	2.7055374321024	100.407254105401	55.4189514160316	31.7047276393345	32.6503318640603	68.4639843427126	3.28700668235087	1.56981612315706
ADGRE1	FALSE	0.00490421991260698	0.00296111470096917	0	1.33913082178215	10.2889826563448	4.91379209371689	1.65322676726471	0.000959077538660694	0.00838298880723803	0	0.40057963953199	0.153293415905402	0.172118736663002	0.0136042657607311
ADGRE2	FALSE	0.00490421991260698	0.00296111470096917	0.109907631976655	0.0250306319622767	0.042366387362429	0	2.00369833470941	0.471701336621399	0.00838298880723803	0.0293887219791281	0.841007491993658	5.50545099056104	0.0573319151383119	0.0136042657607311
ADGRE3	FALSE	0.00490421991260698	0.00296111470096917	0.0407480326455668	0.0261130286191124	0.114055770016881	0	0.00279831225952354	0.000959077538660694	0.619626381468115	0	0.0117358273220826	0	0	0
ADGRE5	FALSE	1.88924562697349	1.23436678878585	1.5585097803094	2.03716463162187	4.9681055198913	13.7830022807151	52.6707951060094	0.292379727494037	0.00838298880723803	0.884015322921803	0.196983791430811	0.500917150060448	2.60031384491485	6.87231626851762
ADGRF1	FALSE	0.00490421991260698	0.00296111470096917	0	0	0	0.0149016470820135	0.00279831225952354	0.238534515147866	0.00838298880723803	0	0	0	0	0.226537874019885
ADGRF2	FALSE	0.00490421991260698	0.00296111470096917	0	0.0512390333739496	0.00393893762090792	0	0.121159037015477	0.882731655653251	0.00838298880723803	0	0.0261015930590677	0.0440058026713677	0	0
ADGRF3	FALSE	0.262035821100443	0.00296111470096917	0.18759095714333	0.703499670193217	1.09140221502679	0.911054925386391	0.916353847978801	1.69244668800209	0.847569037174137	3.97497987356103	4.97243249608715	4.23718860080975	1.65194515558015	3.83824504942143
ADGRF4	FALSE	0.00490421991260698	0.00296111470096917	0	0	0	0	0.00279831225952354	0.254697062269135	0.00838298880723803	0.0585793757172017	1.23812004450555	0.0800866308199561	0	0.339295701602409
ADGRF5	FALSE	0.00490421991260698	0.00296111470096917	0	0	0	0	0.00279831225952354	0.333711203350497	0.00838298880723803	1.25393705808408	0.0824514847161235	0.17460915440392	0	1.46219653175036
ADGRG1	FALSE	3.17551396231564	3.72350905695122	10.2373563327497	5.14883208522652	0.992669346589886	0.0394396448318678	1.99003337525282	249.639604229318	47.5084122429399	237.207397126888	254.413465692594	93.9282616976817	8.83903980412449	1.25773932212961
ADGRG2	FALSE	6.60749598877996	9.20943183193402	13.0963149881182	7.69912082402972	2.04900779609206	1.09408565355348	1.69103131202489	1.07158547864643	0.849658327110605	1.51654179101508	3.90884710541075	0.151700851837101	0.894584307074616	0.373524507305202
ADGRG3	FALSE	0.00490421991260698	0.00296111470096917	0.186355080249186	0.186918979275511	0.00957116200984421	0	0.135557919177072	31.6305354030796	52.6301583985505	86.2562046666807	65.7432450877816	96.3616206808152	6.65377050930467	0.919161609385902
ADGRG4	FALSE	0.00490421991260698	0.00296111470096917	0	0	0	0	0.00279831225952354	0.000959077538660694	0.00838298880723803	0	0	0.0288201247249554	0	0
ADGRG5	FALSE	0.00490421991260698	0.123894061905016	0	0.0304659544752121	0	0.502186023320791	4.18044056615634	0.075925239787231	0.00838298880723803	0.444626796819685	0.168115135502923	0.00392353213063381	0	0.0136042657607311
ADGRG6	FALSE	22.3005317028681	20.2057984225489	15.8258963630832	18.3633334978016	3.4730739960742	1.31766261937588	18.839310241705	68.13025023558	52.0049573733315	46.4256238490848	71.878315471413	54.8474977018887	3.0951078538102	1.12772814673255
ADGRG7	FALSE	2.11082278445309	0.639090415969038	0.350831830399181	0.137803348219217	0.178999560826777	0	0.00279831225952354	32.2845258007559	36.425402725008	43.1266261689243	33.5313160513798	35.1516182951622	2.02363939629795	1.20864805521629
ADGRL1	FALSE	19.5785123799935	8.92117685810308	20.5850675746439	9.43498196996798	7.60821347618734	10.794437720216	6.05024051018311	12.7283617534001	32.7326372338034	29.106321385714	32.0714282014548	31.0135690082698	18.1403676128075	6.27153442808254
ADGRL2	FALSE	0.880535452419819	0.00296111470096917	0.159490025432135	0	2.92094639726936	0.629103798138271	49.186271930987	2.3857749297024	1.61589546830871	1.61502375484138	1.77438191635164	0.293095019455658	4.62844353696905	6.50600868091139
ADGRL3	FALSE	3.29428673337678	2.709434826281	2.81398419723194	4.02666161387763	8.17696805249368	7.17464690911914	4.3857726274113	1.09178106785026	1.16006085388963	0.548522742043233	4.737943663987	1.92262649815535	0.159919361323987	0.828081252622105
ADGRL4	FALSE	0.00490421991260698	0.00296111470096917	0	0	0.00832688790673822	0.18231370907883	0.00279831225952354	0.000959077538660694	0.00838298880723803	0	0.306835231127058	0.0783377712697532	0.0573319151383119	0
ADGRV1	FALSE	3.70151521504823	2.7620828182909	2.61503503090097	3.15399237739414	2.29225010731914	0.819432168568823	0.336138083327882	0.20404134418949	0.402769780664433	0.485342642233545	0.6041177273266	0.385704550993354	0.649949581543855	14.0466235296374
ADH1B	FALSE	0.3681364225806	0.00296111470096917	0.08000178358719	0	0	0.0223444538274059	0.00279831225952354	0.0830994521389264	0.323644300404407	0	0.605923052835475	0.00801911774473921	0	0.0826471921341297
ADH4	FALSE	0.208447172256352	0.00296111470096917	0	0.036390403275421	0	0	0.00279831225952354	0.000959077538660694	0.00838298880723803	0.0724277526568263	0	0	0	0.0364647103420698
ADH6	FALSE	0.00490421991260698	0.00296111470096917	0	0	0	0	0.00279831225952354	0.000959077538660694	0.00838298880723803	0	0	0	0	0.29056961413413
ADH7	FALSE	0.00490421991260698	0.00296111470096917	0	0	0	0	0.00279831225952354	0.000959077538660694	0.323644300404407	0.0293887219791281	0.800595900916385	0.877892091842067	0.156029012912965	1.23347144841179
ADHFE1	FALSE	0.00490421991260698	0.00296111470096917	0	0	0.879091034774487	4.49148885010368	0.00279831225952354	0.065946221282023	0.00838298880723803	0	0.0824514847161235	0.184889883829022	3.85434039643538	0.449538752362999
ADI1	FALSE	5.95799510219583	2.02830873579105	2.68623905358583	1.56283772363995	0.571002437065531	1.00206239819112	20.855766325243	71.32424991105	24.0121045192154	90.9529363430515	215.650991683505	109.011996380979	31.1476550191495	22.0838880569959
ADIG	FALSE	0.00490421991260698	0.00296111470096917	0	0.562684688059285	0	0	0.00279831225952354	0.000959077538660694	0.00838298880723803	0	0.0895008906234569	0.0838689441268176	0	0.0537823457577576
ADIPOQ	FALSE	0.00490421991260698	0.00296111470096917	0	0.0536929531409005	0.0281400737802956	0.0418687314992503	0.176949015417394	0.264611853814086	0.00838298880723803	0.13632517499524	0	0.17038018242611	0	0
ADIPOR1	FALSE	108.604089686071	55.5187747384395	37.0941234942424	43.7382413808685	262.715104546685	160.182061941926	172.006857899148	52.5588226436591	39.9230663377469	53.583182715673	63.3318172019565	36.8413939060234	254.413465692594	125.684711595163
ADIPOR2	FALSE	131.589417694749	172.502284837424	144.584433872199	70.6699399929885	201.393275825826	116.416558024641	152.078402461929	20.0820654748821	17.8075917008428	23.2844100178419	18.2417815573816	28.7476086853849	109.941354043383	30.9102599306532
ADK	FALSE	107.068287669432	67.2479916401316	58.358740015346	76.5317394953532	15.2684387928095	11.3856076410863	167.277927625592	8.50415876136279	7.78531508637286	6.52232399416279	4.13039817422641	3.23518622512579	19.2110221430377	46.7766275225267
ADM	FALSE	0.00490421991260698	0.190000399780443	0.683216254702116	6.46211151793355	34.1944857979074	982.52999509994	123.132548917134	1.08530035769685	2.18952410862056	1.79353334903064	38.6775394458317	8.19641227855475	57.1670626078188	76.3148732516081
ADM5	FALSE	1.15779937768153	1.1297143274599	0.563154116109801	0.943772847804198	1.40105363608158	0.105326765741612	2.39808036515457	0.000959077538660694	0.00838298880723803	0	0	0	0	0
ADNP	FALSE	11.4940339755274	14.677367247189	11.8947188874171	12.7842146486578	58.5822487126198	46.5147925050981	49.024693591951	25.4485951125039	30.3027456356033	13.4983386733149	13.3201421719617	3.83581904088125	215.977762322915	200.318496211782
ADNP2	FALSE	90.320324125163	61.3323178202387	49.7709471786423	74.2630238481285	154.104286846745	94.8604889929562	19.1084326675408	16.974686268388	5.34985036855944	2.17264548654995	2.32002962973602	17.1195080129671	43.6079434725162	36.671817187912
ADO	FALSE	102.206186828053	123.506597010714	118.51924937351	52.1387225950317	14.7254280381677	15.511325486772	36.4945010726688	2.15188632912779	7.87404557907785	3.34876591136297	2.33683936806633	1.80702579760651	0.995178859562056	0.237718788902475
ADORA1	FALSE	0.287017037753985	1.39279201078939	1.25212790383916	3.63352262377894	0.0889449123031963	0.128865683847987	0.00279831225952354	0.835054016254294	0.634745664384203	0.885997379206623	0.62681844789898	0.46851456990948	0	0.330596889243419
ADORA2A	FALSE	0.204380589090041	0.00296111470096917	0.101568271599793	0	0.0132073269689463	0.0662087466929313	0.00279831225952354	5.52559752729802	10.0823561995438	9.22429529709897	5.1855321049405	4.16440180649864	9.3110695856005	7.31459614186779
ADPGK	FALSE	540.779717432772	406.115726109423	456.658470302754	483.678972808226	108.313206505301	50.3214037306807	62.6008270188278	157.621389264599	204.695695709967	175.622206335697	242.213409901748	317.705291195697	24.1134594107427	15.8985573189676
ADPRHL2	FALSE	6.66274308670686	5.73823554255795	5.45391937051388	10.122973955423	47.9603852028049	80.9772861916184	60.6002511597595	34.9844001964644	17.1195080129671	12.1507764282609	5.35295899816725	25.2396329783503	158.938435422099	136.314033111939
ADRA1A	FALSE	0.00490421991260698	0.00296111470096917	0	0.0223251848912132	0.0039840821748886	0	0.00279831225952354	0.000959077538660694	0.00838298880723803	0.29056961413413	0	0	0	0
ADRA2A	FALSE	0.00490421991260698	0.00296111470096917	0.0315918143531273	0	0.131162740582094	0	0.00279831225952354	0.000959077538660694	0.00838298880723803	0.0293887219791281	0	0.0448599379614639	0.0260457666160504	0
ADRA2B	FALSE	39.4087320458415	10.8967025762039	19.1742336424921	25.5475692362204	0.444040175241046	0	0.196729316055945	0.397228641136002	0.555870328171208	0.40760886656857	0.0261015930590677	0.00837094299149994	0.09993700011645	0
ADRA2C	TRUE	0.00490421991260698	0.00296111470096917	0.261260700906588	0	0.210311869835001	0.125031691243605	3.21349074168753	0.000959077538660694	0.00838298880723803	0	0.0117358273220826	0.0151192931496175	0.185183715414473	0.246336936682684
ADRB1	FALSE	0.818102009818171	0.547348792234631	0.0805540127777075	0.0236687872627248	0.182549283074229	0.453172479792115	0.00279831225952354	0.000959077538660694	0.00838298880723803	0.0585793757172017	0	0.146166791761112	0	0
ADRB2	FALSE	0.00490421991260698	0.180174002772943	0	2.30037142183113	0.884015322921803	7.10909967237902	2.71915712652272	0.0435253402138644	0.00838298880723803	0.477118757969221	4.1901634126359	0.651355974931765	0.0260457666160504	0.0412144841356413
ADRB3	FALSE	0.00490421991260698	0.00296111470096917	0.13632517499524	0	0.360992090734413	0.0318974211208134	0.00279831225952354	0.000959077538660694	0.00838298880723803	0.0293887219791281	0	0.259930683501536	0.0857221321775306	0.159401291164296
ADRM1	FALSE	143.897988636833	90.6475678644059	135.64974071788	306.220843166181	229.221833023677	197.299606233025	310.647599740013	619.184206159591	529.808211997786	652.397709035402	669.608262263764	415.565480092663	663.025035242765	542.128383268155
ADSL	FALSE	153.208614936739	104.541376525252	115.905868819684	183.179215501885	164.636117846378	274.283510256322	517.188593116877	91.3699055971808	100.013587792484	192.267660427282	213.901276758169	93.819276986326	383.434650872308	256.469144027622
ADSS	FALSE	12.1827375957411	17.1941789978814	10.8605142794791	9.22024807201327	51.3758750308843	29.8273697856823	26.0394444149166	1.76551875371877	0.974356169994869	0.49029401009524	0.203763057281856	1.62713767288747	41.4486825525553	37.5724621198069
ADSSL1	FALSE	4.95846381804667	4.06230013980405	3.69039194965976	2.42629354629455	0.103753845502269	0.272164777978807	0.00279831225952354	3.92094489251988	4.37795655209862	4.1901634126359	3.97060425171667	3.04069630571592	0.727264514440993	2.08882818486613
ADTRP	FALSE	22.4960433876398	22.9539903437103	18.9677039926661	44.6207341610428	10.0236272824063	3.21541153758203	43.7382413808685	0.668646387040914	1.54488880616438	4.38278232015435	1.69714918133345	1.8135091004293	7.25891348209351	11.2669788847146
AEBP1	FALSE	0.00490421991260698	0.00296111470096917	0.169282400386894	0.474229283080417	0.0120187214409425	0.256304391985978	0.350493897562999	0.430214844945406	0.00838298880723803	0.444040175241046	0.366839662156125	0.0216561204420047	0.0573319151383119	0.262406260822619
AEBP2	FALSE	6.50791264168881	5.85357527941247	4.75051440010767	10.1370206279077	51.9367983482026	37.8386507709483	24.4219625694161	7.1134005302796	2.24981171579356	0.771885493870584	1.14740923807899	3.22794876145622	53.5627442827918	72.020852500266
AEN	FALSE	26.8409841020519	51.0969631494187	55.8046821053854	59.1082880911174	190.602407944921	234.777947446011	155.728718621419	0.46084158008094	0.00838298880723803	2.64570019393803	1.72889139204537	7.33747251346745	12.1398095924068	1.94716051564804
AFAP1	FALSE	44.3385678082087	48.4283210086499	46.978538579709	55.6681488989528	11.077853344746	15.3234707770961	14.5887465273868	17.4174715526769	37.7851392276426	32.0714282014548	19.0397417384452	27.5933846498591	14.5598438026002	13.8041672106961
AFAP1L1	TRUE	0.00490421991260698	0.132652009208457	0	0.31931721480378	0.29056961413413	9.6804827850427	7.53311071252906	0.000959077538660694	0.236339247278754	0.0293887219791281	0.0117358273220826	0.0683762855104389	4.20700499296395	3.19678057493993
AFAP1L2	FALSE	32.4144886789187	24.1934471200736	18.5100539466136	26.2922081285469	5.43421779527919	2.15909570878912	0.218191933561512	68.980957844203	134.222115264905	190.602407944921	167.84209776593	128.081080528459	1.45285816654324	0.726981105296585
AFF1	FALSE	19.9199445791622	61.6930094282344	58.0738819088912	71.2557485409421	44.9567842110883	18.939528610847	9.25734973235243	12.8823688828164	41.6772154287942	128.774918256091	110.086123071067	133.819595946896	4.50548552803968	1.9697313310031
AFF2	FALSE	1.31659519362707	1.26787929863716	1.53051395428397	1.13922924303106	0.055629109475354	0	0.669990692759063	11.782201741381	13.8221751984544	15.4169248385482	21.5390920223837	15.3857598544634	1.56731985110862	0
AFF4	FALSE	40.987906900618	70.1571007812353	98.3608242178132	52.2126230417636	24.872972944168	20.7737637903547	22.867901882013	19.0514922042605	44.9748081606408	22.5173324762566	19.8747381443759	26.3952496594399	5.79261507032536	8.77815222845479
AFM	FALSE	0.00490421991260698	0.00296111470096917	0	0	0.011999057971668	0.428084798512357	0.00279831225952354	0.000959077538660694	0.00838298880723803	0	0	0	0.0260457666160504	0.814038996400467
AFMID	FALSE	1.16759305907406	0.261122141453963	0.304243928392246	0.747846049332879	45.7472936990029	104.468703485859	14.2639728435303	2.80116494250345	1.83242161708362	0.519891936096628	10.6209476380489	20.1071220820381	9.40656910764914	3.437316210756
AFP	FALSE	0.354980491920697	0.00296111470096917	0	0	0	0	0.12160238379937	0.0435253402138644	0.00838298880723803	0	0	0.0393801558409213	0.397843596308156	0.320001478971815
AFTPH	FALSE	7.43612410126675	3.68552151571614	2.68890933008702	2.7374430245337	178.964732555409	214.080704102664	100.581993746258	12.0986051404164	8.02950141243154	5.99684142222529	3.78298614738598	3.57692810908771	106.174840665521	29.7293445299261
AGA	FALSE	3.94398082566934	3.89264852933447	3.09873468077119	4.94476367298669	1.73915354219195	24.1706805335409	6.85551773231596	61.3909096616172	93.6244366144333	42.3698784152857	58.7600032150763	30.2785908265765	43.1122639096412	74.5619415840009
AGAP1	FALSE	23.51658108503	16.3708487909706	15.9595002269429	13.5294101494576	2.78182795189239	1.09247197108717	12.5643829013784	40.3976996392755	48.3734053678121	46.3028795654637	45.1718433111001	47.2818265115055	22.0838880569959	20.5713870729738
AGAP2	FALSE	0.00490421991260698	0.229483798095923	0.533627442172276	0.67952172390094	0	0.036390403275421	0.173033892820289	0.000959077538660694	0.00838298880723803	0.0293887219791281	0	0.0254519821114841	0.0830764591617522	0
AGAP3	FALSE	9.23843323975915	8.97182220710554	11.3573465617181	18.2417815573816	5.65442065145939	7.5590240676591	12.9627924475852	17.8832644307965	15.4298174993009	13.7442981336036	16.0384436587245	12.5531837998971	22.8842697365783	60.6596199096005
AGBL1	FALSE	3.72953106260672	1.74470443535408	2.20813626137379	1.8998636841367	0.640600935091847	0	0.00279831225952354	0.405168089657059	0.00838298880723803	0.537220766439809	0.273246216283946	0.0529746085812528	0	0.0364647103420698
AGBL2	FALSE	1.1309655091238	0.743944133336588	0.589716577699845	0.573785166394719	7.39872240877476	3.95810687282963	0.180999590051767	22.7196725516409	23.564431599329	17.8423310004544	16.6937872357725	14.6696956558016	4.82574623422822	2.04280963765916
AGBL3	FALSE	0.00490421991260698	0.129737003648756	0.1027540227734	0.0463832842167702	1.35475109356718	0.842077616144964	0.671709447823432	0.136478421550735	0.00838298880723803	0	0.603102558498163	0.000959077538660694	0.0573319151383119	0.326051223868967
AGBL4	FALSE	3.25080819090586	3.14170273819821	1.91296185804545	3.48131726183476	1.224080318224	0.0916798312933186	0.868889138370305	2.35627098481132	3.69039194965976	5.51883663051556	2.97655773975549	2.12665047592091	0.467621293297188	0.0293111648816378
AGER	FALSE	0.00490421991260698	0.00296111470096917	0	0.0156615112861179	0.0217670494173705	0.150502293093072	1.17845086957343	5.003076662785	8.60802071183703	15.8475371438481	7.3455350447235	8.49388765380416	93.0013485355539	172.369757969115
AGFG1	FALSE	15.1522610567685	36.9020404782608	31.4157472644292	31.0239786585639	30.7606599754288	12.9237294101022	29.4564228390858	45.2032089514559	60.6596199096005	83.4089294884516	69.0437584119095	98.7298726688782	154.482139951092	110.946330286404
AGFG2	FALSE	20.2505787046226	67.8519302277042	80.9215526729819	43.7581271380634	6.42485095695176	4.70363603834982	2.36908744095844	167.359387931629	212.585910059137	326.29375978644	245.860999850167	219.562143250143	27.0153894355562	13.6424089856519
AGGF1	FALSE	134.80968897505	98.5275060937672	87.3365575771474	69.2564815484209	28.2490843982825	61.6318276409171	49.6344514407198	106.230580686125	491.769252893686	171.050946964398	200.138817854155	465.713243792606	90.7287938071409	82.2298367851264
AGK	FALSE	22.5067323314944	24.4315142863105	30.4908515479157	42.8310174030413	4.42170553745554	0.764078732737965	1.74868672988127	403.481094326849	306.644183251786	558.266208768272	533.77107886145	462.759909648779	52.1859940978261	150.576379017834
AGL	FALSE	4.01696005570471	2.61022088910018	2.24057907423697	2.21336310364785	19.325733982296	42.7999098826933	192.73316649297	12.2707571802781	12.2970233797053	8.08083075862806	8.58450962035429	16.2694910447005	21.9731563474088	43.2871764883211
AGMAT	FALSE	8.1115004798302	11.8519966474288	8.65599048052211	30.4054321818621	2.0162833909014	0.474404509613979	2.45255768937541	0.158132737433678	0.00838298880723803	0.818769677587983	0.0652711049447153	0.0297340873821687	1.38678489630707	3.41664093317875
AGMO	FALSE	52.846430931336	47.059542503351	37.5155645430186	54.3823080927579	21.7611676216477	7.86906562999584	0.130378590984359	0.000959077538660694	0.00838298880723803	0.0935587405012555	0	0.00382428370898431	0.172118736663002	0.140860701947005
AGO1	FALSE	5.97758667104705	13.0089596525601	18.410009486134	8.1115004798302	7.88365569654068	21.5390920223837	8.76853129565208	6.72662843314231	14.7254280381677	29.5407124926194	25.0257581998912	33.8179258024883	5.73823554255795	5.003076662785
AGO2	FALSE	469.808932502763	448.618141673327	468.985063437497	674.917456715646	181.584899419744	251.179768274138	105.222529140523	36.1801705419336	86.7151489090526	93.4704828088808	87.8271779728869	120.356430988099	74.1820197855319	19.325733982296
AGO4	FALSE	0.606950468239668	0.387088292992166	0.0848031822761791	0.567607295373307	1.84855786163177	0.325068187022035	2.09365445374965	0.894839501785535	0.459005512605475	1.16271134940631	0.516936148898035	1.01158665129602	6.16079477391584	10.8246495662804
AGPAT1	FALSE	0.910253328888833	0.371641548624569	0.492993681245392	0.701384857557474	0.0950347260012683	0.298049866444878	1.17351092961199	128.962130147497	225.9158959892	261.610439300984	235.621409888619	212.714485932585	47.6707993959358	129.885463415749
AGPAT2	FALSE	9.74941161206821	27.9580652265699	28.5695197124713	36.4085558701787	10.5106805845745	11.7956082167655	111.344565762995	19.7097497119288	18.839310241705	22.2042451250622	19.305013368131	31.9230795872316	73.0060436618837	76.5920392239788
AGPAT3	FALSE	34.0599224705238	31.0862348392882	33.9429503665608	23.0219738620972	3.8101459010961	1.42470316766816	7.20910657994613	0.000959077538660694	0.00838298880723803	0.0935587405012555	0	0.00373530016906167	0	0
AGPAT4	FALSE	8.63706126496843	18.9862927159129	19.8382725664763	28.9813097316656	4.50548552803968	0.950341826383426	0.389306999875967	21.1322915659791	21.5112259028027	25.250718635001	21.6390844653766	14.3001043531684	15.2212873568728	4.79366517360256
AGPAT5	FALSE	23.7213663552547	22.8790986437198	15.511325486772	14.1644292314838	7.36824741282629	6.54581718746894	64.3687743634516	22.7857918160183	14.1571065790623	4.61789873822528	8.97182220710554	12.6303069174352	146.782042124743	160.998981741021
GPAT4	FALSE	10.6588306045392	25.8980993744134	25.5775004586745	30.7774791984648	15.7927243589887	17.2641632866692	32.5095145790623	85.3597083889807	62.4639563457514	55.8046821053854	70.6699399929885	57.0612778593875	173.822485609504	139.927776238312
AGPS	FALSE	17.8738225742594	19.1644593415232	14.4417705654693	16.549609208928	3.46761930145472	2.75733298618795	36.6428389217817	14.5837188876462	31.1657602596738	17.2413069020884	15.4687819755539	15.3781044060334	19.4099349133187	18.7308422832445
AGR2	FALSE	2.97308592923048	4.42170553745554	3.40864757359079	0.661799181383124	1.25393705808408	16.9496006958434	3.97289160980057	0.800595900916385	0.00838298880723803	0.349853313955681	0.341684454155051	0	0	0
AGR3	FALSE	0.00490421991260698	0.00296111470096917	0	0	0	0	0.00279831225952354	0.000959077538660694	0.00838298880723803	0	0	0	0	0
AGRN	FALSE	0.40792859638814	0.544021290810496	0.976762303693517	0.255100858964975	0.0904537683216422	0	0.741839477351792	0.108137789463843	0.236339247278754	0.619026280740723	0.166889919858127	1.95871613766521	1.70314166423695	6.05024051018311
AGT	FALSE	0.468929583294667	0.00296111470096917	0.0628488196886888	0.845138738201465	0	0	0.00279831225952354	12.438116108339	8.30172606434316	5.93584560107853	10.0868437064702	9.22926749019597	0.116386892742388	0.0136042657607311
AGTPBP1	FALSE	13.2145188097839	15.1575184847751	15.9439195724492	35.1082184055935	15.0216665393787	30.5398597648637	13.9266364470627	26.4536093656653	53.6782960530955	36.4412726063842	45.6614702013431	37.7983948111501	11.8347203553356	14.863436805888
AGTR1	FALSE	0.191314859591611	0.00296111470096917	0	0	3.01075881531647	1.90531680469397	0.00279831225952354	0.803483290056087	0.992669346589886	0.437850399213793	0.126372531077653	0.0409005589374551	0.0260457666160504	0
AGTR2	FALSE	0.00490421991260698	0.00296111470096917	0	0	0	0	0.00279831225952354	0.000959077538660694	0.00838298880723803	0	0	0	0	0
AGTRAP	FALSE	83.2123459334668	56.988692425128	41.7040100647748	47.5449810884801	22.0117582202182	7.51638353766128	62.2032424834805	28.0113578047453	27.0015575431669	17.1195080129671	15.422777397646	12.6615473367148	43.3335573609042	203.177998145457
AGXT	FALSE	0.00490421991260698	0.00296111470096917	0	0.18523065926776	0	0	0.00279831225952354	0.000959077538660694	0.00838298880723803	1.01158665129602	0.213095018006134	0.0313975329067719	0.700258501666609	6.16879602931331
AGXT2	FALSE	0.00490421991260698	0.00296111470096917	0	0.107246503589412	1.09408565355348	0	0.00279831225952354	0.000959077538660694	0.00838298880723803	0	0.0261015930590677	0.127951652243842	0	0
AHCTF1	FALSE	35.1350993098521	30.3844270095416	32.0122245836098	26.2624973347472	119.649646813687	61.2761303577265	27.9267634005155	90.6974983624046	63.1329691214158	26.6130671638017	33.5422248560615	61.7433978718841	51.687797742963	56.6800099700547
AHCYL1	FALSE	58.9416779607748	47.3335728685612	41.8521540418571	18.354804876466	76.5920392239788	29.106321385714	254.110173889794	8.55306864202489	1.12244035581737	0.380127917826405	0.168115135502923	4.19440528538064	80.0709903302533	146.337545752654
AHCYL2	FALSE	8.53519901594234	9.98125606091843	12.5195712233619	29.1749587920133	7.97470740770088	16.4810629437386	3.36896699605069	6.24292508419367	3.953111265518	11.4387002112726	8.59672696105447	10.2994436133951	11.4684487896717	34.4082280698094
AHDC1	FALSE	3.42491430222242	4.15736554597679	4.66026284320593	4.40210474614205	0.963033007803286	0.990345519301951	1.66754604806529	0.0857221321775306	0.00838298880723803	1.7343969558208	1.0666518350729	1.05679917385129	0.568136615416069	0.215984206308783
AHI1	FALSE	33.7556850248438	28.9294887482835	16.285226542965	15.7416103216021	16.712943648961	20.7147610882352	7.96286588551472	4.35052256848132	3.6646033929713	4.48261294690955	4.04337052994155	3.21013273027084	10.6669932888247	8.29932247491945
AHNAK	FALSE	0.00490421991260698	0.113769086958022	0.0256290408116959	0.325881185039116	0.193424213216797	5.59683549936385	41.2387752260471	0.848961778186222	0.00838298880723803	0.172361567593006	1.37087051856484	6.12913816622759	11.2430025220106	47.2818265115055
AHSA1	FALSE	1054.97525068009	536.919486731715	694.629655753707	1176.06521682948	474.532641381267	292.972795460683	507.592575285642	322.383412781894	474.532641381267	517.188593116877	443.592365684868	238.183466944446	269.20148835787	340.245183238515
AHSG	FALSE	0.433532070528384	0.279924153379669	0	0	0.443199741018477	0	0.00279831225952354	0.000959077538660694	0.00838298880723803	0	0	0.00392353213063381	0	0
AHSP	FALSE	0.00490421991260698	0.00296111470096917	0	4.95846381804667	0.0533410407340297	1.76551875371877	0.00279831225952354	0.18759095714333	0.00838298880723803	0	0.0580040001913111	0.0267861774384309	0.0573319151383119	4.95458542621973
AICDA	FALSE	0.00490421991260698	0.15286768907848	0.197194614632712	1.24878238061585	0.0375069781460636	1.47911924864367	5.06746394205038	0.000959077538660694	0.00838298880723803	0	0.0117358273220826	0.0415073358714224	0	0.0649441004666478
AIF1	FALSE	0.00490421991260698	0.00296111470096917	0	0	0.00489493769158029	0	0.00279831225952354	0.476416363224028	0.275775266867533	0.729414433299486	0.152611048564053	0.107701397184741	0.840206287408775	0.101994912237163
AIF1L	FALSE	1.80308002017601	2.18112013745077	2.84465852976218	6.23523421284994	17.2413069020884	75.2675142526702	205.691005778388	0.000959077538660694	0.371136831312943	0.13632517499524	0.0652711049447153	3.20131212308817	13.6719093420485	5.47813635575563
AIFM1	FALSE	29.7605188437179	91.5848163629488	126.070985822175	201.393275825826	67.4136405118519	39.4087320458415	75.826932185046	105.532453714652	32.2655715874462	133.819595946896	167.652179917826	103.618942583962	113.489180588511	129.457437394719
AIFM2	FALSE	0.570557295741694	1.00634229246967	0.788667281670394	4.57924267865698	1.54586883293458	0.243235914532442	15.8789186820385	66.1980545955857	11.9371774011409	83.589990447045	113.862366870624	37.554467624642	15.511325486772	66.6698531729167
AIFM3	FALSE	0.788239472294256	0.493405095110653	0.56434680737714	0.207716580527967	0.0083834903624245	2.01066739144217	0.00279831225952354	19.9501888887473	19.8271713791467	31.0036947586416	32.3521396017648	18.0804059202076	12.1614942846159	9.08056869319195
AIG1	FALSE	9.12961041932689	10.1370206279077	7.5590240676591	9.18844770627072	2.33833795939552	0.497251336152141	1.87353421005404	0.621440275261317	0.864999983791123	0.988823720731349	1.09480844296161	0.716335090460482	0	0.680740072531273
AIM2	FALSE	0.284766697613212	0.00296111470096917	0	0	0	0	0.00279831225952354	0.000959077538660694	0.00838298880723803	0.0293887219791281	0	0	0	0
AIMP1	FALSE	10.3178851145254	5.98110495179427	7.85723993155717	8.67516467446797	22.4303337019262	46.1114389179983	268.191795321264	8.01730097520296	7.25029356614207	4.44502871040958	4.85267338781288	3.17004861311258	267.056690278257	250.042452545054
AIMP2	FALSE	307.136854301499	180.720975149641	253.443107557562	313.08892827668	53.3808279832675	47.3878095743523	94.7642494244389	614.379161577906	471.081479945661	614.379161577906	693.213222421233	546.460735004887	706.560390713484	798.450250508728
AIP	FALSE	89.8109431546522	65.5079023554825	82.5627788961367	234.172746900554	192.537190491295	193.222969905801	46.7573699141936	83.7829538506023	36.6988682974565	118.983083567254	170.919731533193	112.813030602589	33.10624594357	23.6960415711189
AIPL1	FALSE	3.59988812124481	0.432730684004233	1.41806431369428	1.79170998625835	0.0529244559260269	0.551040898451352	0.00279831225952354	2.31494797280909	2.32392096794382	3.29428673337678	3.97289160980057	5.45702091085663	4.183277886421	1.88432060864032
AIRE	FALSE	0.211130669454936	0.00296111470096917	0.0692110280123863	0	0.0783377712697532	0.638394711964568	4.6240617988651	0.000959077538660694	0.236339247278754	0.0293887219791281	0.489415192946937	0.364189587014753	0.042306597860429	0.952597015648753
AJUBA	FALSE	0.663030211217915	0.395408887311255	0.721519679026748	0.683216254702116	30.2001805939243	46.6951117611371	18.410009486134	1.49131808440578	2.68443108751177	3.17130322603533	4.08176395110867	4.73066890747408	0.395807347052795	2.15649603437395
AK1	FALSE	70.2220606835992	37.6251053395228	60.1080617602962	43.1989489286973	10.9852455374993	8.61695407296602	7.79792813929284	32.6652774655155	25.1214626574967	10.4434255145322	22.974639443416	17.710679107682	8.10005816873411	7.23919317636479
AK2	FALSE	29.0601512115573	26.2624973347472	30.1794880019619	27.105877507751	37.970545520526	81.8911841538589	114.887054085906	54.5489064629524	48.6012568167092	50.6953954393704	45.2200170189364	30.9464578101575	186.38859464318	256.170572579973
AK3	FALSE	7.25029356614207	3.75605327440677	2.74983431413433	5.69235055936623	6.94852977922918	1.07734846742115	3.33264964385798	0.339295701602409	0.00838298880723803	0.0585793757172017	0	0.042153487891223	18.820695308004	11.8655819254632
AK5	FALSE	20.3941654897163	27.7650085339465	11.3166766716567	27.1768614691781	14.8039449114282	0.607288260612907	4.29815778899832	68.8817029633048	38.4206897729026	101.726913072444	86.7151489090526	181.097249442165	8.55306864202489	0.52561921040473
AK7	FALSE	0.00490421991260698	0.00296111470096917	0	0	18.8551732443257	17.107533738968	1.65464247147728	0.574344976876109	1.22926846218574	0.112754112584384	0.71921069208413	0.502616079412503	3.14797905006936	2.09365445374965
AK8	FALSE	1.79037534002883	0.789304478394254	0.87508844290114	1.11870567992501	0.918303549766876	0.0574490865636155	2.5662822655999	1.24070994676555	1.88581583077463	0.600032268797308	2.5925254104676	1.40849368865888	3.42267756570108	2.12766146818664
AK9	FALSE	39.1023666203818	42.4824336038038	44.3849566305951	30.3609050168999	5.16495998577998	2.48148100601919	0.453172479792115	5.97326748415629	3.52758967677848	4.9852716260953	3.73617048737392	8.1824722625037	0.090104167927498	0.330596889243419
AKAP1	FALSE	622.170390249437	815.117305411006	1012.73462103447	970.78649201196	152.206554652796	120.58914067138	140.380341713012	1775.54914666741	1897.37959284736	785.631082508007	885.1398451147	1570.69724350203	382.384083055738	122.058446486855
AKAP10	FALSE	7.13422144062984	7.9389498663285	6.32254650821633	16.0979218960065	15.7589969534331	16.0384436587245	9.540464564508	4.47917811061435	6.01771140269921	3.34530701387388	2.74268437416958	3.11694287207561	6.23274112518211	9.24367973069658
AKAP11	FALSE	148.573492609055	132.415826850878	148.2427656079	154.104286846745	52.0334801131798	91.6270305974571	11.639873874487	419.136563115618	295.124925933431	200.138817854155	241.158706153861	377.582740093965	18.2278236932125	10.0063817797445
AKAP12	FALSE	0.237125774578872	0.110441761718137	0.0729319482815517	0.576544943220914	8.71273398754072	68.13025023558	170.550595033759	0.532279406528238	0.471701336621399	1.04323051369998	0.98319463948696	4.82840133455055	783.358984281281	239.820794055961
AKAP13	FALSE	112.708616625879	79.0542230181562	100.358876973773	71.0867583175804	51.0142794427827	54.5183183327375	18.9677039926661	3.69039194965976	9.75337697424917	5.66642843700162	3.28542509121235	2.15649603437395	1.88924562697349	0.453172479792115
AKAP14	FALSE	0.98319463948696	0.00296111470096917	0.703499670193217	1.85811090342397	4.51891113864417	11.9694260998265	0.366973832414895	1.85957259276783	1.19124824435484	3.60794977873338	6.00464205788545	4.51298148538793	0	0.160828036219166
AKAP17A	FALSE	0.683558496542637	0.3539846681776	0.502186023320791	0.285497776865054	1.60514383164337	2.26244237377555	2.51820997669358	21.8192527957834	36.6428389217817	23.6568870426037	15.9644933072635	29.8652430735678	20.442869359216	10.5602109928926
AKAP3	FALSE	1.10712545569583	1.49707676091277	1.17205209423538	1.72198933897086	0.0826072580197134	0.570557295741694	4.14195473018106	0.725276797596336	0.00838298880723803	1.70717072272274	0.0824514847161235	1.37964107336278	0.109907631976655	0.546696225737853
AKAP4	FALSE	0.00490421991260698	0.00296111470096917	0	0.795597311580185	0.00735839733348559	0	0.00279831225952354	0.568473307167948	0.288556285309902	0.0293887219791281	0	0.0259899401730332	0	0
AKAP5	FALSE	0.322567494353546	0.264252552093134	0.0754164394445361	0.606950468239668	0.161162308440445	14.3911733363511	0.192862182165134	0.480103840138377	0.00838298880723803	0.38955132369189	0.0369203060902024	0.00505148420654635	2.31625895590456	1.55618941637325
AKAP6	FALSE	8.24943850933017	6.3782792759121	4.64787344111546	7.24109980307473	1.2104175747754	1.77111599481897	0.560604642288693	119.942228219896	98.7914518227243	145.01828683976	175.238417218319	199.979615785049	3.28542509121235	3.87184455227355
AKAP7	FALSE	5.54675817703949	7.88912134727922	7.2646253459129	9.02990490571781	13.6719093420485	12.3497970591639	9.49941829419623	0.065946221282023	0.579926197610849	0.235725993219135	0.0652711049447153	0.222409602774209	1.17205209423538	2.25349525393909
AKAP8	FALSE	24.7859787521016	14.663677347057	12.9987536253389	23.0553609978787	319.578104690413	226.575940249522	53.7073883494079	86.7151489090526	123.203829825483	70.4594706389513	100.581993746258	278.990622040304	617.330765254211	223.803761156679
AKAP9	FALSE	24.7182905669304	8.86862159352954	12.7718799416475	2.60784698132114	8.35799030418263	18.4900377433032	30.1898871240224	45.6245810688018	38.0998756564472	8.05575103444938	9.41650828387377	7.39872240877476	22.1963369011186	46.0115217522109
AKIP1	FALSE	169.776339782674	102.139413741695	111.49715426502	117.028242058381	82.4199094412574	124.487271605342	60.0778769124871	624.214193157752	945.942288655413	526.853608856614	358.319834713531	283.115116131139	29.7393562076969	49.4971269655871
AKIRIN1	FALSE	462.759909648779	211.995706156436	116.25946323634	89.6422096719404	325.79611792808	652.397709035402	518.987998378652	4.23465701453642	2.1370877256561	1.42093225087453	2.83833332852258	2.18952410862056	24.5183020526837	12.2970233797053
AKIRIN2	FALSE	1069.73755603428	931.290812698586	714.951139604928	795.607993466501	296.436096519135	143.141846267599	97.4391306536973	845.033936198571	460.974126103755	416.908128645883	600.869328940593	723.798265110896	165.11810494109	61.3097752728386
AKNA	FALSE	1.16446331711962	4.39062920308146	4.4250622941488	4.56782072713756	0.16038482986058	0.269706045711289	3.06074034657022	18.5909838393737	18.2333892695287	34.9025349262746	42.7999098826933	41.1438199644501	9.84716356732787	10.8356362242262
AKR1B1	FALSE	139.927776238312	225.647341244573	171.2916704208	110.946330286404	37.210840244621	43.2193550361995	33.2090592121951	1214.93996589032	674.917456715646	1266.93538009121	945.942288655413	571.903683421476	256.686136715596	278.244155149351
AKR1C3	FALSE	269.852117722751	152.750452047934	238.445809261568	624.214193157752	355.571399731882	103.550686943315	0.349363604346913	2.42629354629455	1.99440589399256	2.89158915865498	1.18382540382848	1.95138337080263	0.231746545954705	0.749738889398195
AKR1C4	FALSE	1.8106300883321	0.37003793807732	0.758030514832405	0.696405739367754	0.227162794323081	0.113258874598245	0.00279831225952354	0.065946221282023	0.236339247278754	0.646927937870882	0.0261015930590677	0	0	0.61765868467818
AKR1D1	FALSE	0.61493557994361	0.336568301030977	0.748833825539372	0.496277729466077	0.519891936096628	1.48037713340466	0.190861404017807	0.065946221282023	0.967486296675373	0	0.120088926401424	0.0119466998564549	0.09993700011645	0.484448973472256
AKR1E2	FALSE	4.89693417488039	3.37742613659756	3.61141766127393	3.03715019587555	0.594399058199332	2.33266415600642	0.96942441574758	10.0063817797445	1.98282242031009	7.87942059277804	18.7436673906444	6.28167333644504	11.7045110624783	1.97410446253335
AKR7A2	FALSE	14.6161491804908	20.2380461249263	15.2212873568728	8.14259141443362	2.3907594771672	5.24612172728019	13.7599994195711	80.4544506537008	40.5281968730935	48.3883183862435	28.4433535270423	17.2641632866692	68.1909273824201	131.218762259306
AKR7A3	FALSE	0.00490421991260698	0.00296111470096917	0.255684965021412	0	0.0740328353114327	1.85381056391178	0.00279831225952354	1.8430485057877	2.84083931324807	0.730120809467342	0.42174281734568	1.35475109356718	8.64228231850969	7.68557798716193
AKT1	FALSE	117.361122021963	57.104461752429	63.9431271646706	139.927776238312	30.5511689826423	2.606540079991	38.0435334547643	394.195553310988	514.714850236576	307.927506538757	286.662233752685	284.175805500787	33.3533880582343	82.4680258283438
AKT2	FALSE	62.442822824328	45.2200170189364	71.4798285290329	61.7896987408478	26.5119779508856	5.47409848067053	24.8364255857602	15.464175080684	43.9394442801823	107.278375157817	75.7955671777788	55.3550198041547	4.86677669187666	3.15399237739414
AKT3	FALSE	0.514655990900196	0.39929724209642	0.767277364353767	0.551040898451352	0.16026005330122	4.28885000533935	0.66806841468191	13.8955220224543	14.4498568564213	14.2814837463588	19.268648547074	21.6689609250519	2.46826852337615	4.44201342395008
AKTIP	FALSE	482.42556412744	468.985063437497	704.621076796641	499.667083014068	83.2510838588282	7.29131962087104	89.8851002314272	1554.7388983553	1230.61992841365	1186.44432084055	982.52999509994	1131.52057549474	45.3729603348084	39.1885902498932
ALAD	FALSE	7.80765281451099	7.35927802982269	8.00666055507378	5.36802955874204	26.3808178359122	111.281446241199	133.31341819511	4.81312654218166	1.66492603883517	4.74320058176631	3.17328543468354	4.42844015244835	28.7183045183883	30.1065525502056
ALAS1	FALSE	963.763584087957	768.933717623776	1054.97525068009	828.647775334528	60.1080617602962	97.3346317358201	58.358740015346	4006.45039338283	2933.53484347019	3440.13968754231	3226.71980265368	3287.8263554597	49.6627880584398	45.6010293332678
ALAS2	FALSE	0.208548286587297	0.733106786198152	0.981396198585426	0.269437491148493	0.0218120669637814	0	0.310947066347955	0.000959077538660694	0.00838298880723803	0.0293887219791281	0	0.00361981866938275	1.5047109901882	0.0890257782289797
ALB	FALSE	0.00490421991260698	0.00296111470096917	0	0	0	0.394652239847852	0.00279831225952354	0.123105372743681	0.00838298880723803	0.31271204086289	0	0	0.210795384197344	0.0293111648816378
ALCAM	FALSE	0.159532209719134	0.00296111470096917	0	0	0.2304796133061	3.247369527552	5.36616127423375	0.144141092942004	0.00838298880723803	0.0293887219791281	0.575522734885307	0.153394623114139	6.93046832858115	5.88944927181462
ALDH16A1	FALSE	0.768564625276121	0.236723078137448	0.294883824933642	0.144438604240862	6.17200643930769	6.14887719296829	41.563892537643	1.20201091505182	0.613214815615295	0.599228952506552	0.595611387777557	11.4859169399183	22.9606498052969	44.4427822818613
ALDH18A1	FALSE	87.8717797310658	51.2941552859464	46.4256238490848	91.2210584563414	10.2994436133951	3.20390959665753	34.0706896200568	53.1824355442586	76.3148732516081	47.8419345299126	39.8478538302855	18.0185816481598	13.2288537145703	24.1266021618873
ALDH1A1	FALSE	0.227036177609695	0.00296111470096917	0	0	0.809516047434857	0	53.0186697348171	2.65515577536031	1.2975233120886	0.28511961716688	1.36753082499213	0.212948585137215	0	19.6438853784134
ALDH1A2	FALSE	226.838194986741	139.128197963093	114.089873941478	155.616770946454	38.722855767504	0.383756160737466	0.94069390251984	66.1016964574933	74.0929107065123	97.1110117601084	89.8109431546522	54.9529210702483	3.32308116967983	0.532279406528238
ALDH1A3	FALSE	0.00490421991260698	0.137803348219217	0.224125310285154	0	0.0728159696153322	0.463524813106312	2.80625271093572	0.0435253402138644	0.00838298880723803	0.0585793757172017	0.120088926401424	0.0658030368550415	0	0.768564625276121
ALDH1B1	FALSE	0.246936117227101	0.685660478500797	1.60693202258316	0.683558496542637	0.233539342019229	0.639090415969038	6.53284401804429	1.36379300109666	1.3257610016043	0.325142573125701	0.316527527694485	2.55415682533169	0.595611387777557	0.264611853814086
ALDH1L1	FALSE	0.673889951705587	0.563735001945575	0.811093049462365	0.727264514440993	0.0805855117475865	0	0.00279831225952354	0.409084366144216	0.555870328171208	1.26598689444105	0.769111504553209	0	0.343018559511831	7.81017912522516
ALDH1L2	FALSE	0.320001478971815	0.17578247683187	0.0674431736250749	0.0599926160528567	0.210795384197344	3.99017400308501	0.530663283052574	0.000959077538660694	0.00838298880723803	0	0.0444860803014284	0.13130782559403	0.682296672601789	2.12201825887506
ALDH2	FALSE	1.14783912208587	3.54419570944901	1.32539414478212	2.62040683062842	0.707219086828523	0.229692851385265	74.667059754946	63.1619418197319	19.8997122894453	86.099741402119	102.397006818798	63.6429869401379	19.0577454343012	343.589496195268
ALDH3A1	FALSE	0.00490421991260698	0.00296111470096917	0	0	0.0083781754698437	0	0.173618740256361	0.158132737433678	0.00838298880723803	0.192291385896844	0.160178582924236	0.886452291342604	14.882913052588	0.357480840447207
ALDH3A2	FALSE	71.2360812629034	42.1374197886768	55.4646739393103	33.0332509232615	12.2071828078188	11.3117609785394	87.9199228124429	8.37141501518671	9.86327025376826	14.651941607098	4.62649705784568	8.74517337067884	124.799257669275	95.8982037466649
ALDH3B1	FALSE	0.00490421991260698	0.00296111470096917	0.101189829711651	0.194231440337281	0.0450675844209028	0	0.00279831225952354	0.138727255299187	0.987373110767346	1.95688158386378	2.37471792079712	0.398581583436715	0.232972767496999	0.0251849968141258
ALDH3B2	FALSE	0.00490421991260698	0.00296111470096917	0.0395844274581243	0.480309509087104	3.15893451372295	0.0248467816833735	0.18346082077102	0.870934230759952	3.39303020649242	3.86158321778676	1.5687636960379	3.0259711742799	0.372658088620731	0.249720685661794
ALDH4A1	FALSE	1.28388841345454	4.14817394529383	4.60809227657627	1.50359490446871	0.601958664776047	1.10118671081449	17.717201532354	10.6463752071228	8.37141501518671	10.9183749271872	12.7718799416475	11.3037020776859	17.9748946081652	106.070496812784
ALDH5A1	FALSE	59.8711593280948	55.3922963392619	38.2263433927061	21.5303547654734	3.82404171459146	0.159312556896458	5.09580156351218	1.34788112840544	1.44458856365752	0.0585793757172017	1.12630768153394	0.00287723261598208	0.924665781593461	5.15137258429603
ALDH6A1	FALSE	11.7956082167655	6.10182536420328	5.81616566283244	6.68534637700017	4.95253086091214	8.32620329929189	18.5769141543247	8.35466516332749	22.0470992160419	21.1748340894248	14.3102603394116	22.2042451250622	15.1094090329256	12.722664225796
ALDH8A1	FALSE	0.00490421991260698	0.309106520169338	0	0	7.20128394138898	4.35424599636798	1.5047109901882	0.110296664699339	0.00838298880723803	0	0	0.0662087466929313	0	0.0136042657607311
ALDH9A1	FALSE	309.982931121498	269.447515267362	317.705291195697	501.384937568495	156.414571282144	117.165269115342	72.1734336990487	409.487111041193	627.641162873296	408.920749402924	347.88471301748	592.012965279353	54.9777293963533	74.744993420603
ALDOB	FALSE	0.00490421991260698	0.00296111470096917	0	0	0.0435974247323298	0	0.00279831225952354	0.075925239787231	0.00838298880723803	0	0	0	0	0.0412144841356413
ALDOC	FALSE	0.24351448943331	0.00296111470096917	0	0.0898507117635804	52.1859940978261	5.42830989215099	23.1938237505726	0.371641548624569	0.236339247278754	0.314846942226784	3.34876591136297	9.48787561913754	7.54446467264459	11.2064149553575
ALG11	FALSE	13.9400074918404	18.9528150374545	16.4223134040323	11.8842190782412	6.07812622531589	20.2944865547264	8.41352737943039	3.93459578930938	2.23011131282474	1.5229922504169	2.92478662218067	2.29361878229766	3.7084212432202	3.95472369947489
ALG12	FALSE	7.69573341377163	15.6759701394129	14.4695891306282	14.4971507631752	18.1985026821733	20.8644423833851	20.3941654897163	45.1718433111001	38.2601721895375	29.185743450326	71.3013378579964	41.9321653416987	57.3922441175319	34.2992706571002
ALG13	FALSE	19.8919759741336	31.5947176203993	24.4219625694161	29.4392224321323	11.8388167240149	5.56258821649897	14.3034955211799	72.4820030048796	64.5552401503161	49.792378857293	59.4583032823486	43.7829070598491	83.2510838588282	45.1325696496217
ALG2	FALSE	51.7204238376382	23.6718261063054	19.0913790298886	14.4695891306282	111.49715426502	93.414710931207	48.7849364283077	253.062826854483	179.974469535042	172.919461222122	152.343681176641	172.660815059366	648.412419029263	272.077072642553
ALG3	FALSE	36.8733222839364	39.4087320458415	45.5630945672643	43.8439888889232	37.4625861930569	113.353209943292	105.455207160882	61.9279150565577	145.084122544206	228.678854834405	163.586498788462	105.859977642432	169.212701677068	188.431821871725
ALG5	FALSE	2.61022088910018	2.9396153766731	3.24505602713127	0.378699437236609	170.104897639628	288.416752851625	376.070703565535	2.07335913664615	1.40620659526463	0.54695547790933	0.494301999361566	4.326239075816	77.077726559713	79.4017369853665
ALG6	FALSE	19.0577454343012	28.375337551691	26.0682836418222	14.2814837463588	16.5803814149798	52.6301583985505	51.8278502770632	5.01503918959667	6.19332296201425	4.0395458409	0.76783035071755	0.987666401301926	49.39782953508	40.509546753605
ALG8	FALSE	70.0129297249041	26.7449397867462	29.2323173720426	29.5184490954809	14.2017859305041	48.0112068256884	117.028242058381	9.58283021307632	18.7382113579064	14.6997096576208	7.38372080552509	4.22014898486796	40.1854633391073	66.7684787041532
ALK	FALSE	2.24981171579356	1.18046916098918	0.872065289863664	2.00019756924595	0.413566928266185	0.0486428275034875	0.33456701277242	15.6513455449717	12.3177241005476	15.4565090219973	20.844187202204	11.4005208006314	0.202545071118456	0.100228591796813
ALKBH1	FALSE	192.267660427282	165.81439959968	137.164797016662	127.303097579584	140.84006012065	152.343681176641	64.1388667717801	186.38859464318	169.506709497308	120.72570033688	131.946098961559	100.407254105401	72.5198208504158	40.4459737449022
ALKBH2	FALSE	190.861329877169	180.449008861722	306.644183251786	376.716556634801	104.879861765494	95.1220449410056	25.3843644452775	329.399242199663	120.129892644194	145.979201845419	144.584433872199	109.478993457524	56.8017932289979	60.9642138319457
ALKBH4	FALSE	69.495590143901	38.3624597739926	33.561430163953	23.1750085287199	19.6312600766449	50.6262105846591	45.4187224640002	7.48482872710063	7.58429669017725	13.0846337134426	16.1911464512652	8.30650726064386	33.9771415075387	13.0684459463941
ALKBH6	FALSE	1.06618372858515	0.836584676486698	2.1034764626291	0.444626796819685	0.0731334163374258	0.0479107508715297	0.565368379780149	0.60232206343469	1.91170834974626	0.760645408110238	0.224546813518897	0.160994370869221	0.106020419973124	0.107701397184741
ALKBH7	FALSE	76.8819843601859	60.8651433335787	55.5385279125688	182.112176111119	203.826909440042	128.897806199186	137.164797016662	30.899283571993	23.0960677303916	13.6365247738828	15.6637020379078	40.6835845288604	98.7298726688782	170.21627961996
ALKBH8	FALSE	1.92969137203863	1.54246274499459	0.714818265702219	0.260127452239728	39.3297066711783	17.2517605565058	28.0113578047453	1.23025269910564	2.21132027094281	2.00743026646552	0.16493613915724	0.0526135653966201	9.02545189692267	10.7290350108958
ALLC	FALSE	1.33418867600957	1.37964107336278	0.6907990143219	0	3.66217808100799	0	0.00279831225952354	0.114165656665169	0.00838298880723803	0.0824964791947446	0.580864001240764	0.00287723261598208	0.366575316009866	0.0890257782289797
ALMS1	FALSE	86.4024394434535	60.5797167513575	74.7873592410299	103.122255843467	34.8902912421776	15.9595002269429	7.54446467264459	63.4499504906349	79.2283050791266	56.4611149739968	38.3065352723409	80.2143478668328	21.0884754505071	20.1562463360585
ALOX12	FALSE	1.55307630601782	3.68361152952318	5.75080413126422	5.01209996548092	5.37235134287027	9.22024807201327	3.01584751316607	34.2343111984531	46.8663819266091	44.1760232572116	69.3566976902572	31.1337519816005	4.66370420596467	9.27663537388421
ALOX12B	FALSE	0.951067323365106	0.91243343053704	0.571237913285338	2.808810823788	0	0	0.264051381422928	0.257168249625467	1.52711672781545	3.61803711680844	1.26003300762293	7.15005785632351	16.9936656470674	0.603266651240625
ALOX15	FALSE	371.411804642253	218.16471961045	209.925597055818	257.10070413612	56.988692425128	12.1199815158209	0.398377181456424	151.344589478721	166.073238011704	84.9959213675902	105.32803732831	146.645755121665	6.88756018739866	1.5856856361531
ALOX15B	FALSE	0.214882557619989	0.00296111470096917	0	0.161941420597123	0.0324756575920462	7.79792813929284	0.00279831225952354	56.7792550334135	89.8109431546522	73.2605966181219	67.8217369224067	90.5616131150172	0.820326414555746	0.0251849968141258
ALOX5	FALSE	0.00490421991260698	0.00296111470096917	0	0.034312308468306	0	0.0384700539084016	0.864461830049889	0.065946221282023	0.323644300404407	0.112754112584384	0	0.0219599859234283	0.0775861540437197	0.652331542186192
ALOX5AP	FALSE	0.00490421991260698	0.00296111470096917	0	0	2.42045056635346	0	0.00279831225952354	13.2737549742832	9.00119187911697	9.77939638409166	22.3071186742631	12.2823717388421	2.5199472376916	9.14690897837484
ALOXE3	FALSE	36.1801705419336	58.358740015346	65.1106918127674	111.416918267756	22.6562635022909	0.588389340747686	0.230066138654886	47.059542503351	81.0426656347616	140.199070121259	86.9272889336261	114.925304679761	3.624593014014	2.5199472376916
ALPI	FALSE	0.932190547308631	0.830722558371975	1.22558751515079	1.1967374017179	0.00735760708733247	0.182777843801838	0.165490379207627	0.160828036219166	1.60749422963747	0.666176008672056	0.075925239787231	0.106090086933687	0	0
ALPK1	FALSE	0.00490421991260698	0.00296111470096917	0	0	0.222484348078584	3.12799602534894	0.00279831225952354	0.0435253402138644	0.00838298880723803	0.0293887219791281	5.61169491858256	2.30520191075373	0	0.0136042657607311
ALPK2	FALSE	0.65695604769444	0.979337575491088	0.623352922513359	1.76712821489831	0.0834363570017798	2.63438619457969	0.00279831225952354	1.96508892127127	3.75394993093713	5.61815510742021	1.76444876801394	1.41096370112041	0.0260457666160504	1.11639703460811
ALPK3	FALSE	0.404895100365025	1.35104227602443	1.7054639452401	0.31271204086289	0.107135528835488	0.0432647045363673	1.15510261638236	0.000959077538660694	0.00838298880723803	0.0824964791947446	0	0.000959077538660694	0	0.168115135502923
ALPL	TRUE	0.274679431696674	0.387726694155364	0.182868098541202	0.196729316055945	2.12201825887506	58.6293600802033	339.684521632362	1.29323123942958	0.00838298880723803	1.51494937748048	3.49507006915191	1.3734526885779	8.50415876136279	16.1811429887867
ALS2	FALSE	21.9363670878589	25.0453445835221	19.1820185844928	27.6171103882488	29.1749587920133	40.509546753605	11.1110451419645	18.6164680905418	17.40888281395	30.7377661321032	10.7382751759587	22.133191506594	18.0530851332324	13.1448834750295
ALS2CL	FALSE	0.00490421991260698	0.00296111470096917	0.144191101737223	0.0277380149651498	0	0.951067323365106	1.5065520034708	0.000959077538660694	0.00838298880723803	0.834410224009532	0.339295701602409	0.639970020569256	0.394134274412869	0.605923052835475
ALS2CR12	FALSE	1.45026374355079	0.712926880644957	0.922163650043141	0.119918021159998	2.59036104126412	0.996670459748638	2.16861022470566	0.000959077538660694	0.00838298880723803	0	0.440630774551014	0	0.447924592894952	0.349244815267627
TMEM237	FALSE	7.47886999904585	4.2519491920697	2.59036104126412	9.72897975691092	1.73746143395901	7.5811112683781	16.5260619184043	8.74517337067884	1.42624491267708	6.51559554337319	5.8205989854923	8.38591791018259	5.98455258520877	10.4002868119821
ALYREF	FALSE	31.2614295424997	12.6124107531505	23.5839679123988	55.2888367340649	294.254690706782	189.859692874396	130.901253739281	0.415634870584812	1.40105363608158	0.537220766439809	1.39421694016475	14.1424823490111	8.21135679405295	4.25750330557901
AMACR	FALSE	2.9396153766731	2.28969224602017	1.40198061042937	0.661354957418179	0.459144955819807	0.0854242823077905	1.05278975003258	14.5035057731162	34.2343111984531	22.6708794791123	8.05061597349408	10.9183749271872	12.9504230206913	16.820712565105
AMBN	FALSE	0.39929724209642	0.00296111470096917	0	0	0.318217410848134	9.16820629568964	0.409084366144216	0.000959077538660694	0.00838298880723803	0	0	0.100247001096383	1.17351092961199	1.80495109874939
AMBP	FALSE	47.9308968956047	6.54167316105478	18.1010501135949	30.422422866257	46.1990434599545	4.0924338009046	0.493704803216157	0.000959077538660694	0.00838298880723803	0.0585793757172017	0.0824514847161235	0.0135641031297288	0	0.0136042657607311
AMBRA1	FALSE	17.0721465692171	135.409691316748	155.873241417597	168.482164616093	33.9631334096803	12.6011293424389	5.09108332292817	133.916412703298	164.252019562242	378.118590029575	328.870752410569	271.808653089505	28.0380628712037	17.5364829070199
AMD1	FALSE	1500.91344032284	1394.51584090172	1280.93089102554	655.965834581155	2933.53484347019	1241.18234206738	514.714850236576	685.440751018381	650.916035039436	372.59475801897	342.035868963465	421.273686850581	631.046442380622	412.316797317424
AMDHD1	FALSE	0.760327958270999	0.161360969878819	0	0	0.709852827637599	0.670921542021243	0.497845190747894	0.118057990925462	0.00838298880723803	0	0.730120809467342	0.527974654060921	0.172118736663002	0
AMELX	FALSE	0.00490421991260698	0.00296111470096917	0	0.0618868262545508	0	0	0.00279831225952354	0.0883002634475156	0.00838298880723803	0	0.0117358273220826	0.00191815507732139	0	0.0683620465496753
AMELY	FALSE	0.00490421991260698	0.00296111470096917	0	0	0	0.817202113027336	0.00279831225952354	0.000959077538660694	0.00838298880723803	0	0	0	0	0
AMER1	FALSE	0.00490421991260698	0.00296111470096917	0	0	0	0.262035821100443	0.00279831225952354	0.000959077538660694	0.00838298880723803	0	0.160178582924236	0.105899910599911	4.06088998625468	1.67099844469081
AMER2	FALSE	0.00490421991260698	0.00296111470096917	0	0.135334366432091	0.927107832101319	2.62480707731431	1.3333058456091	0.827553399690552	1.3257610016043	0.29056961413413	0.196983791430811	0.109778713308009	14.9381427390799	4.0924338009046
AMER3	FALSE	0.00490421991260698	0.113576680370729	0.229692851385265	0.569735406599	0	0.0317784874642872	0.00279831225952354	3.1192989660073	0.840606889701217	3.87184455227355	3.89875747560386	1.33913082178215	1.85136800583295	1.36753082499213
AMFR	FALSE	51.1739727737867	99.8703145441706	117.028242058381	128.774918256091	22.5870621453064	17.7976641168241	59.0553790154006	264.234141205878	321.41082163995	160.594832697514	192.927006279761	164.895088505638	176.541832759975	168.819030182943
AMHR2	FALSE	0.00490421991260698	0.189158332777998	0.0836146779498583	0.18231370907883	3.57692810908771	3.74815574755827	4.99172664737819	0.36324585770903	0.00838298880723803	0	0.0117358273220826	0.301733661204646	1.8568712222716	3.92488201083026
AMIGO1	FALSE	4.99508872071792	15.8559577833048	22.0117582202182	14.7654948283503	2.59906406358703	0.614545466222932	0.00279831225952354	38.9979467538353	22.9842825923473	44.3065512564051	46.9995582735029	38.9979467538353	4.63360629985955	1.03915534377646
AMIGO2	FALSE	0.00490421991260698	0.00296111470096917	0	0	24.2394807738685	15.5209130050199	0.00279831225952354	0.0602417522500606	0.00838298880723803	0	0	0.264051381422928	1.07300687505875	4.44502871040958
AMIGO3	FALSE	0.00490421991260698	0.375197160261734	0.168001986651944	0.102302904063012	0.350493897562999	1.66577761417364	0.944388814304929	1.14324148969901	1.26975014065556	0.885997379206623	0.775432527505418	1.38038837792913	0.700258501666609	0.755122558175631
AMMECR1	FALSE	5.25991424354072	3.4195152997358	2.22501794569571	2.90644304634738	0.670921542021243	2.64570019393803	36.4527382596662	0.65695604769444	0.00838298880723803	0.518489831418581	0.0652711049447153	0.315110565000211	0.0573319151383119	0.185136771561187
AMMECR1L	FALSE	47.8419345299126	85.4050476501012	88.1670352683017	62.3832036317452	55.6200786852106	29.3301864086191	19.4357287882838	28.9194541454923	23.4457792667073	42.215282190911	25.1711481161072	29.106321385714	86.2934734753668	52.7429087797756
AMN	FALSE	0.00490421991260698	0.00296111470096917	0.38330572121959	0.1647566098132	0.0540467904734976	0.0648630400694169	0.00279831225952354	0.258593819642359	0.415507987835573	0.1706233709681	0.0117358273220826	0.0376496181759082	0.0260457666160504	0.333446865968478
AMN1	FALSE	27.6853259578232	46.0542339536099	37.1226600323688	25.7542965822886	18.1527169357862	19.6198426691403	8.39399812903169	14.6997096576208	15.5712963164505	4.86429352179557	6.09145481871053	8.41352737943039	11.2909658007704	9.33014140550911
AMOT	FALSE	98.9740862379736	141.540334525676	198.264617420507	151.114399594935	29.2323173720426	18.6522578442352	64.3921375911522	4.29036393902096	20.8738616194507	32.9852416909287	39.3297066711783	33.0230599174401	11.9729784058941	1.72700268592632
AMOTL1	FALSE	32.6126198061779	34.7903155512087	28.7476086853849	46.6592310135999	20.999783567934	2.01305655528964	7.29508163822692	10.1699871054086	15.0376687975909	19.4553864675905	13.5833057373423	9.20152064727389	1.3734526885779	4.12495232979867
AMOTL2	FALSE	0.475276467946395	0.263114524014505	0	0.060340325233989	0.110296664699339	5.61169491858256	111.167772856504	0.283645084553816	0.00838298880723803	0.0293887219791281	0.190569101479948	0.271644227215149	99.3883408097401	128.163562611259
AMPD1	FALSE	0.00490421991260698	0.00296111470096917	0	0	1.34226418210311	0.459706412721685	0.00279831225952354	0.000959077538660694	0.236339247278754	0	0.191257187584217	0.272062251969608	0	0
AMPD2	FALSE	27.3251771523057	25.923434843968	35.5604345412908	25.4235013885377	10.4042705414593	9.5441431165728	5.05735661378338	6.58928321879451	17.609665020788	8.9240197408719	6.64637379375614	2.91703630220544	22.7445697992916	31.9941376184774
AMPD3	FALSE	34.3178659398854	42.4245068865602	54.9214837170568	30.4425982282662	3.95136501760328	2.55902255543339	0.900796468051353	6.03773749779919	25.1314619315439	37.0941234942424	32.7819068805425	30.8805135887011	0.13728436947075	0.195501699081262
AMPH	FALSE	27.2253325946845	35.2383805122241	43.7009045817639	77.7615484324737	16.4810629437386	20.941515185944	0.16038482986058	0.642339989615455	0.666572288423708	1.11535144693385	1.21081607008875	0.350831830399181	0.214572322703816	4.48261294690955
AMT	FALSE	0.779699196705883	0.998880682870026	0.722278126272769	0.306995866622202	0.302508772832291	4.60809227657627	30.899283571993	0.576043295724874	0.393974965157453	0.0824964791947446	0.392956715070307	2.05729056227525	116.823038335123	264.234141205878
AMTN	FALSE	0.470064743510965	1.33099689465479	1.01253045896124	0	0	0	0.00279831225952354	0.303078247290862	0.00838298880723803	0.241303533469408	0.0117358273220826	0.457471891504748	0.132590658453236	0
AMZ2	FALSE	102.257923872516	91.6270305974571	77.8143673395532	80.524674899259	102.663159396062	80.524674899259	83.589990447045	106.947694136024	48.8615115117083	76.4465501684008	58.1408674974066	50.275252029164	14.172120546068	22.5067323314944
ANAPC1	FALSE	24.6140780574473	14.3034955211799	14.7654948283503	24.1480800180732	15.8705438937811	9.37849033101659	18.0897009543175	217.272542249894	172.502284837424	63.277458433339	97.6968280824261	66.5110486461969	99.4465359228028	194.137112947256
ANAPC10	FALSE	129.374785187924	106.174840665521	92.6407375257081	71.6296706179237	39.9230663377469	52.3160835297928	50.8091319154743	70.0663024600366	36.0624320236507	19.296736283751	24.5642606759178	11.0725480310979	38.1599088220279	29.9924741721383
ANAPC11	FALSE	309.205779224486	87.1356154210803	141.981494592392	148.022206337397	181.424139183849	132.109933048372	387.533657157375	100.358876973773	74.2630238481285	63.116310382753	70.7394227843459	74.0521620162435	16.3963322592998	87.2272890782692
ANAPC13	FALSE	12.5864712176909	105.938300177873	128.287696066694	111.558838051397	107.982775125562	252.080485344136	93.9282616976817	13.7891468408437	3.84107565122679	7.77523499574065	7.61840743073478	7.69573341377163	38.722855767504	60.3073002597516
ANAPC15	FALSE	14.2425926466712	33.2281548583093	35.8200549044577	33.4205732343965	36.8413939060234	22.6454170927714	17.710679107682	53.9448208360478	100.782818468965	56.303944045012	77.6700273038342	65.5079023554825	35.6108951037768	48.9104807631314
ANAPC16	FALSE	55.5187747384395	26.5119779508856	21.5390920223837	8.06753505297582	4.70363603834982	29.6021580338018	74.4149134313912	7.62684156998738	11.4627488219462	2.80625271093572	5.64343467814548	4.96476897149633	23.5070443947618	28.0230016879961
ANAPC2	FALSE	0.186918979275511	1.54488880616438	1.49487549398712	1.52006667517114	2.16305159663509	1.64024452146955	3.18579187740774	22.8143585213828	25.0453445835221	27.3744376519143	40.4697125156985	36.0211387733789	107.138514324691	65.4651974082305
ANAPC4	FALSE	43.8031262203419	59.008366886831	58.0982068900278	82.5627788961367	15.4169248385482	15.3156221786714	54.1809672356151	55.6922633935519	21.4488320971804	15.0005354446562	7.83369250947107	14.8426671731123	74.5287170174357	132.197979142712
ANAPC5	FALSE	55.0031372930659	32.7637495166211	26.4536093656653	28.6784433889992	99.5770676695793	207.544542443928	271.129831738189	42.1374197886768	70.5428960766916	53.0746010575241	34.2687029489261	39.6510170146453	244.370534839733	317.024692687638
ANGEL1	FALSE	7.191228507078	7.35076296257444	7.29976387973092	8.97901782853423	8.31834971378955	5.31942326967471	29.6214367575174	59.3455874976238	94.8604889929562	33.9263777589337	27.059534949984	8.65599048052211	8.54136083944248	34.9844001964644
ANGEL2	FALSE	9.04081619995732	5.86551983903852	3.456320120462	1.1587671963847	11.8174037590894	16.6705563959832	18.0699771444922	15.9595002269429	27.8061006589011	12.3936554542035	5.67816326212104	9.78474158643805	51.2003027425684	52.8641838379092
ANGPT1	FALSE	12.3622906085018	3.29195153405175	3.16609836367504	4.34784879466875	1.83752258174299	4.0395458409	22.3484265830716	13.7766513471049	10.5750876296776	2.03716463162187	6.1227567635762	2.51347744027031	0.329868914047412	0.100228591796813
ANGPT2	FALSE	2.88777975432301	2.56198058518867	2.34541964946849	1.61875224505275	2.66826912707171	1.23436678878585	1.47684537066851	5.75080413126422	4.63633366705487	7.03573601983804	10.3700797339058	3.11385391511299	1.93523241184936	1.45121129966272
ANGPT4	FALSE	0.00490421991260698	0.00296111470096917	0	0	0	0	0.00279831225952354	2.64332453188452	6.00700003912341	10.1281487146352	11.1440965419295	1.2416714043006	0.142516971214783	0.259050385145326
ANGPTL1	FALSE	1.46219653175036	0.924665781593461	0.392493787390137	0.499796349938131	0	0	0.00279831225952354	0.0934057008540464	0.00838298880723803	1.05154897010383	0.132984778355355	0	0	0.0691333365546671
ANGPTL2	FALSE	0.257844659374954	0.129398832885775	0	0	0	0	0.0973675246381685	0.209303423852904	0.00838298880723803	0.21826043738165	0.120088926401424	0.000959077538660694	0.15334401950977	0.0136042657607311
ANGPTL3	FALSE	0.00490421991260698	0.00296111470096917	0	0	0	0.0883002634475156	0.00279831225952354	0.000959077538660694	0.00838298880723803	0.270527787659537	0	0	0	0
ANGPTL4	FALSE	0.798126129935908	0.164859922747419	0.0465560636209256	0.590245763332263	2.34866000634009	10.8805419767107	0.156158840997895	0.31271204086289	0.526250199294101	0.208309409332254	4.87730671188394	89.6422096719404	22.5449715411309	8.61207043844601
ANGPTL5	FALSE	13.7162477194479	5.34196786077663	4.01525821442055	12.2301562535577	3.56368251180145	0.503441588365297	0.133733037361091	0.000959077538660694	0.00838298880723803	0	1.31426487270704	0.000959077538660694	0	0
ANGPTL6	FALSE	0.394134274412869	1.01253045896124	1.11870567992501	2.87774781817446	0.0441011615883929	2.45548766682629	0.00279831225952354	0.400039621807791	0.348662525839818	0.282973204735067	0.0728159696153322	0.0918586314700034	0.0573319151383119	0
ANGPTL7	FALSE	0.00490421991260698	0.551963566636814	0.259050385145326	0	0	0	0.138643681974143	0.262556191143166	1.3964890785996	1.04236737130768	0.28915024891041	0.00191815507732139	0.372658088620731	0.117702345465276
ANGPTL8	FALSE	0.00490421991260698	0.00296111470096917	0.0863270982697671	0	0	0	0.365558207368007	0.0529244559260269	0.00838298880723803	0	0.514236206854024	0.0447766897679056	0	0
ANHX	FALSE	0.916353847978801	1.10438117298181	0.647822688675268	0	0.00927849969964406	0.0285691652546971	0.00279831225952354	0.0342322488263346	0.00838298880723803	0.0585793757172017	0.0261015930590677	0.0595105107787419	0	0
ANK1	FALSE	5.16782354291992	2.49826910245272	0.899771645771009	2.39187213077248	0.229374512277946	0.179473067246945	1.06797993871488	0.000959077538660694	0.00838298880723803	1.21540697808757	0.79859472170172	0.404895100365025	0.15334401950977	1.2129671791888
ANK2	FALSE	1.27770650730299	2.33833795939552	2.32925716327926	1.88048776833674	0.196729316055945	0.119541892376301	2.28881254571714	0.443199741018477	0.605058027264098	0.520325208693196	2.31158250471081	0.444830572260535	0.447312795541438	6.63056617699063
ANK3	FALSE	63.7374352661831	47.361720852124	34.9997487991377	59.8711593280948	8.70815949212464	0.359344681203573	4.12733431146185	39.7812188632973	40.2229001332493	52.6707951060094	81.1673735032391	56.1164023888343	3.88681260965429	4.00626501292427
ANKAR	FALSE	4.32417933896468	2.59036104126412	2.07335913664615	1.28388841345454	1.30004030366235	10.6772831043523	1.81858355874859	2.60534354528564	4.20892588887516	2.83937828370202	4.56782072713756	1.61380841050739	1.74593718309197	3.70151521504823
ANKDD1A	FALSE	1.40690476199454	1.77205272928049	1.59058541215288	1.3588074473991	0.509703037739081	1.07993147403678	0.71921069208413	1.7238331698609	1.87353421005404	1.76344116964075	7.79051259108025	42.6030320380015	5.44775767981399	20.3471872851203
ANKEF1	FALSE	14.0085135122235	9.69406185492635	8.13531774687714	15.4522386020147	3.97497987356103	1.45890912122702	7.76366362697901	0.075925239787231	0.00838298880723803	0	0.0444860803014284	0.0119466998564549	0.193107979256381	0.942870371943286
ANKFY1	FALSE	7.95245750163603	6.66274308670686	7.31896824367662	6.67959124757318	19.5785123799935	25.5475692362204	33.3739165820433	6.23873353789725	7.33747251346745	19.3491907545052	21.2361057606273	12.5299986965404	14.8369666111504	11.3573465617181
ANKH	FALSE	46.1990434599545	27.7894500528148	26.7859522594034	30.7479214978301	8.70344166689616	2.80511137838358	7.47058922419461	38.4922554401166	64.9815396387066	29.0430092833324	44.825545323789	46.7111528137714	39.4087320458415	51.9367983482026
ANKIB1	FALSE	57.2124745210721	36.6428389217817	31.1168113494511	27.2506992194944	36.7214785483154	53.5627442827918	37.3886958522769	25.7856871278971	46.7111528137714	13.8120635462503	12.3461321424046	22.1963369011186	21.1322915659791	16.461530996276
ANKLE1	FALSE	0.330660712715253	0.00296111470096917	0.046646014256283	0.0611687241270095	1.33099689465479	1.82581644274649	1.98437497710481	0.075925239787231	0.00838298880723803	0.0293887219791281	0	0.438513845912454	3.14977597068197	1.65084893099389
ANKMY1	FALSE	0.18523065926776	1.38038837792913	1.52517454563462	1.5488745631364	0.0683478075889117	0.613957276373544	0.879091034774487	10.4836598795931	18.1403676128075	13.5413253002433	8.23047018245306	9.28033035639874	13.9588727205686	18.1985026821733
ANKMY2	FALSE	19.730980762995	30.5132321199526	24.0964802711754	34.7903155512087	43.2349153614224	17.740796980926	40.1244216648441	5.05983079966795	2.01517314984479	8.52057204666118	9.97189175254463	23.4529005776443	7.75587796443122	5.85132690905268
ANKRA2	FALSE	53.583182715673	23.0016412850154	24.6751707334646	23.9801432888002	17.9931838290208	22.7857918160183	9.41650828387377	48.211569041797	56.5552488448709	24.4529770844738	22.9842825923473	10.0362253102879	18.6014499540204	31.0773853822665
ANKRD1	FALSE	0.00490421991260698	0.00296111470096917	0	0.12354229052502	0.0672203313270496	0.0485517263951317	7.25891348209351	0.000959077538660694	0.00838298880723803	0	0.0117358273220826	0	0.0573319151383119	0.584996705691214
ANKRD10	FALSE	317.278740578202	143.220180237414	169.10671308752	155.482012181493	90.0934677455504	45.5271496255205	66.2543795248002	188.018383440744	230.529790495083	206.090437246611	165.598386313668	199.415738488701	98.7914518227243	206.683927869351
ANKRD11	FALSE	114.432038005404	96.3138138517396	73.2605966181219	45.2200170189364	35.5391395926097	73.0442716456702	83.4469791543118	73.7022504870189	81.1210816388985	31.0773853822665	34.2343111984531	51.8278502770632	80.2537564249772	105.397807618746
ANKRD13A	FALSE	58.8140800710921	141.981494592392	141.737179264505	176.448298182159	60.3236550033855	42.7641821609826	54.0068586741621	43.0412211988645	35.933036293911	48.1281839412837	31.4327351253641	29.6934936331667	19.1084326675408	68.9301053534485
ANKRD13B	FALSE	4.91379209371689	8.34397269663815	8.9494585217637	5.82504727875237	0.896909900375084	0.650557873025962	0.00279831225952354	0.235033912839707	1.05989473736671	1.16553604573938	1.88432060864032	0.721519679026748	0.207548783459753	0
ANKRD13C	FALSE	6.73495398149682	6.83792872991219	5.80800005870393	8.11829021019193	31.1168113494511	7.23919317636479	17.9080539047883	14.1963837328384	26.3359621188873	17.9556477137974	11.4005208006314	26.5761892505962	12.135039704931	9.02545189692267
ANKRD13D	FALSE	3.8121911660069	1.70314166423695	2.24180784738282	1.19183013901175	1.43935181057168	13.4890085782496	9.59685511282908	2.45548766682629	0.880307370872371	5.11273998053558	0.771885493870584	0.530303103556605	2.45660479491061	3.16774112974624
ANKRD16	FALSE	8.35071928293832	3.49507006915191	2.87122369936974	1.51404760102329	0.1519567288105	0.625742404505099	7.50291496093809	4.0002274459588	2.28638839153779	0.112754112584384	1.04236737130768	0.965423365955687	11.7641444083581	14.8745836358411
ANKRD2	FALSE	0.00490421991260698	0.00296111470096917	2.32002962973602	0.0533410407340297	0.0128464913339524	0.0278316203776212	0.715563555122539	1.35104227602443	0.00838298880723803	1.39878152761583	0.0824514847161235	0.392797515610468	1.46348467254655	2.57703720644072
ANKRD22	FALSE	6.22969131348233	1.88432060864032	11.4569018177833	2.0501963664636	2.65758105513243	0.0467616323282817	0.118794148286389	3.82404171459146	3.71139436284898	3.75221746594659	6.07812622531589	6.59821816861682	0.132590658453236	0
ANKRD23	FALSE	0.308805892231328	0.00296111470096917	0.0630621637375801	0.988823720731349	0.484448973472256	1.87600533119384	2.28451396082632	0.324896712436398	0.323644300404407	0.242713589758639	0.180213296763981	1.9671658950244	14.2639728435303	11.7702447443977
ANKRD24	FALSE	1.20571632357557	1.58348456093411	2.12005177507198	1.60514383164337	0.371136831312943	0.158628216947569	0.00279831225952354	0.845138738201465	1.62591391211637	0.0585793757172017	0.713950822648125	0.71921069208413	2.32085731683913	2.17407261796724
ANKRD27	FALSE	7.94961162198821	39.9230663377469	38.1416751399297	42.2615573094657	9.57270235760964	10.4105144770079	12.8286703243804	42.1994218946576	53.9910798562102	54.8474977018887	57.3922441175319	74.7873592410299	20.3156786023744	36.8413939060234
ANKRD28	FALSE	6.61452591517207	5.18928453299376	4.61789873822528	4.99172664737819	18.9862927159129	12.8575960252561	28.4016417864252	6.1227567635762	1.05105843227362	1.18277793691469	1.09567555749273	3.77410985985672	64.7617471531754	72.5707000096583
ANKRD29	FALSE	0.00490421991260698	0.00296111470096917	0.0683136519007546	0.4273742811772	0	0.78488997081266	0.00279831225952354	1.57697513464411	0.449972020128955	1.52898726117544	1.68439861899168	0.337071687110832	11.4005208006314	9.96255505667433
ANKRD30BL	FALSE	0.00490421991260698	1.1233127270091	0.627137035116879	0.172118736663002	0.277855357965024	0	0.00279831225952354	0.000959077538660694	0.434103579034189	0.160828036219166	0.0444860803014284	0.0341647410994224	0.15334401950977	0.549973481089924
ANKRD31	FALSE	8.06753505297582	1.80702579760651	1.79498966303657	2.27375607525925	0.372420620041983	3.49762610045885	0.117325004413488	4.57383627864394	2.08882818486613	0.911506213325542	1.91296185804545	1.70426622046004	0.758222597874097	0.708672109068243
ANKRD33	FALSE	0.00490421991260698	0.179981532107238	0	0	0	8.35799030418263	0.00279831225952354	0.000959077538660694	0.00838298880723803	0.31271204086289	0.480490781191844	0.0146000689247851	0	0
ANKRD33B	FALSE	1.14856726706162	1.51494937748048	1.53288416145513	1.89483114887185	4.56330769016383	3.15198599772019	27.2759394093942	1.14697935407212	2.83937828370202	2.51468877141788	0.786873762474663	0.557551965792757	0.367121501028735	0.0136042657607311
ANKRD34A	FALSE	0.00490421991260698	0.611141684667383	0.56672819991091	0.249362650285427	0.362286471202475	0.364189587014753	6.03773749779919	0.158132737433678	0.00838298880723803	1.50566280067834	0.0261015930590677	0.0187139935917251	0.042306597860429	0.0683620465496753
ANKRD34B	FALSE	0.00490421991260698	0.00296111470096917	0.0574490865636155	0.143700743759232	0.335176541804928	3.94805421921436	0.443199741018477	2.33434424677276	2.99948294388139	0.677011147705714	1.70426622046004	3.26935126610359	0.132590658453236	0.273017875697406
ANKRD34C	FALSE	0.874544747107786	0.790963818345133	1.90237199997335	1.19524629107639	0	0.0217962270356813	0.00279831225952354	0.000959077538660694	0.00838298880723803	0	0	0	0	0
ANKRD35	FALSE	0.00490421991260698	0.184757656362731	0.0534640037721041	2.93532265192096	49.5249261048318	6.8170199555702	0.00279831225952354	0.0435253402138644	0.676231001891478	0.185013327695105	10.0109422060385	100.30933927075	25.7715256753099	1.5779169200475
ANKRD37	FALSE	485.887038244929	154.962423034666	129.457437394719	66.9858414477074	201.017265280564	161.304778101913	6.92748519941496	0.000959077538660694	0.00838298880723803	0	0.0652711049447153	0.401495137645922	1.67606247458131	2.75260395813388
ANKRD40	FALSE	36.9260159088343	24.6665820063323	22.5173324762566	31.4499084536392	48.9733937469001	95.9514944324623	36.0465807642466	2.72569682334325	2.87122369936974	6.54581718746894	4.26001291829676	2.24057907423697	11.3652601018163	4.66979543508047
ANKRD42	FALSE	20.3156786023744	30.422422866257	24.688700153627	22.9606498052969	27.5126775523718	23.3311626006259	7.63261834442756	26.4958971243335	12.7183509208435	15.3638092501834	19.5056868703153	13.8955220224543	12.5195712233619	9.0851572338117
ANKRD44	FALSE	29.9818793634778	13.986955192986	8.03481554202693	7.98920010242446	0.642339989615455	4.36645942968381	0.194955983220519	5.05735661378338	4.73066890747408	2.91540577332046	11.6232585366787	1.37087051856484	0.0650251608638786	0.531341954903477
ANKRD45	FALSE	19.6996149109948	32.1388777355709	28.1124772309348	58.2142602226598	13.6424089856519	49.9248743090649	15.1411241372474	4.40624792437489	2.38736091040554	5.54675817703949	0.967103834340608	2.05867356846775	5.84049744742107	1.36143127566369
ANKRD46	FALSE	63.3101966498593	89.4840438954529	69.7445839053365	75.1107889652569	11.2669788847146	1.62591391211637	14.1502207542672	71.4116478902004	88.1670352683017	86.4467399975105	74.3566275068553	58.8140800710921	72.6224903789138	114.76354567182
ANKRD49	FALSE	20.2645971209203	56.1164023888343	46.7332234647097	27.5595929171343	31.0336451556252	33.5945509473555	44.49485490104	46.3912117747248	40.0202686502943	49.7293216252281	49.0065029594082	57.669975404241	14.2425926466712	15.2919325005091
ANKRD50	FALSE	4.02666161387763	2.12344034666175	1.96619441358036	2.21930391007606	54.6908719812321	28.1403745535765	6.83792872991219	17.1327132671736	1.7145255144397	2.62326813493904	7.95843721851859	6.45039879013362	37.0433954811758	18.6822102683563
ANKRD52	FALSE	0.913445538499551	1.46219653175036	2.55902255543339	1.43698437234226	3.259995118803	1.07815517873427	0.557048421095983	0.692549583423419	5.84362495335088	0.610315634116019	1.30264741566989	0.4273742811772	1.60693202258316	0.664693057101559
ANKRD54	FALSE	10.232199760201	6.07812622531589	9.37849033101659	12.1248072930839	55.4951559694087	31.6305354030796	22.0935488691277	6.19625811544622	19.268648547074	8.4560855067115	5.01503918959667	5.88131299982677	4.88374716628726	3.2668445911639
ANKRD55	FALSE	0.00490421991260698	0.144438604240862	0.0855211681071105	4.08361510693116	0.169507000141088	5.01209996548092	13.5684254261694	3.81408758311411	3.6096101463758	2.97110275391438	5.83133134581489	2.67336024976127	1.91170834974626	0.225559979855589
ANKRD6	FALSE	47.8698764435534	75.5811793876102	73.8695306668279	137.529844840121	36.0942496101457	8.61207043844601	12.8575960252561	96.9440784640557	89.3240823591235	140.041947044944	164.636117846378	147.399337160693	33.4205732343965	35.9176133918123
ANKRD60	FALSE	1.23741422048039	0.304243928392246	0.0890257782289797	0	0	0	0.00279831225952354	0.000959077538660694	0.00838298880723803	0	0	0	0	0
ANKRD61	FALSE	0.00490421991260698	0.00296111470096917	0.194012048180067	0	3.42491430222242	0.431701383535336	1.81747045067908	0.000959077538660694	0.00838298880723803	0	0.0117358273220826	0.0187139935917251	0	0
ANKRD63	FALSE	0.346643622996307	0.451538438613683	0.523810060875575	1.17558226761136	0.181147865969613	0.0691333365546671	0.00279831225952354	0.0342322488263346	0.00838298880723803	0	0	0	0	0
ANKRD66	FALSE	0.00490421991260698	0.00296111470096917	0	0	0	0	0.00279831225952354	0.269659390998155	0.00838298880723803	0.808029433289116	0.132984778355355	0.024228159519377	0	0
ANKRD7	FALSE	82.1870122315982	43.2638908522354	37.2649082453596	68.267129604761	37.7100874863362	2.07715374386424	4.10350584070369	2.33977036876173	2.40505324878271	0.175417195053942	0.702329677365807	0.777041250461883	0	0.0136042657607311
ANKRD9	FALSE	0.00490421991260698	0.199946266787095	0.0538004374450747	0	0.0250306319622767	0	0.870208728685908	0.322567494353546	0.00838298880723803	0.299764164416304	0	0.00909235925314368	3.12656093946092	3.92094489251988
ANKS1A	FALSE	41.8098971336034	129.517617369084	118.808063564993	88.7541897030749	18.4397851344636	20.8015930579774	54.7914088405589	54.8474977018887	56.6166655673439	137.973860964219	123.132548917134	123.857710943445	7.04778333977615	2.94309912312878
ANKS1B	FALSE	13.5976268978195	7.20910657994613	5.04276074724468	6.42926471552481	0.834410224009532	0.656403305602878	0.377267648593878	2.67336024976127	3.18362929582542	1.51305284018955	0.642339989615455	1.1144618174921	0.182465202502536	0.372010966753165
ANKS3	FALSE	2.48148100601919	2.1078158147859	1.01565131759218	1.30004030366235	1.74868672988127	10.0063817797445	7.95245750163603	5.60987147144132	7.22697404407019	5.53046376491324	6.49402200586404	17.0086882825472	38.4733522913083	54.6183117560004
ANKS4B	FALSE	12.6430294362013	41.8098971336034	36.4698200170882	85.0403886548742	10.0823561995438	0.768564625276121	3.71139436284898	13.7599994195711	3.97497987356103	34.4259003514766	21.3417341334419	5.11714016996107	1.40690476199454	0.0705260854046547
ANKS6	FALSE	6.54167316105478	6.64071245543379	8.55773843874459	6.94407693079921	1.85957259276783	5.6819784085872	2.37075460517136	18.2090437172363	15.3464197085063	8.69094454435995	6.80603121656645	7.67876650071049	42.9625498890356	14.8685546377258
ANKUB1	FALSE	0.00490421991260698	0.00296111470096917	0	0	0	0	0.00279831225952354	0.000959077538660694	0.00838298880723803	0	0	0	0	0
ANKZF1	FALSE	53.2814941323189	27.0948882886031	34.2218516318472	51.0694222427369	152.556576236326	86.4467399975105	31.5671500025531	12.5269337891024	16.0644755306385	14.1644292314838	26.9667299030024	29.7293445299261	84.3037202072062	92.9425086889998
ANLN	FALSE	160.013661882583	143.790845248597	150.422246273084	150.995071640328	51.8497350203784	18.5100539466136	142.055612562203	177.114394241823	129.517617369084	134.602004928619	174.523279678643	185.330647392964	65.4651974082305	123.771620475419
ANO1	FALSE	14.6040779899984	3.99230028512623	4.4890180055457	6.0747672712318	3.59696637775289	0	12.8823688828164	59.5334425454829	47.5816887147417	26.8409841020519	25.6535643039857	18.1656406368069	0.754652228697392	0.699188059186249
ANO10	FALSE	47.6902080065797	115.533998754679	129.517617369084	96.7577618096978	53.9448208360478	17.0721465692171	9.4582446417336	107.013833248832	111.558838051397	171.864510349887	114.55554040136	95.0248919718059	13.6866431513025	20.2645971209203
ANO2	FALSE	0.691326507023359	0.68856607733495	0.45637251457016	0.439529583497942	0.241999704465369	0	0.00279831225952354	8.7654275725021	6.782139718076	8.82300198293375	9.4106994364912	9.01343734029714	0.437850399213793	1.01725662339422
ANO3	FALSE	14.4248422810581	8.32939666833994	6.92074298147666	8.30650726064386	6.16879602931331	4.49588527183752	0.00279831225952354	2.93757770579601	2.62886999580607	2.01894068468922	4.46877322412008	4.74152502900009	0.0260457666160504	0.358357233641724
ANO4	FALSE	2.67557885354482	4.47917811061435	2.86391209707588	5.23201587077493	2.57917405270185	23.0418966330921	0.80230956191226	26.7309841277255	17.8423310004544	34.7132004555951	30.2785908265765	30.6796469160986	1.31086570868126	0.904608356776207
ANO5	FALSE	9.61190712918938	9.9006020740937	9.77094991368947	10.5552654001773	1.83575240152493	3.68729923762757	0.65752210821701	6.03117478878833	5.21457071050516	3.2328770009542	12.2362252529432	1.76344116964075	1.0147276369252	0.190680814043748
ANO6	FALSE	81.7016110721212	107.068287669432	121.069516147245	99.0696954436379	41.2387752260471	18.5184578878394	22.5870621453064	171.864510349887	234.172746900554	158.200148771598	88.6149173515722	85.9677776836169	12.1902464348908	79.3599559218869
ANO7	FALSE	11.782201741381	8.50415876136279	11.1796709834577	12.673133726179	1.98282242031009	0.374657753037682	9.23843323975915	3.06775931770928	7.91832194683678	10.6209476380489	9.70241346090239	5.64642739858414	7.47886999904585	1.7238331698609
ANO9	FALSE	0.00490421991260698	0.00296111470096917	0	0.101189829711651	0.067961004068256	0.0754164394445361	1.82179658241939	0.824977187881445	0.924665781593461	0.642003863972256	1.52983558689745	0.574997675340008	0.46457879662682	1.82395870000311
ANOS1	FALSE	3.10780310141379	3.85715739371803	5.85650130467279	3.80513790665727	1.15278033879099	0.276777934374855	0.317932973266225	1.26685847827612	0.00838298880723803	1.2118091464783	2.80625271093572	1.18774244553709	0.0830764591617522	3.06872755164889
ANP32A	FALSE	26.6569432241199	20.6182572361014	27.0948882886031	9.9419583866698	0.465544773565235	6.41085345800332	65.9985204540157	0.489415192946937	0.927107832101319	1.03411068087683	1.39606758066804	0.27361558414123	8.18616324888582	8.04586753991792
ANP32E	FALSE	1.24962825130139	3.71424855232028	3.4040049239667	7.371265073369	23.4728155451742	12.1134587477992	95.1220449410056	64.840430554874	144.281449360176	59.4281085770578	40.413612959915	69.0029712033743	137.265101165119	178.097632294045
ANPEP	FALSE	0.00490421991260698	0.00296111470096917	0.158132737433678	0.194012048180067	0.608853261702331	7.73632207905718	343.589496195268	0.509703037739081	0.323644300404407	0.379135808971359	0.658362969282346	1.32539414478212	12.2023365495513	593.807565819149
ANTXR1	FALSE	0.928250731366165	0.668646387040914	0.993664908960816	0.0837194446502043	0.0238062339761877	0.0888169958099431	0.116954158599824	0.529932535028433	0.00838298880723803	0.0293887219791281	0.175599835942906	0.0133461733496164	0	0.0293111648816378
ANTXR2	FALSE	0.00490421991260698	0.257445100728823	0	0.486658939550039	1.48511798351822	1.28140364574229	0.727264514440993	1.83575240152493	1.39878152761583	4.42844015244835	4.78175840321377	3.42491430222242	3.16774112974624	0.962416580312589
ANXA1	FALSE	0.00490421991260698	0.00296111470096917	0	1.80610696499954	0	0	0.15070681635426	0.316282357659978	0.00838298880723803	1.22926846218574	1.06342937282849	0.214096586927039	0.358241580531887	3.98839744377145
ANXA10	FALSE	1.43066961464022	0.953261013396582	0.842077616144964	0.580055617237483	0.682296672601789	0.664136682041288	0.00279831225952354	0.306525167036099	1.19524629107639	2.10598769766965	0.636564874507677	0.287966226738854	1.19582018835246	2.55603872975072
ANXA11	FALSE	32.9979380261458	44.0736373581312	45.2200170189364	31.9768164165053	24.0431679252974	38.6575546001851	105.938300177873	289.957450973791	408.920749402924	166.333845035077	150.422246273084	202.036722266446	403.481094326849	624.214193157752
ANXA13	FALSE	2.27090508798547	0.509322594104522	0.272482941196482	0.308805892231328	0.368866729057375	0.704459203555922	0.00279831225952354	4.6240617988651	3.06651514579196	2.15475706028484	5.23863349875206	3.4885821052179	0.218017828766476	0.0826471921341297
ANXA2	FALSE	0.680740072531273	1.52517454563462	1.23347144841179	5.71796711634825	82.1870122315982	142.28053070406	3866.89585115715	376.070703565535	248.415463005155	501.384937568495	1002.31074037225	776.459762634791	322.828062141182	13091.8384424187
ANXA3	FALSE	0.00490421991260698	0.418404499067352	0.0586165138878299	0.504028580469957	2.00019756924595	2.34541964946849	620.698772108148	0.21739141530905	0.00838298880723803	0	4.01525821442055	0.356444700253129	2.77198787507082	47.1013892718832
ANXA4	FALSE	33.0118924829035	12.5356232923898	12.7518781800297	18.820695308004	1.31367575426097	9.72897975691092	33.3920032665098	151.114399594935	133.200037618466	112.088668016202	141.158188992189	79.7942536249624	6.05705114347906	137.647407838192
ANXA5	FALSE	48.211569041797	42.215282190911	17.5468049701017	53.6085872740577	223.600813694515	475.575146870743	685.440751018381	186.098203783361	119.838690458861	262.429126489431	357.257100874684	226.838194986741	113.262483305736	189.261598973124
ANXA6	FALSE	2.08555600254906	4.58449480499607	6.5382376459235	6.89560858830687	0.786351901068332	1.97714437715378	42.2424866665029	1.02862850654051	1.0474969381804	3.24226437427928	1.30567541207456	1.42624491267708	7.39142673705452	41.2387752260471
ANXA7	FALSE	1624.11865621848	1595.520070789	1897.37959284736	1241.18234206738	95.5687266503689	156.657333475347	329.399242199663	171.478183159834	219.973263079088	274.531161538088	339.684521632362	195.01333134006	216.547535243795	247.676232051465
ANXA9	FALSE	0.00490421991260698	0.365558207368007	0.17038018242611	0.0261179304262053	0.229152759115154	1.79976646694107	1.92262649815535	43.976030107191	28.7661513251916	93.6971984778986	79.1291819443127	53.5627442827918	1.57188383114908	36.3145336318174
AOAH	FALSE	182.287520598448	130.063010522123	146.782042124743	173.621980980798	25.7022254623416	2.14072463316531	0.310749583351295	0.571237913285338	1.34463638098578	0.0293887219791281	1.18694543587729	0.0642756038401718	0	0
AOC1	FALSE	0.00490421991260698	0.00296111470096917	0	0	0	0	0.00279831225952354	0.210311869835001	0.00838298880723803	0.13632517499524	0.292379727494037	0.187412643507326	0	0.0251849968141258
AOC2	FALSE	21.6770926196031	20.0392931329258	20.1745486696559	9.4582446417336	3.8316499210105	2.70792608275153	1.65578996712743	1.38038837792913	1.53970509783171	2.52169364168571	0.706754055719195	2.07528552751195	0.935728658409829	1.76023790310286
AOC3	FALSE	0.462098958927752	1.27963194325017	1.09343658288259	0.109778713308009	1.36442531909499	0.83144621831466	0.720002449506908	0.000959077538660694	0.00838298880723803	0.220757126946569	0	0.00191815507732139	0	0
AOX1	FALSE	27.0948882886031	35.1350993098521	29.6214367575174	41.2570772687247	17.5962745692514	7.02765788170368	1.93773734502631	14.863436805888	19.2050607975886	19.0662263826209	19.7097497119288	16.2908821430101	1.19524629107639	2.06786722551968
AP1B1	FALSE	2.62040683062842	4.65669461268264	5.13211633345809	5.30052834064479	16.4013112816859	18.5405332777338	46.0810510569267	15.6593100746522	16.6163656377601	20.1942619868554	23.8535192020156	32.9699611818421	77.7126522468725	97.9671394116776
AP1G1	FALSE	17.6913600598884	36.0211387733789	35.8356007211198	27.7125373006555	143.009314205269	100.83685384036	35.6891144717297	67.4921794585286	94.0431940466284	74.9752858919858	69.1089221505655	56.4324986619319	185.330647392964	173.07384897445
AP1G2	FALSE	10.2185041139614	5.88521871482682	4.53307745862153	5.27252274914282	3.19429504252299	1.96508892127127	14.4790534928906	10.2023374853512	21.3033245569273	13.0777959286391	12.5463898532222	10.3303789868059	23.8067978604577	38.8518630589938
AP1M1	FALSE	97.6968280824261	113.489180588511	136.128434903561	308.388501574581	86.342421998598	56.3746015983346	70.5428960766916	100.730664289607	71.7096359751982	238.704270484086	264.472092327666	153.643113088961	12.6668109041948	6.19332296201425
AP1M2	FALSE	397.445256529339	190.381107868794	204.910696857709	270.151513729234	85.4050476501012	48.2938545189246	114.508959289234	203.035489807894	162.781353995442	166.221090397646	205.108348622544	111.054249241348	19.2619168940088	94.7642494244389
AP1S1	TRUE	17.5209942505763	9.83020071491638	17.0135410307937	7.72014023162351	7.34264776345476	0.850902647999487	29.0601512115573	4.72725536251385	8.27209832196323	4.62844353696905	3.35166268153839	2.89886337951525	6.93885059357299	25.2061591558609
AP1S2	FALSE	1.17784833864517	1.37480849959106	1.39952454692241	1.67189824618016	26.7710145013421	4.57383627864394	2.7545575238499	5.2633990792836	7.98920010242446	4.23718860080975	5.59348040584659	3.74062906785306	13.4212533985576	10.9568730792014
AP2A1	FALSE	2.7545575238499	5.50813877090209	6.75299459149039	14.4417705654693	3.7447533778304	2.69014164508429	15.8985573189676	1.57956125009953	8.69957141210586	26.3359621188873	19.7642066576874	11.6353942317979	4.74558823039711	5.62499737339573
AP2A2	FALSE	0.896120498463744	1.40849368865888	1.7821687805882	0.78488997081266	0.283443427493238	0.331333462005158	1.44031607165086	24.9060785874293	25.3344687015013	56.8017932289979	47.8962168511551	34.6559494108056	25.3512718769301	36.0942496101457
AP2B1	FALSE	46.1114389179983	77.6700273038342	135.409691316748	177.292672311757	63.9809252809417	85.9677776836169	96.4283320466167	25.7093868064558	6.5382376459235	57.7039452322968	34.8756590849193	22.1521603353811	73.4461149498953	127.605110888007
AP2M1	TRUE	35.581116277315	99.7615075411512	95.7330574812354	226.36147078883	184.12953521846	419.921950598363	720.142484032984	221.912668260085	125.453246916758	285.717508989226	341.372458470681	202.64415968528	474.532641381267	560.114480278643
AP2S1	FALSE	38.3779892505318	32.7963216200013	27.1768614691781	41.2196795503267	143.687385754616	289.03104358803	225.340226629781	10.8528031790816	12.9237294101022	12.9132554174505	18.839310241705	13.6606909508769	60.5797167513575	66.7317343120551
AP3B1	FALSE	114.001557902356	99.3883408097401	86.0095025532734	100.30933927075	53.0186697348171	82.4680258283438	134.93510548007	65.223326622251	51.7458082422709	62.2824424616322	60.270569259993	83.8674230570166	24.0121045192154	44.6207341610428
AP3B2	FALSE	9.5544964469154	13.9016941246786	15.6360618959324	37.024951491307	4.08674115031218	2.5662822655999	0.00279831225952354	94.0859989014302	159.429414559605	210.716232910865	221.912668260085	195.12731129261	26.6218815300694	51.1243514658416
AP3D1	FALSE	69.0788092131475	54.5972226516449	64.0082511675416	81.3236786484664	27.4723577446057	58.2518542962778	195.54452633012	125.891065104115	199.600003798705	100.142488277112	108.681758297476	204.695695709967	51.3930676196475	157.981142083528
AP3M1	FALSE	13.5478325284497	36.0942496101457	28.5961439112575	21.5022453495018	13.7599994195711	15.7416103216021	29.9818793634778	59.9204727503406	62.2032424834805	43.421579039981	58.2142602226598	34.7017347363508	112.175323002969	121.022069898571
AP3M2	FALSE	111.648002146836	63.3731710373922	83.1771522173618	68.7829342947779	58.4566364889438	70.6233951820419	18.2278236932125	25.5308119317658	25.9546833481484	32.6652774655155	20.8644423833851	8.90449671237081	19.2778945448233	19.5441149859866
AP3S1	FALSE	180.449008861722	155.297593561092	169.319246347884	187.575028965635	214.628476169145	320.082417420012	306.644183251786	68.021494157291	91.4143542044391	61.1087848472723	50.9915092658704	40.1244216648441	132.299482899265	128.537718140831
AP4B1	FALSE	28.277830048562	17.3078783665238	22.1521603353811	29.9818793634778	68.980957844203	38.4402901971503	1.46761877625027	82.2778269467361	33.3461369799108	151.114399594935	117.452050649275	132.299482899265	43.960843615387	26.8851496627296
AP4E1	FALSE	0.717445028369263	1.55307630601782	0.693206097681588	0.113125520968253	9.88766405747014	13.0333430870412	19.7228498760517	0.310749583351295	0.753858249950195	0.0585793757172017	0.0261015930590677	0.126434798969911	2.32392096794382	3.02102282622091
AP4M1	FALSE	2.14706909215548	2.45660479491061	1.05345573267557	0.163175394514052	252.080485344136	135.1790430557	32.6126198061779	1.5585097803094	0.770574144440991	0.498987377702347	2.5199472376916	8.20243421340102	42.4006826210668	35.2687782665929
AP4S1	FALSE	0.00490421991260698	0.243037269218731	0.463914881176263	0.0570492632513001	0.119737465872843	0.694692418294438	8.69957141210586	1.85811090342397	2.58618340727086	2.11296574909082	0.485342642233545	1.01035952983155	3.41325555103933	15.6271419247448
AP5B1	FALSE	0.157348475220086	0.341200071113989	0.235194605926012	0.192782743309363	1.15951469247782	1.36244230035252	4.71385513389316	0.102436928184384	0.00838298880723803	0.557551965792757	0.120088926401424	0.460334404066611	7.73632207905718	23.734712517727
AP5M1	FALSE	15.464175080684	24.1134594107427	19.6438853784134	24.9340061082865	30.1898871240224	22.405368356029	68.8537718767539	12.1134587477992	17.5262308609255	25.017971215278	13.535475358373	20.8015930579774	37.7983948111501	47.9308968956047
AP5Z1	FALSE	1.77205272928049	1.18514409486999	1.18619855359185	2.33977036876173	2.3857749297024	4.48658082877888	8.08912246895391	3.91441198805297	1.38678489630707	0.897281834958759	3.52758967677848	12.673133726179	46.0264574204307	52.2987475941409
APAF1	FALSE	9.3110695856005	6.42926471552481	4.29036393902096	0.890054594708195	17.0578702833519	3.71268330133867	0.998880682870026	0.755834518975826	1.11223834618478	0.498180393661105	0.0444860803014284	1.9617608967126	4.14399701421027	7.62979215012233
APBA1	FALSE	0.272164777978807	0.991378804267059	0.919161609385902	0.993664908960816	0.0465748822100586	0.0217812367413436	0.00279831225952354	1.34226418210311	5.53046376491324	5.82925075057808	9.59685511282908	1.72449359880773	0	0.155159360968505
APBA2	FALSE	2.08738296171802	1.30264741566989	1.94562924477791	1.84855786163177	0.082687126248546	0.15044977078124	0.28511961716688	109.187794378252	72.2233602077738	111.054249241348	78.6968684093874	42.518058847782	8.58810696418571	3.71268330133867
APBA3	FALSE	3.01584751316607	2.47471843701318	3.23784060945801	0.657199146086567	2.44996135325348	27.1658894397157	19.3618027022173	11.1191341562067	2.85841317401434	12.7183509208435	6.07185725547374	6.66274308670686	50.5556884965629	34.3851638868312
APBB1	FALSE	6.06382235949283	4.0419177867142	2.36264761956129	6.98791403218509	1.61763880646872	3.10523161384187	26.1691277531357	4.86677669187666	18.5100539466136	4.66026284320593	10.8135654301312	10.0555282093829	0.450872811177072	28.9973259265428
APBB1IP	FALSE	0.00490421991260698	0.00296111470096917	0	0	0.914700333579724	11.2866358759522	3.14797905006936	0.000959077538660694	0.00838298880723803	0	0.0117358273220826	0.0276162107150888	0.460334404066611	4.33092461430614
APBB2	FALSE	33.2890097226244	31.4847292763387	28.9813097316656	37.9074756751044	26.677077690634	45.959305831456	11.2273236598669	21.3182633236914	26.9809663927433	31.4759158894006	33.0332509232615	24.9600143722405	22.2234988803185	43.4651116794753
APBB3	FALSE	0.660700039891246	0.992669346589886	0.561471749927225	1.24500209096855	0.721519679026748	0.372658088620731	5.74403813443835	0.383061912715428	0.559671074378487	0.150815746778413	0.101087133031015	1.0754491288416	16.9553670577532	20.7588532198563
APC	FALSE	86.4467399975105	87.9692988094046	100.013587792484	65.2521071038204	43.3149705494084	43.8439888889232	9.75337697424917	102.837925863507	69.9036552988222	67.779341287155	68.9301053534485	66.4768376569565	17.0640936086329	14.4888746208677
APC2	FALSE	0.876171311347608	0.886452291342604	1.24316879059106	1.32442803877757	0.37652079283518	0.174666076410409	0.372872776550416	35.6491042447158	42.4824336038038	42.5313664592938	47.059542503351	93.8802918302058	3.38516336936917	1.05105843227362
APCDD1L	FALSE	0.00490421991260698	0.00296111470096917	0.237393764896372	0.168001986651944	0.0285433178430366	0	0.00279831225952354	0.000959077538660694	0.00838298880723803	0	0	0.000959077538660694	0	0
APCS	FALSE	0.00490421991260698	0.00296111470096917	0	0	0	0	0.498987377702347	0.000959077538660694	0.00838298880723803	0	0	0	0	0
APEH	FALSE	3.437316210756	4.82840133455055	3.2317787084088	3.83824504942143	10.0496441153314	53.6782960530955	150.422246273084	16.6163656377601	8.45848724107379	19.1125138462118	18.7544842036422	10.0141301123234	100.782818468965	185.480741494848
APEX1	FALSE	279.353229771572	210.085780227539	201.572387107809	433.116822384598	527.676642992785	832.206367173272	1114.77668550475	289.03104358803	252.080485344136	257.376822335748	228.133850864508	247.904611528365	764.386221761511	454.729933999814
APEX2	FALSE	145.593192706133	100.913281394613	79.7942536249624	158.782141155279	166.631866196931	131.946098961559	44.5077258273843	143.141846267599	152.853042997967	134.222115264905	77.9709298900864	130.270025875881	76.0549907106292	59.770666652669
APH1A	FALSE	386.850613769826	147.301427326187	326.613392419565	457.588952496287	131.808694124203	34.5380285319299	89.0163423647901	84.1493763250125	73.4461149498953	138.176455415263	77.6233295990832	77.7126522468725	19.9199445791622	16.3662911769256
APH1B	FALSE	5.83133134581489	4.09480664657833	4.40894944494412	1.24070994676555	7.15664984129492	0.935728658409829	0.4273742811772	2.33683936806633	1.3128984569297	2.90908996969764	3.15399237739414	1.45890912122702	0.348366497562191	1.28689403335959
API5	FALSE	76.1030292711681	94.2576442324158	100.730664289607	106.59981913233	242.213409901748	106.230580686125	79.2633215017494	158.607262551531	183.557582182493	77.8600424610454	86.7587854271323	152.206554652796	268.838665688509	222.420367967006
APIP	FALSE	138.094360170263	73.6792095654305	53.304793197655	52.2987475941409	15.3568433225134	39.8741228252161	99.4465359228028	28.3320969030772	58.2759124379968	24.1813819050323	10.499985135413	7.38372080552509	87.2660547356007	62.9644739001049
APLF	FALSE	10.3043413545359	2.96929443496677	3.6203047979797	3.02982730822739	4.97788661420722	8.75984162312641	1.61276962362097	16.0161358239377	18.7544842036422	15.4056028645143	7.20910657994613	5.22796614839608	2.97906045951371	9.7996988424189
APLNR	FALSE	0.00490421991260698	0.00296111470096917	0	0	0	0	1.7238331698609	0.000959077538660694	0.00838298880723803	0	0	0	0.042306597860429	0.577799938998011
APLP1	FALSE	2.76914524298241	1.06876634809968	1.00468237141107	1.72449359880773	0.610710464575508	4.56119118005243	0.339295701602409	0.255429888193997	2.51347744027031	0.780932242340302	0.101087133031015	1.95998455836047	10.4133430259227	32.5531131174479
APLP2	FALSE	97.9092597718707	151.794763938117	157.329790551592	132.522478247266	178.097632294045	226.132721467551	511.603709178077	201.393275825826	106.12402646678	110.344334771817	105.58046313698	112.539758805248	326.613392419565	528.492431748035
APOA1	FALSE	0.00490421991260698	0.00296111470096917	0.0637105206381551	0.166073040738039	0	0.0297676226423485	453.685410124585	0.09993700011645	0.00838298880723803	0.358752518828089	0.420140832572682	0.0484184852067415	7.33747251346745	1665.81291443632
APOA2	FALSE	2.7157861137742	1.7770832654519	3.58445234378166	14.372662069952	19.4836003381138	8.10595113967682	10.0727205477324	0.500412834825834	0.728879579111878	0.220757126946569	0.565368379780149	0.058391598338206	0.042306597860429	0.628137455098019
APOA4	FALSE	0.00490421991260698	0.00296111470096917	0	0.0295481759331867	0.0235585465387838	0	1.53288416145513	0.000959077538660694	0.00838298880723803	0.13632517499524	0.894839501785535	0.0254519821114841	0.279148709578209	1.68755194954342
APOB	FALSE	0.382677159169562	0.114327172167591	0.0441011615883929	0.0396822515667053	0	0.0145580942245787	0.00279831225952354	3.83581904088125	12.0365134509994	7.10318414920244	4.8604850745855	7.49029204290031	0.0260457666160504	0.0826471921341297
APOBEC2	FALSE	0.786351901068332	1.49131808440578	1.84855786163177	0.31768349652891	0.911957501264694	2.80723968698985	3.47741823319015	0.496805354171068	0.00838298880723803	0.349853313955681	0	0	0.0260457666160504	2.86075185153837
APOBEC3C	FALSE	0.00490421991260698	0.00296111470096917	0	1.08464022109085	0.121061194399427	0.212269700361288	13.690340168153	0.000959077538660694	0.00838298880723803	0.13632517499524	0.989428881509373	0.161510505514956	0.341536168589533	0.895470124538919
APOBEC3G	FALSE	0.00490421991260698	0.00296111470096917	0.212269700361288	6.66038675263703	1.41328556263035	0.0683478075889117	9.08970532924576	0.658362969282346	0.00838298880723803	0.468042712689209	1.46348467254655	1.02308525488343	24.1266021618873	70.4908308921914
APOBEC3H	FALSE	0.00490421991260698	0.00296111470096917	0.0704909300538036	1.52711672781545	0.475276467946395	0	0.00279831225952354	0.000959077538660694	0.00838298880723803	0.223711608887954	0.0824514847161235	0.0524620508069622	24.2955718291505	33.470536095512
APOBEC4	FALSE	0.00490421991260698	0.00296111470096917	0	0	0.00810170932461653	0	0.00279831225952354	0.000959077538660694	0.00838298880723803	0	0	0	0	0
APOBR	FALSE	0.00490421991260698	0.00296111470096917	0.082424580725779	1.02700089680748	6.22641253774573	18.1190979045465	0.172439723622346	0.510955457743583	0.00838298880723803	0.617331526094317	0.120088926401424	0.233912832397619	11.8131758924484	10.7025873440443
APOC1	FALSE	39.8741228252161	13.9140933534803	32.2349189469458	39.6247549101791	19.4757741183433	154.033346881882	1624.11865621848	4.4250622941488	1.6869535021794	2.68094401796477	1.80874443190033	0.504028580469957	2.42198951400445	29.2766810486996
APOC2	FALSE	0.00490421991260698	0.00296111470096917	0	0	0	0	0.00279831225952354	60.4237491225408	3.90650259093404	31.4847292763387	42.9921949124094	19.8382725664763	1.54108536657707	0.777697085945041
APOC3	FALSE	0.00490421991260698	0.00296111470096917	0	0	0	0.110296664699339	26.27698881164	0.000959077538660694	0.00838298880723803	0	0	0.000959077538660694	6.07812622531589	94.9217589964589
APOD	FALSE	0.864999983791123	2.46826852337615	1.56981612315706	1.56379302439995	8.16918365771054	0.544828257926718	2.90134813417975	0.000959077538660694	0.00838298880723803	0	0	0.0122111209215211	0	0.0293111648816378
APOE	FALSE	0.541944677808346	0.597566021128038	0.0514786820029556	0.100464856144347	0.200810349297415	1.1620461833951	38.7868831857525	0.468722076602074	0.00838298880723803	0.609833057562356	1.79170998625835	10.4434255145322	11.9371774011409	90.4921649359119
APOL2	FALSE	0.00490421991260698	0.00296111470096917	0.257007368599397	0.15044977078124	0.00490146752268099	0	2.85584949187159	0.371136831312943	0.297615730876173	0	0.180213296763981	0.0241536316678968	0	0.0537823457577576
APOL4	FALSE	0.00490421991260698	0.00296111470096917	0.057210826288389	0.197553167040481	0	0.0222233176759161	0.00279831225952354	0.0435253402138644	0.00838298880723803	0	0.0444860803014284	0.308175729283633	0	0.0251849968141258
APOL5	FALSE	0.00490421991260698	0.00296111470096917	0	0	0.115922295690929	0.976762303693517	0.00279831225952354	0.794256602616208	0.00838298880723803	0.300536246414853	0.685867394207501	0.0448599379614639	2.99948294388139	6.14887719296829
APOL6	FALSE	0.584179899920883	0.553392850824004	0.775432527505418	0.186797211253798	0.0370540631625965	0	0.0848031822761791	0.96942441574758	0.00838298880723803	0.459819155513648	4.39285190713632	1.37863439054198	0.09993700011645	0.141978996640972
APOLD1	FALSE	0.173885252365326	0.246936117227101	0.107952247432244	0.0991480048858278	0.0515900371761464	0.0795405532671315	1.14697935407212	0.343211674929825	0.408101136104684	0.13632517499524	0.0824514847161235	0.916353847978801	0.310947066347955	0.773439629149093
APOM	FALSE	0.241666728506681	0.00296111470096917	0.0601597502246486	0.0560512594156412	0	0.119737465872843	1.05744871707499	0.944388814304929	0.877189474761287	0.682296672601789	1.29244285743239	0.46243129100526	7.53311071252906	5.93972158903778
APOO	FALSE	82.7068120278445	204.097461635977	273.817993734375	208.324963003684	163.688135133178	165.11810494109	60.2394987823711	75.7324974165836	79.6019909236134	229.007335393598	268.191795321264	163.026246128322	80.7804772956325	83.2123459334668
APOOL	FALSE	1.33573766916751	0.692549583423419	1.0408439916355	0.209484313264293	0.430620624907474	0.753858249950195	17.7622636240801	11.7956082167655	10.2537316614998	7.39142673705452	14.4971507631752	6.50600868091139	19.1224956726366	11.6353942317979
APP	FALSE	11.563449735302	12.0672615242006	10.0697970988551	8.92117685810308	15.0820731627196	16.5425943125499	30.4054321818621	1.98693595802308	1.734735846449	1.91170834974626	4.29036393902096	4.12495232979867	4.18044056615634	25.1214626574967
APPBP2	FALSE	8.94628409001307	6.63056617699063	5.83475727603157	6.30447783446604	22.2426897472034	9.77939638409166	6.43399389632599	11.6729602859569	14.2754743097801	17.5851303901971	9.63820823947834	9.7129042402436	15.7854963743568	27.5933846498591
APPL1	FALSE	46.4489976891319	40.8629079718228	28.4843585357335	37.5155645430186	16.504333290846	58.1986894196517	61.6930094282344	0.000959077538660694	0.00838298880723803	0	0.0369203060902024	0	0.090104167927498	0.370788804502918
APPL2	FALSE	101.326852634657	80.4544506537008	64.5038808555104	104.737079275376	11.0844427732738	1.37863439054198	13.535475358373	59.2919903458818	68.7509662198574	52.938052158409	43.7829070598491	42.7999098826933	20.6667796469672	22.0556486040145
APRT	FALSE	9.29339813163523	5.60370942952564	12.8286703243804	10.572151010888	16.1659372363756	74.744993420603	916.885748097055	13.4396035057828	8.47820500665704	5.87008441343409	1.73339516229109	6.4567033727936	116.528533198562	611.849264212411
APTX	FALSE	20.1661593916033	25.3997693865376	21.2771927473653	14.5685049234797	109.109336561495	157.069285418627	126.7107468022	6.57880334555656	3.37996782714747	4.71693298373506	4.51584848490959	5.99335330457411	32.2655715874462	17.3617640581104
AQP1	FALSE	0.00490421991260698	0.00296111470096917	0.0812210613950034	0.0236838468585436	0	0	0.00279831225952354	0.102436928184384	0.00838298880723803	3.04321325987117	1.79691496350908	0.313956604713746	0.090104167927498	0.560604642288693
AQP10	FALSE	0.00490421991260698	0.00296111470096917	0	0.0323255620493553	0	0.126783336708611	0.330533065771585	0.000959077538660694	0.00838298880723803	0.423133545276488	0.237125774578872	0.0276162107150888	0.0260457666160504	0.260127452239728
AQP11	FALSE	0.763661089060349	1.01903523079395	0	0.0840267157417108	7.29131962087104	12.6430294362013	2.79584261994007	1.25651423914904	1.80121812357109	0.270527787659537	2.20968549792111	5.59348040584659	13.1316032678192	31.9490580414338
AQP2	FALSE	0.00490421991260698	0.00296111470096917	0	0	0.00836283558908808	0	0.00279831225952354	0.209303423852904	0.00838298880723803	0.26191781480283	0.660700039891246	0.00191815507732139	0.29866606242629	0.0826471921341297
AQP3	FALSE	0.368500358871739	0.00296111470096917	0.20897562794621	0.477374925696604	4.67546404534418	23.0101426187428	155.873241417597	28.0606421714157	168.993238449298	35.375022170983	42.4471600131718	795.607993466501	424.111768366945	31.1657602596738
AQP4	FALSE	0.00490421991260698	0.962416580312589	0.398581583436715	0.136747805241574	0	0	0.145791647825587	14.1048717358347	3.04674600613746	20.9284964223789	24.0895986089136	9.22429529709897	0.126867341124647	0.0412144841356413
AQP5	FALSE	0.00490421991260698	0.00296111470096917	0	0	0.102085913747673	0.0447766897679056	0.00279831225952354	0.000959077538660694	0.00838298880723803	0.13632517499524	0.172283411563667	0.144191101737223	0.0683841191269862	0
AQP6	FALSE	0.400420395463124	0.707770077150356	0.534662841237232	0.194955983220519	4.19990265675573	1.94070343887623	0.962416580312589	0.100071549241382	0.00838298880723803	0.321192877419088	0.870208728685908	0.152547165546223	0	0
AQP8	FALSE	0.00490421991260698	0.230981224267071	0	0	0.193277924373196	0.135652944161631	0.00279831225952354	0.0994044961352327	0.00838298880723803	0.0935587405012555	0.0117358273220826	0.0608924925805996	0.0650251608638786	0.383061912715428
AQP9	FALSE	1.72889139204537	0.680740072531273	0.353035759699048	0.594399058199332	0.00954516986991603	0	0.192489003870225	0.694692418294438	0.297615730876173	0.0293887219791281	0.418887817154836	0.117340891957479	0.0857221321775306	0
AQR	FALSE	110.03687772683	67.4537260838468	52.0918057701997	50.6262105846591	62.2347554910692	59.2354461396193	62.1377536065035	52.0452520928739	30.8649102573579	45.2032089514559	50.2426487332792	49.1434221741596	59.5334425454829	71.8104809130123
AR	FALSE	0.00490421991260698	0.00296111470096917	0	0	0.0082103629892576	0.141144746239688	0.177906452469124	0.0435253402138644	0.00838298880723803	1.04640877376893	0	0	0.0260457666160504	0.189817202228141
ARAF	FALSE	1.77111599481897	6.29986332445784	8.45848724107379	14.9699469204543	4.75588209421214	4.18816453033117	16.933221205005	18.5184578878394	29.0837869220433	64.6015075523764	71.8104809130123	39.8084873647893	28.5288994444732	22.1883073111477
ARAP1	FALSE	0.421376306789692	1.2104175747754	2.65346203992991	1.45749029596431	0.586634137898839	1.72198933897086	10.7382751759587	33.561430163953	41.1438199644501	43.6724773190758	53.304793197655	34.0706896200568	59.1955991287412	68.7173506391793
ARAP2	FALSE	39.4949265526573	26.8851496627296	26.4778117396623	14.5167968214772	18.4219901870637	22.5870621453064	1.80702579760651	38.3463184137074	85.7584623501011	50.8928869205673	27.8791734824733	40.9179397516362	4.69565644519749	3.78760196221051
ARAP3	FALSE	0.197089203031761	0.221419612246773	0.0726806984990732	0.0777809417366938	0	0.159701905347676	0.349244815267627	8.83351817546008	16.965703035983	14.6696956558016	18.6962673975461	17.2038761028141	0.373836926462915	0.167005302112508
ARC	FALSE	1.65996087183714	0.00296111470096917	0.143863541282402	2.22082425598272	0	0.170506121079091	0.410201811180558	0.0837194446502043	0.00838298880723803	1.44109931318998	2.39627579920898	0.813200950500022	0.0260457666160504	0.848168009963841
ARCN1	FALSE	133.916412703298	114.979803552214	127.154338689132	115.174923010787	61.5140685182442	77.3345995067595	119.184328799945	9.88766405747014	19.3427335036362	29.6810470935038	18.3633334978016	35.0676673508938	58.9774225297111	28.5823169818825
AREG	FALSE	9.95100607232515	1.74593718309197	1.840892676955	2.16505471002246	12.9186154272632	15.6360618959324	0.264252552093134	0.317932973266225	0.00838298880723803	0.397228641136002	0.261191421180275	0.607871062186214	0.0775861540437197	0.116851489793847
AREL1	FALSE	28.8963956098654	26.3168294186787	17.2869595222841	16.6862721962996	53.9910798562102	28.8338065647758	12.30432932054	0.000959077538660694	0.00838298880723803	0	0	0	0	0.114595768659466
ARF4	FALSE	233.036254040212	210.369227285122	149.526059852465	126.530836410194	415.565480092663	550.170204801782	1290.60507674232	314.510032734096	428.585765461408	257.530079885193	206.870533497534	197.749488560166	804.564218075149	677.454094898496
ARF5	FALSE	284.175805500787	177.462180523853	168.623801844106	189.859692874396	51.0969631494187	62.0077195871693	251.64893819252	128.537718140831	121.563473135567	114.607807153157	97.3346317358201	85.2235965076328	200.318496211782	520.326383319441
ARF6	FALSE	19.7778118140324	46.6750417341966	47.059542503351	13.4212533985576	132.299482899265	93.8802918302058	88.7229269827916	44.9748081606408	46.5725873062306	33.9561726024847	23.3200986948866	27.8932872788344	109.802829225579	193.856432692602
ARFGAP1	FALSE	0.261652976740654	3.49029167160738	3.65222261696127	3.28700668235087	16.6261492968585	19.5694207088668	29.6513196606616	13.0777959286391	7.50660930415148	8.97532809723505	8.73389376209091	33.9263777589337	170.104897639628	89.5604754207283
ARFGAP2	FALSE	12.5069037658453	37.2253117837343	27.3871592109455	54.6183117560004	128.897806199186	77.4921346366168	91.7621035212417	114.607807153157	58.358740015346	84.7417783432648	74.8206309464751	93.4704828088808	127.4496988733	160.013661882583
ARFGAP3	FALSE	127.508302205862	98.8667155703245	94.9790799453089	117.221281784123	66.0742927403063	74.9179072737043	44.7192310121494	34.8902912421776	19.4357287882838	17.093322588427	32.8707661803523	33.5313160513798	36.7739136927907	38.8692362420757
ARFGEF1	FALSE	46.1563672517509	37.0941234942424	32.9346112634078	33.8052413502475	35.6003876463893	73.5689899600834	100.455965374544	17.5209942505763	26.5995926220095	23.2263066068807	15.7546240390212	19.4280733145961	32.8461997317113	32.6652774655155
ARFGEF2	FALSE	38.3977445430076	45.2758524294145	38.722855767504	40.4903208852826	38.7689183695841	20.9663990793463	36.8899285800202	18.9677039926661	35.1350993098521	16.7227648465886	14.4248422810581	20.7066305161775	25.5232505924105	24.4915599152002
ARFGEF3	FALSE	8.48848775973928	5.47409848067053	5.93972158903778	8.44770017546788	0.44045006739585	0.143328415855846	2.87774781817446	38.4733522913083	48.4723407328987	63.0234163568139	57.4481482725202	35.3421824631919	1.99003337525282	0.715563555122539
ARFIP1	FALSE	166.221090397646	154.104286846745	160.998981741021	136.736648101165	49.8705851323418	50.4483175557127	64.0314393833635	255.791145563752	301.644972212969	166.985206233123	179.323676587528	199.078860161525	53.1609963755272	59.5551667468364
ARFIP2	FALSE	11.8222803755503	8.1115004798302	9.3999139210956	6.43399389632599	25.5232505924105	23.3138534607113	91.9811557140638	26.6218815300694	16.2648891034164	6.46546269660738	14.0844587343857	34.4508597683441	354.358003006497	293.150541588593
ARFRP1	FALSE	10.0593881400441	6.72012174084591	6.60180279341583	4.63360629985955	8.33548406700315	5.27252274914282	36.4854163429635	6.52861297690711	5.67060534284399	5.40262914431919	12.4639407719935	14.4585473093276	76.5317394953532	111.49715426502
ARG1	FALSE	0.00490421991260698	0.593609940261599	0.476862590241838	0	0.125407457298766	0	0.00279831225952354	0.632946458641261	1.56555396012054	0	0	0.00279831225952354	1.37480849959106	0.134743239150168
ARG2	FALSE	383.434650872308	625.811952687499	828.647775334528	1026.7056740892	336.853132396395	65.3478579888229	24.3538595356939	2374.75436195374	888.835064220971	5145.84939204507	5761.55790557778	4755.75270285832	191.513294729598	81.8911841538589
ARGFX	FALSE	0.925041505458641	0.119918021159998	0.0511038043117873	0.429507054112573	441.564807003173	808.313317164057	28.2157655963683	0.325216959229366	0.769941701412225	0.173544453783651	7.06699877526423	17.7896271694822	823.575576209616	18.4326719685512
ARHGAP1	FALSE	25.7715256753099	10.8356362242262	21.8599075707481	16.1988634509513	24.6140780574473	24.8155542743862	48.625334961204	3.89264852933447	2.72042867682423	3.47913324711495	2.08364795288919	2.83833332852258	19.6586915894285	10.9519710486162
ARHGAP10	FALSE	122.894087718004	275.828914852632	255.396121942119	252.761923480984	91.7989629863009	233.036254040212	32.2845258007559	31.3054703030979	31.6443545474407	60.8363046881014	50.1592492925656	40.987906900618	2.20127657067095	8.86503294117132
ARHGAP12	FALSE	58.3255163513877	46.9197586506403	67.9609982118661	22.61673217279	33.0332509232615	92.2148344077398	50.7271822273291	111.416918267756	122.232961494205	58.5375805237735	52.7630060414079	126.327278787006	25.5553649253957	54.7914088405589
ARHGAP15	FALSE	56.964423548693	55.1201362605164	57.9044769652278	97.6434326883195	15.8872365020215	7.69573341377163	0.695226295315497	1.01725662339422	0.371136831312943	0.406196403033421	0.18346082077102	0.060725786986378	0.0260457666160504	0
ARHGAP17	FALSE	127.994456633086	112.430176825206	109.393719216244	170.655954010896	38.4206897729026	6.56824425826679	23.5272215123491	0.37399502593097	0.811093049462365	0.408886425553009	0.493554949163405	0.178788804985283	0	0.20148001454312
ARHGAP18	FALSE	832.206367173272	840.001703072982	990.941467450293	417.594717977293	149.953993072864	52.4615154567079	236.169142160063	801.217238893491	1049.70329232526	936.966310615324	679.748141564385	1123.58457767112	29.0601512115573	37.5155645430186
ARHGAP20	FALSE	9.64351873855365	8.07433549014445	7.57682731062774	5.04928385549367	1.59539530601797	1.02388151105974	0.118384899405702	38.1416751399297	44.0261916483548	27.6406772743261	20.1562463360585	17.8363290574821	0.156029012912965	0.17800826226655
ARHGAP21	FALSE	33.8270830083387	26.3023154032106	34.6356969011613	34.1151368528925	22.1521603353811	46.6592310135999	24.5183020526837	0.0556456526051904	0.323644300404407	0.714818265702219	0.172283411563667	0.0217393740940145	0	0.419213616210115
ARHGAP22	FALSE	2.4448081813026	3.84811996552087	2.27899935482946	5.05983079966795	0.162915274809091	0.0805855117475865	1.30264741566989	0.479385820672671	0.895154813162227	1.49592385663961	0.0652711049447153	0.372872776550416	0.689994345815267	0.668646387040914
ARHGAP23	FALSE	0.00490421991260698	0.00296111470096917	0	0.0296738676053529	0.0410433988462778	0.15224521215712	1.05928264687095	1.15701027629443	1.76712821489831	3.02431782635466	6.14293478686131	5.38614304748614	2.55603872975072	10.8528031790816
ARHGAP24	FALSE	6.0140779263536	2.05729056227525	2.39902677398421	5.49455936004108	0.298733012798468	0.0375069781460636	2.61503503090097	0.0435253402138644	0.00838298880723803	0.0585793757172017	0.507788291282796	0.0240748229260842	0	0.0412144841356413
ARHGAP25	FALSE	0.544021290810496	0.134461560043968	0.310947066347955	0.107135528835488	0.0836146779498583	0	0.00279831225952354	0.000959077538660694	0.00838298880723803	0	0.0652711049447153	0.0492079099269409	0	0.0136042657607311
ARHGAP26	FALSE	47.2382369825596	57.8480292819963	49.8160744855945	78.0498141511474	14.6584049649127	12.5798437347556	2.50293588719315	25.0662283758003	31.6042198651528	24.6665820063323	27.8682372729609	25.7715256753099	6.88288230611468	1.51404760102329
ARHGAP27	FALSE	0.00490421991260698	0.107889128333194	0.151700851837101	0.0693756992187216	0.0132386822209849	0.0450675844209028	0.184889883829022	87.3872567384146	168.819030182943	105.999674345167	110.842465996133	140.486946530318	11.2718181008911	39.3154366218256
ARHGAP28	FALSE	0.00490421991260698	0.279505996758121	0.186797211253798	0	0.305826148003792	0	3.03226558457338	11.4512408762178	22.5067323314944	26.898647546604	18.0100802673826	21.381294338476	2.38457005994965	0.981396198585426
ARHGAP29	FALSE	32.9699611818421	41.4689194295472	37.3886958522769	24.1706805335409	20.462329336563	14.648408392941	19.6521752108492	16.2648891034164	25.4811137496852	10.1935891922742	18.1814165834614	17.4576790600702	4.40894944494412	16.026247104184
ARHGAP31	FALSE	0.00490421991260698	0.127951652243842	0.079938748864218	0.0441011615883929	0.0982412872485067	0.190238591854493	0.894839501785535	0.000959077538660694	0.00838298880723803	1.77438191635164	0.120088926401424	0.992669346589886	0.0260457666160504	0
ARHGAP32	FALSE	66.9270112442018	53.4894724812595	52.1859940978261	65.6678037472431	22.7077439733457	3.78760196221051	9.81125058668364	86.6099670265683	125.068499891696	74.744993420603	84.0577994953744	112.239671600525	8.66515087839	23.9492593740833
ARHGAP33	FALSE	8.87984941371311	6.32548039694816	15.4522386020147	7.15969079100806	1.36753082499213	0.0911902255718353	1.98096887236862	0.504544656384398	2.27220533964817	1.66065321810654	1.18774244553709	0.387456137348536	0.166119822138282	1.05278975003258
ARHGAP35	FALSE	6.70361021642667	10.0496441153314	12.2578562674146	13.4890085782496	7.49029204290031	4.46877322412008	5.30052834064479	40.7191570651288	41.7708050015052	24.0316945823254	20.7737637903547	38.3281130068182	13.377646340848	29.6934936331667
ARHGAP36	FALSE	0.197990790296572	0.00296111470096917	0	0	0.115634704614751	0	0.00279831225952354	0.000959077538660694	0.00838298880723803	0.160828036219166	0.0261015930590677	0	0.218017828766476	1.30567541207456
ARHGAP4	FALSE	0.00490421991260698	0.231389500104568	0.367762688251929	0.0683970091593787	0.135402920569537	0.0293522157373895	0.0976471863820322	0.000959077538660694	0.00838298880723803	0.29056961413413	0.146548497032819	0.0439164481159559	0.0260457666160504	0
ARHGAP40	FALSE	4.57107075802565	4.47665458005101	9.68496510943661	8.08912246895391	4.20892588887516	0.273760077523199	0.00279831225952354	3.84107565122679	2.73302993757859	4.7228159368999	0.589074407648189	1.29575925695651	2.49826910245272	1.78758085861962
ARHGAP42	FALSE	4.98768746900961	1.71725138475212	2.47280208093	3.3567756358428	0.826405608294359	1.15779937768153	19.6438853784134	1.47911924864367	1.92531769126734	0.759095177682779	0.788453376982325	0.492104941705617	0.372658088620731	8.7389049044112
ARHGAP44	FALSE	8.63229415276077	11.533772802569	14.8745836358411	12.9745502538948	2.15649603437395	0.569423058153874	8.13042743882654	0.118057990925462	0.00838298880723803	0	0	0.0432647045363673	0	0.100228591796813
ARHGAP5	FALSE	17.4704263582249	20.423474307303	21.269443499134	32.1052609908375	67.6111692095686	144.915688936154	44.0736373581312	18.6014499540204	20.7820131582644	8.72623261331643	2.31029530768791	9.87459848729675	57.8849054389528	55.7869481454375
ARHGAP6	FALSE	7.59470984694869	6.70949782592574	4.57107075802565	9.65422367951696	4.2519491920697	0.0634530653055917	0.136053912354378	100.83685384036	103.51410653029	133.73173104006	158.607262551531	97.4391306536973	1.86419085688871	0.784238419979145
ARHGAP9	FALSE	0.00490421991260698	0.00296111470096917	0.120029738976204	1.06104960384728	0.0323255620493553	0.988823720731349	0.138810828624231	0.526514604019123	0.00838298880723803	0.160828036219166	0.101087133031015	1.47399563147545	4.29036393902096	1.42470316766816
ARHGDIA	FALSE	18.3955917350449	66.5469233306169	102.444814447001	105.222529140523	49.976202690987	15.7697552290469	82.1870122315982	77.1290304613863	64.0082511675416	132.197979142712	127.508302205862	89.8109431546522	110.778107874716	112.015511228212
ARHGDIG	FALSE	1.11319107809879	2.26772300846375	1.94272982004386	0.513145867644869	0.572493177235577	0	1.35222142255577	16.2244726210844	6.93885059357299	3.90158217295992	2.606540079991	6.0103084817497	0.40992000427021	0.102700111175628
ARHGEF1	FALSE	0.00490421991260698	1.61589546830871	1.32612785842649	2.70792608275153	0.39125009185714	1.67027320906463	4.97788661420722	2.42336932862124	0.807784613177525	2.16305159663509	1.7204977561237	2.46950184487126	17.2769908181771	19.5878562258368
ARHGEF10	FALSE	0.329868914047412	0.172283411563667	0.254446309676316	0.137922776452618	0.00499789076346678	0.110712655001065	0.557986684421798	12.2435619857856	27.6289566636093	19.0196842271195	6.73495398149682	10.961346229248	2.19921523896159	6.58280171809786
ARHGEF10L	FALSE	0.764876846159143	0.527974654060921	1.05989473736671	0.252298647239376	0.903794923309931	0.0837194446502043	0.636355475051688	4.46436247522326	14.270097157769	6.82164914119018	6.91789534205993	4.17543719967702	5.74096152639015	1.87600533119384
ARHGEF11	FALSE	3.0117333123241	5.90509980464383	6.31170795020733	7.07510373789441	2.30675699005982	1.07158547864643	1.92969137203863	1.04323051369998	1.07775182307771	1.33228085187439	0.20148001454312	0.380749186390602	8.86503294117132	6.00700003912341
ARHGEF12	FALSE	54.4151364499781	69.6281339624207	64.3921375911522	55.4646739393103	22.2135698300136	26.7974909700913	13.4729503007169	38.0998756564472	92.7417468299455	80.6755334662974	72.6667784668815	97.6434326883195	15.6218356687205	21.381294338476
ARHGEF15	FALSE	0.00490421991260698	0.00296111470096917	0.0476785448320308	0.0888169958099431	0.29328688169521	0.0173884181894487	0.502616079412503	0.000959077538660694	0.393974965157453	0.258492209360793	1.4815056994093	0.167157944312698	0.13728436947075	2.44644306157123
ARHGEF16	FALSE	78.7767120922648	37.4410257730133	51.2586951461262	52.5588226436591	5.80287596454713	0.167157944312698	34.6824704227766	450.692188136369	558.266208768272	496.633252606999	474.532641381267	493.739452927716	18.0100802673826	73.3534903733643
ARHGEF17	FALSE	0.439311810745869	1.11319107809879	1.83242161708362	0.385704550993354	0.0272584912337551	0.060725786986378	0.461687219587887	1.87353421005404	0.807784613177525	1.92016117492916	2.70434852421097	1.69824703865598	1.85381056391178	11.9269474700261
ARHGEF19	FALSE	0.00490421991260698	0.190861404017807	0.3539846681776	0.0480239918667306	0.485636679362235	2.40505324878271	1.23025269910564	2.56198058518867	2.61022088910018	3.86912890696634	5.12546982561705	4.69133054063656	2.73302993757859	3.52758967677848
ARHGEF2	FALSE	0.00490421991260698	0.46457879662682	0.147053183581807	0.160894070677967	0.0279991422965747	1.35389627718264	5.16782354291992	0.0342322488263346	0.00838298880723803	0.568473307167948	1.25536969355289	0.998880682870026	11.019433760173	11.4899684497433
ARHGEF25	FALSE	0.205132454493989	0.00296111470096917	0.0682627049983686	0.0293111648816378	0.0421744068821647	0.03042885818535	0.484448973472256	0.0435253402138644	0.00838298880723803	0.160828036219166	0.379298855591323	0.384752448130917	0.042306597860429	5.44155533708329
ARHGEF26	FALSE	5.17106440700803	2.58618340727086	2.86741762564458	1.2975233120886	0.404146891090686	0.558387044274391	2.13902326306618	38.3779892505318	23.0309335526374	9.3430827709256	29.7133089520469	27.7650085339465	16.895435958747	27.7351986691045
ARHGEF28	FALSE	27.5126775523718	29.6214367575174	19.3812580730375	33.7556850248438	4.3729369045746	14.0085135122235	0.00279831225952354	118.808063564993	130.830251764636	104.799515697897	148.396230525916	106.947694136024	2.86906081736691	1.48246994838974
ARHGEF3	FALSE	85.9248636231929	51.5272568482568	55.7869481454375	52.7429087797756	24.4529770844738	16.6470218692125	8.33999976327349	305.333263016601	366.271949212999	227.11556038443	293.369535902327	495.541870923169	21.3117319060702	27.5783515232043
ARHGEF33	FALSE	11.5871356612723	14.5167968214772	12.5590617904409	5.53721258069049	3.66935606415349	0.26919241017307	0.143985617184331	33.3461369799108	35.3918507453067	18.3313762054711	20.8015930579774	19.1522094006484	5.40262914431919	4.09480664657833
ARHGEF37	FALSE	0.00490421991260698	0.00296111470096917	0.028578416425895	0.252768179367946	0	1.85811090342397	1.69460327458089	0.000959077538660694	0.00838298880723803	0.112754112584384	1.11319107809879	0.906419493867129	10.1898283386214	15.7076773307763
ARHGEF38	FALSE	0.269372740153821	0.260355029544856	0.15224521215712	0.289798876324448	0	0.0532168363853787	1.42561305357776	0.000959077538660694	0.00838298880723803	0.539197882366922	0.0117358273220826	0.162641793103315	0	0.0649441004666478
ARHGEF39	FALSE	85.144306910857	40.0606117992542	33.9263777589337	48.6465232845459	5.44504521085072	10.3635666400958	34.4876682932609	116.1329983077	198.690733542577	100.581993746258	99.5770676695793	84.0577994953744	53.5141319076906	142.28053070406
ARHGEF40	FALSE	0.259930683501536	0.318217410848134	0.0310993193998781	0.0174036501867442	0.0420814891354321	0.212948585137215	0.083754466086333	0.316527527694485	0.00838298880723803	0.692549583423419	0.379298855591323	0.934892355457386	2.47471843701318	25.8149391250557
ARHGEF5	FALSE	0.299504647390541	0.172118736663002	0.621440275261317	0.117569645364803	0.0396822515667053	0.211956605351768	1.51494937748048	38.8823350040873	70.4908308921914	18.313486317091	21.7152847240097	36.5729550229251	3.68552151571614	15.5791737939113
ARHGEF6	FALSE	0.439905936767563	0.296926404484136	0.190705950437936	0.467760101877885	0.101568271599793	0.279757290540731	0.305005750071655	0.162915274809091	0.00838298880723803	0.0293887219791281	0.0117358273220826	0.00505148420654635	0.104157039297105	0.0826471921341297
ARHGEF7	FALSE	70.7394227843459	68.0657917148472	70.294098397922	75.3896103637629	31.9768164165053	22.7619395344548	21.7990036591214	867.387791165111	489.912436221041	1223.40969344362	848.155226295722	1168.17947097319	36.6088238596899	12.3392742406424
ARHGEF9	FALSE	19.5694207088668	16.1329215887233	21.982611547332	19.7228498760517	3.63352262377894	0.173817425904999	0.795597311580185	18.313486317091	9.98503013472747	44.8637145586126	36.0465807642466	32.8707661803523	7.090213414712	11.346673919122
ARID1A	FALSE	172.185938846542	148.396230525916	145.666442035141	75.3553059030502	56.1484301687602	62.3530288820749	98.9740862379736	203.693600968476	288.742147818449	189.859692874396	177.114394241823	293.369535902327	136.944045319484	174.809065977311
ARID1B	FALSE	12.4258906822771	9.4582446417336	11.8727501694463	10.4639933837631	3.45058309131216	5.69810881837415	6.02638731082701	15.2919325005091	22.2620377338169	15.7266418148509	21.8482382614043	10.5180377840401	23.2844100178419	10.9309302715396
ARID2	FALSE	119.096859411741	88.2159826579236	108.248843835745	115.533998754679	40.9638649698379	26.8729601724094	41.9118489098775	27.3462678847036	35.1191086659408	16.0704025901691	29.2891937811385	14.0255751736239	18.0804059202076	13.6800029244692
ARID3A	FALSE	2.17111929480252	1.19183013901175	1.47615954518548	0.144548377847646	18.3313762054711	67.35620827348	92.0514788180201	0.353792892807387	0.393974965157453	0.230733903877368	0.143985617184331	0.644693979301075	11.1349658549134	11.8084447946596
ARID3B	FALSE	62.2032424834805	98.9740862379736	105.083257410399	105.28718331857	83.6991961655757	64.0314393833635	32.0436027199015	22.7960622453079	49.6110952268688	80.6186869933535	86.5123048175739	58.2959535560885	27.1289782189088	7.79051259108025
ARID3C	FALSE	0.00490421991260698	0.00296111470096917	0	0	1.21437609106076	0	0.00279831225952354	0.268340168761263	0.773970211838993	1.46063910902682	0.987666401301926	1.32718427734568	0.132590658453236	0.144141092942004
ARID4A	FALSE	235.356026260058	322.828062141182	232.21349603307	144.825564680638	130.389587340321	85.3117734386936	12.9987536253389	38.5464221794756	59.1677116267082	7.52607801128281	12.3727214077446	17.5962745692514	9.74941161206821	15.0376687975909
ARID4B	FALSE	105.397807618746	124.362716945257	65.1924884836933	24.0895986089136	71.7387049716299	46.8977003393351	27.0471870583549	172.185938846542	174.809065977311	64.9440036907581	65.2521071038204	184.772788471206	29.8933975121102	47.6902080065797
ARID5A	FALSE	1.95138337080263	10.6170695348741	12.6868018891587	20.024341756851	6.41646863986009	9.77581048965146	19.5056868703153	34.7132004555951	4.50924423056958	24.8364255857602	23.25510766266	17.0640936086329	26.677077690634	13.1769619775528
ARID5B	FALSE	1.98693595802308	0.943772847804198	1.06300014925281	1.97410446253335	1.44700882763267	23.183964968877	1.48746375150309	0.413566928266185	1.5208027182525	1.16446331711962	0.538919877110955	0.412709732991193	0.382860854635731	1.14856726706162
ARIH1	FALSE	152.648105838737	304.448150565107	338.635202932698	249.371974994317	137.07806737779	62.4639563457514	43.7581271380634	101.12464168394	54.7616417542471	119.502154851196	120.855962226891	104.263236405962	98.3608242178132	49.1628928653916
ARIH2OS	FALSE	1.10118671081449	0.896909900375084	0.907077745817141	0.565368379780149	2.83412597679042	5.21055309526758	4.5495716291375	0.392493787390137	0.488292850907288	0	0	0.248618190935098	0	0.144141092942004
ARL1	FALSE	122.335380917603	84.2453915050771	68.3031015142501	68.8817029633048	31.4034267717504	35.2687782665929	154.104286846745	41.1079138267134	68.4639843427126	23.6840464069477	18.3211370192036	40.413612959915	143.44345368808	102.78732647324
ARL10	FALSE	0.774500794528892	0.296658554574538	0.365146264971586	0.826405608294359	0.200090091523043	0.289071756646239	0.878389636953259	0.415381105086334	0.00838298880723803	0.220757126946569	0.967103834340608	6.15776345604895	32.0714282014548	9.7663479432668
ARL11	FALSE	0.00490421991260698	0.00296111470096917	0.331719867751824	0.0618252764836384	1.01847795967255	1.40198061042937	1.32799579021047	7.73632207905718	9.7996988424189	4.59493995445712	2.51019839344291	4.40894944494412	17.5962745692514	17.7976641168241
ARL13A	FALSE	0.00490421991260698	0.00296111470096917	0	0.159027553283005	0.96872889013487	1.16759305907406	0.578347989814433	0.110296664699339	0.00838298880723803	0	0.0117358273220826	0	0	0
ARL13B	FALSE	255.03230796928	282.868860524655	283.438915601628	223.600813694515	54.5689974112413	40.0008544677722	7.48243233779901	102.73291215009	180.128839498462	64.5552401503161	64.7617471531754	101.525919533444	4.54699627875692	3.37996782714747
ARL14	FALSE	0.00490421991260698	0.486658939550039	0	0.213095018006134	1.78758085861962	0	0.00279831225952354	0.000959077538660694	0.00838298880723803	0	0	0	0	0
ARL15	FALSE	6.13560349891029	7.68107024544115	6.52529442766205	8.03481554202693	15.8315355054734	40.9515334400496	22.1741569747095	37.3235445508454	55.1949060318249	15.9514314099102	20.1494608792569	16.7042976558125	18.5490098591702	31.1790486854147
ARL16	FALSE	11.4168485188774	6.58928321879451	5.96774223547225	3.76608055487746	140.755358789676	218.16471961045	136.736648101165	2.72042867682423	3.96770560205382	3.22794876145622	2.12920424716949	6.50791264168881	28.778737750363	20.9790685634038
ARL2	FALSE	1.7238331698609	8.49927645685057	10.3700797339058	10.3366142249956	7.13704522070226	6.19625811544622	83.5563801955815	24.7578438638863	11.1961913131347	25.5920544936483	36.9260159088343	29.6665426255042	141.397129475437	168.307716888207
ARL2BP	FALSE	148.866243636508	130.270025875881	94.3312365971554	51.5272568482568	89.2262374961731	90.1644982885571	59.2919903458818	20.4159729262546	33.4205732343965	34.6824704227766	45.434834371805	26.6363274703667	21.2452539634136	14.1899117690178
ARL3	FALSE	40.5281968730935	11.2430025220106	12.1398095924068	15.7546240390212	18.2708404071462	50.7271822273291	24.984400828726	22.6782867993273	10.499985135413	9.08970532924576	8.39399812903169	12.2758775214418	20.0960994234831	14.663677347057
ARL4A	FALSE	56.6524602026543	57.4481482725202	50.4933709779703	43.2349153614224	27.8430994058956	109.144333252744	22.9238408752455	20.1208253699684	21.7611676216477	12.6241890381616	19.6438853784134	27.1768614691781	6.84122749434423	30.6220626273622
ARL4C	FALSE	231.875581679056	306.220843166181	242.712510861671	162.221715610963	56.6524602026543	8.08583819622375	24.4915599152002	7.50660930415148	23.1238584750302	8.05980822394831	7.23001606154951	5.01503918959667	16.556437671409	30.3269061752709
ARL4D	FALSE	195.764131271617	305.333263016601	218.361602413112	291.655805571284	3705.47087766748	4755.75270285832	204.450537409603	45.5630945672643	30.7227414925903	12.8202591521074	210.369227285122	401.16130929902	141.076335156751	30.4425982282662
ARL5A	FALSE	115.087880921952	84.3436479960664	56.303944045012	73.3109721421678	39.7812188632973	56.303944045012	151.248980081149	21.3315225659255	24.2955718291505	13.124956188133	14.385611744548	10.8805419767107	31.1657602596738	23.4101634935498
ARL5B	FALSE	27.8061006589011	67.1379731946007	58.4256147903899	29.847234091356	53.474623707956	23.5839679123988	12.8751557910646	0.685660478500797	1.10293826498175	0	0.0117358273220826	3.17970172734082	5.17106440700803	3.57167637758467
ARL6	FALSE	57.3636134243808	14.7576441848482	13.9550819684622	18.2708404071462	2.04583218248309	15.6702034956505	8.76288674441204	75.6297472935676	62.671886106608	51.5272568482568	90.6475678644059	76.4465501684008	18.1903532040791	8.35799030418263
ARL6IP4	FALSE	7.73340407457992	6.94407693079921	5.31216189272088	5.29711505091305	3.63496777844022	12.0725982738995	96.4793110250928	17.3317402115606	4.4250622941488	3.82201906582176	3.38516336936917	13.5219822144987	34.8450950139624	51.4534857103267
ARL8A	FALSE	0.00490421991260698	0.497251336152141	0.274025031147757	0.606463935608681	0.134743239150168	1.47112997872818	1.22558751515079	1.45285816654324	0.405360731838689	1.21437609106076	1.80963490335757	0.201388708127372	3.65222261696127	3.4637039159932
ARL8B	FALSE	53.2111988971318	76.6853408677273	82.7068120278445	46.9316989859201	714.951139604928	1322.64478494105	194.862120765411	390.063519747163	652.397709035402	315.911530926403	336.495173153346	526.853608856614	3158.07093856416	525.585027912846
ARMC10	FALSE	11.9579124271547	8.05980822394831	6.74883357816565	3.62902325814109	0.743258850588387	3.44580494057208	10.8246495662804	2.99655976340052	5.95422217517197	2.56792957032611	1.08929247156868	2.43147972781667	26.1263481432114	17.1770765335558
ARMC2	FALSE	404.298339392871	720.142484032984	945.942288655413	597.379041110662	194.137112947256	14.9294478322864	4.41657562552902	78.4811331750573	38.0033396831014	46.8265522438815	55.2542906019481	56.8607316414643	4.58157794449484	2.35475929557536
ARMC3	FALSE	2.1034764626291	0.385090385858273	0.476184305427386	0.383061912715428	0.0187127052113928	0.307831804132717	0.155899184828035	0.230394394429521	0.00838298880723803	0	0.200018179155069	0.0469224305457176	0	0.076378228585513
ARMC4	FALSE	0.00490421991260698	0.393115914530147	0	0.159532209719134	0.0135388702699727	2.74712000872398	0.00279831225952354	0.308529449469275	0.00838298880723803	0.185013327695105	0.20148001454312	0.032580205104085	3.62253989376591	0
ARMC5	FALSE	0.00490421991260698	0.186047086885403	0.181623548126851	0.356932428998721	9.83020071491638	1.21540697808757	4.36473994396087	7.99953268483136	3.18779516817753	0.959698861833884	6.66274308670686	26.1386653773308	28.4260186850707	13.8886737615633
ARMC6	FALSE	12.1134587477992	35.774660434414	31.2453389356009	50.6671002343658	88.8249983051073	111.939731560445	105.397807618746	23.1238584750302	42.3293704708151	23.1532990337873	11.8727501694463	26.6652208386878	49.7060634554941	22.1741569747095
ARMC7	FALSE	4.70802965457958	25.7342714680609	18.416580831443	36.0791085781923	69.7676261105458	151.794763938117	45.9147475113517	25.1936716469784	20.1071220820381	32.1388777355709	33.9107155949015	23.0641402280533	9.38948969977893	12.7901147785433
ARMC8	FALSE	230.073126254969	160.308132521471	141.540334525676	209.925597055818	71.4116478902004	49.5249261048318	39.7964226355517	571.903683421476	533.77107886145	454.729933999814	505.217660379755	597.379041110662	102.139413741695	71.2054773648285
ARMC9	FALSE	92.597095054378	59.5042853243388	59.008366886831	49.6887230772273	12.4018608596748	13.0684459463941	13.4396035057828	42.5313664592938	107.068287669432	44.0920744260537	32.7963216200013	32.9214309093603	11.8222803755503	7.27367363636165
ARMCX1	FALSE	0.301430287961634	0.00296111470096917	0	0.769111504553209	4.71385513389316	0.0826072580197134	4.0731460660425	0.167042580039269	0.00838298880723803	0	0.216675201659092	0.0725882466051776	7.79508035567774	39.2086435817308
ARMCX2	FALSE	0.18416321273235	0.00296111470096917	0	1.02016476000023	0.18416321273235	0.360629844695337	24.7578438638863	0.000959077538660694	0.323644300404407	0.0293887219791281	0.0117358273220826	0.0595105107787419	0	0.8730783185682
ARMCX3	FALSE	0.179981532107238	0.467760101877885	0	1.65921397162549	0.69590378943148	0.784238419979145	1.56283772363995	0.0846328039575164	0.00838298880723803	0.239123200171953	1.3734526885779	0.889724935928462	1.03129606763644	32.0841962326844
ARMCX4	FALSE	0.151477305293357	0.119541892376301	0.0395553806263423	0.0324966886162056	0.0326037532599115	0.0602184357749259	1.14324148969901	0.000959077538660694	0.323644300404407	0	0	0	0.109907631976655	2.00369833470941
ARMCX5	FALSE	0.00490421991260698	0.00296111470096917	0.477374925696604	0.862244580221179	1.86906291336195	0.810128570664088	0.380127917826405	5.41248315885665	7.88365569654068	2.33833795939552	7.12041303886418	4.63633366705487	7.04277962896557	12.2707571802781
ARMCX6	FALSE	0.00490421991260698	0.00296111470096917	0	0	0.117481423501672	0	0.185136771561187	0.000959077538660694	0.00838298880723803	0	0	0	0.161261639159632	4.16953315603154
ARMS2	FALSE	0.00490421991260698	1.00369869421898	1.10801914142654	0.0623294451375783	0	0	0.276777934374855	0.000959077538660694	0.00838298880723803	0	0	0	0	0
ARNT	FALSE	5.06910002596498	17.609665020788	13.0777959286391	20.2380461249263	15.0725871226394	12.6615473367148	16.0912182487901	1.14650477404343	8.87379742847694	6.60749598877996	8.1824722625037	7.66971672175057	17.9998973757964	4.16440180649864
ARNT2	FALSE	15.9439195724492	5.3637054252914	4.11819088646199	6.2463719801583	0.117702345465276	0.0599476353626103	0.913445538499551	2.14527752755531	2.28881254571714	4.24603719609765	0.439275245678786	0.131448078736348	0	0.106133585007543
ARNTL	FALSE	18.5620380187025	20.855766325243	19.325733982296	40.9179397516362	12.0579602970263	10.0773998866617	8.01730097520296	0.455773567956982	0.00838298880723803	1.04930487736397	0.0117358273220826	0.0373176896983908	12.7773567219417	9.9368696117468
ARNTL2	FALSE	2.19921523896159	2.92960120187658	2.7374430245337	1.98437497710481	0.791507988427054	0.692549583423419	15.5551838446396	13.9654687936339	13.6606909508769	21.0692704877303	13.0333430870412	22.7196725516409	3.18362929582542	8.7654275725021
ARPC1A	FALSE	57.5902293781904	49.0939079283843	40.6835845288604	111.213468573054	106.174840665521	194.680735792971	318.916011046235	56.8017932289979	39.2086435817308	30.0423080509437	30.0646688983166	56.8324463433876	372.302023498858	854.147991079707
ARPC2	FALSE	1103.08297846214	854.147991079707	674.917456715646	485.887038244929	614.379161577906	987.262962436484	1897.37959284736	873.735611755169	622.170390249437	360.897330974565	399.320577816278	485.887038244929	1775.54914666741	1624.11865621848
ARPC5L	FALSE	70.0375469167412	53.8369923549806	53.7303797950385	30.0758768488055	196.564651313553	241.805387312073	157.069285418627	79.3599559218869	96.5389752239504	43.4651116794753	61.1087848472723	83.2786805374067	159.754803310236	136.55836613454
ARPP19	FALSE	43.1438118426081	45.7472936990029	42.2837228436928	35.7595603748037	154.482139951092	187.575028965635	132.415826850878	65.1106918127674	68.2331681592615	55.2542906019481	65.8567741832115	54.4560677785311	374.554977672556	250.946388177974
ARPP21	FALSE	4.81312654218166	1.86770748246994	2.17111929480252	0.589074407648189	0.214475435549303	0.155899184828035	0.00279831225952354	10.5898955278331	3.0259711742799	4.20132942885474	6.60482933132711	1.67606247458131	0.0260457666160504	0.0251849968141258
ARR3	FALSE	0.00490421991260698	0.37399502593097	0.465544773565235	0	0.921571917336271	21.3940683247697	3.67364993340868	0.15384943283493	0.275775266867533	0	0.39876698002354	0.00287723261598208	0.333446865968478	0.316609450612017
ARRB1	FALSE	0.00490421991260698	0.273760077523199	0.0854242823077905	0.504994336223167	13.1316032678192	17.1407064261401	24.0720042171616	0.125407457298766	0.371136831312943	0.356444700253129	1.5517324741851	0.544828257926718	21.4699529031467	47.8419345299126
ARRB2	FALSE	5.60370942952564	8.51512204926085	11.7045110624783	7.70302050010868	2.08882818486613	3.93773292485397	15.062395067368	2.49826910245272	2.23862220383975	8.09248025234498	6.00046684048371	4.0128649138047	2.82591071460994	2.52713528108084
ARRDC1	FALSE	12.9237294101022	15.6955506428389	12.3461321424046	6.82974974132813	3.23518622512579	5.67060534284399	37.7100874863362	95.5155894282177	41.3125976822281	58.7897475564012	57.2124745210721	53.9613370702219	31.0446314540354	88.3060059970786
ARRDC2	FALSE	1.03642644571829	0.658362969282346	1.07734846742115	0.892966998733611	96.6626049490264	82.6389202887183	6.61452591517207	18.9095429332937	16.3539053816177	7.07828775258716	17.8423310004544	84.2785125118963	10.2428358856161	8.70815949212464
ARRDC3	FALSE	0.38601071184744	0.95465331737372	1.06958763792355	2.98433804059183	7.1248479798012	10.2428358856161	31.1657602596738	0.0969797905884047	0.00838298880723803	0.0724277526568263	1.78885090031717	0.0536929531409005	0	2.06640026549452
ARSA	FALSE	0.504994336223167	1.71236059497819	1.25308206242801	0.498712556050143	0.0585793757172017	2.27375607525925	3.08633099872343	1.1520620173526	0.8730783185682	1.36442531909499	0.413566928266185	0.943772847804198	13.9654687936339	58.1136201516529
ARSB	FALSE	1.11223834618478	0.847074309029204	0.639970020569256	0.76672117061231	0.115552159279798	2.35627098481132	0.54695547790933	2.12111111964039	2.28286488786525	0.808727908410726	0.248528165854368	0.520325208693196	0.843709437513533	4.28293588202093
ARSD	FALSE	11.6232585366787	0.911054925386391	1.89325557186798	1.47112997872818	1.72198933897086	2.42198951400445	1.27835830835947	0.886452291342604	1.15625728430694	0.338042140605467	0.410420493152253	0.104906902275897	0.116386892742388	0.361511903905902
ARSE	FALSE	0.00490421991260698	0.00296111470096917	0.0326037532599115	0.246336936682684	0	0	3.20131212308817	0.617004367510454	1.3257610016043	0.951067323365106	0.196983791430811	0.539475887622888	11.0443270032701	5.36802955874204
ARSF	FALSE	0.274323061211887	0.14790055681809	0.450408949884958	0.0885843999248651	0	0	0.00279831225952354	0.807539793065934	0.895154813162227	0	0.0652711049447153	0.00954712381032259	1.23436678878585	0.301430287961634
ARSH	FALSE	0.264051381422928	0.586221603723495	0.308529449469275	0.358241580531887	0.796687430946774	0.0304659544752121	0.00279831225952354	32.9214309093603	58.2142602226598	16.5803814149798	22.0257427166388	18.0357096320475	0.468929583294667	0.0581787640875215
ARSI	FALSE	0.00490421991260698	0.777041250461883	1.4647679154334	1.20201091505182	0.254446309676316	6.06382235949283	0.181147865969613	4.36645942968381	3.06775931770928	2.41846530707018	1.08089600794183	1.24389094629193	0.042306597860429	0
ARSJ	FALSE	4.67212806161521	1.1309655091238	2.28451396082632	0.166166603538525	0.46457879662682	0	0.00279831225952354	7.38372080552509	8.88989748852975	1.05392708051367	2.47990232141731	4.92621611691012	0	0.0581787640875215
ARSK	FALSE	27.6406772743261	15.71282519538	8.76853129565208	2.75260395813388	7.39142673705452	37.6642987612899	9.36172046224867	20.2645971209203	39.2225620905841	16.7042976558125	10.3127598469657	7.85325796008945	0.432455362337435	2.5662822655999
ART1	FALSE	0.00490421991260698	0.00296111470096917	0.227162794323081	0.0295346119834051	0	0	0.00279831225952354	0.000959077538660694	0.619626381468115	0	0	0.000959077538660694	0	0
ART3	FALSE	0.00490421991260698	0.262556191143166	0.0486428275034875	0.422966071006956	6.44209700873764	34.9591817111649	0.134743239150168	14.6420213490396	8.77815222845479	10.1513676574114	6.13560349891029	6.0747672712318	0.880535452419819	0.218727392827254
ART4	FALSE	0.00490421991260698	0.00296111470096917	0.0608078800450734	0	0.235194605926012	0.353792892807387	0.00279831225952354	0.0435253402138644	0.00838298880723803	0	0	0	0.172118736663002	1.20784764837235
ART5	FALSE	11.733148652012	6.93885059357299	8.05061597349408	6.52861297690711	9.02307064921191	3.3567756358428	0.871350310958643	0.000959077538660694	0.323644300404407	0.270527787659537	0.384652259654654	4.01991738341726	17.1023917852252	7.57682731062774
ARTN	FALSE	0.00490421991260698	0.255429888193997	0.178248663454612	0.0269051693387567	0	0.186697248286389	0.00279831225952354	0.110296664699339	0.00838298880723803	0.338042140605467	0.127891854165294	0.0117645359672217	0.0573319151383119	0.0136042657607311
ARV1	FALSE	149.85183507994	70.294098397922	62.698662506968	57.6169177365638	6.50791264168881	24.9190588974301	53.2814941323189	73.8977244360746	106.545729456737	37.3004674744905	40.7191570651288	18.9528150374545	40.2815383316918	32.1735606593935
ARVCF	FALSE	0.230166638721326	0.00296111470096917	0.295640148913986	0.0485517263951317	0.0342986993344659	0.0261275935387378	0.904608356776207	0.476862590241838	0.348662525839818	0.6335141374049	0.654399094015924	0.645322775002562	4.31356312204681	1.05345573267557
AS3MT	FALSE	0.00490421991260698	0.00296111470096917	0	0	0	0.0246829951406971	0.00279831225952354	1.14162097162708	0.549561466756958	0.83144621831466	0.203763057281856	0.959246509948681	13.6294813474499	1.30264741566989
ASAH1	FALSE	94.4216181151251	75.1492284972169	75.2675142526702	63.052567801928	20.5638684564783	7.57682731062774	185.846636747613	149.066648946961	155.297593561092	264.91308128644	177.975758063467	123.067154657488	152.648105838737	792.079288450199
ASAH2	FALSE	9.4582446417336	12.6430294362013	12.9627924475852	18.9223422491878	11.8727501694463	3.91265844206193	0.570557295741694	5.95799510219583	3.29912212250919	12.7677127920924	5.02437278453688	6.65377050930467	0.229483798095923	2.05314524750372
ASAP1	FALSE	105.174063212527	77.5297502449278	79.6422834865306	91.1133258229508	43.6579650623782	26.956725934447	52.8641838379092	76.20121614054	83.6220351902819	52.7630060414079	54.7081243879682	53.9215716457795	20.7066305161775	37.3004674744905
ASAP2	FALSE	39.9832730341766	91.4143542044391	90.6475678644059	91.8292898342475	11.7756676636756	2.90489447326508	21.2093587771288	258.235774236018	383.434650872308	726.416315680226	569.712063790507	648.412419029263	52.938052158409	590.55506449693
ASAP3	FALSE	1.20472966457206	3.30976219382708	5.12778397051919	8.62621598943166	6.66601377810968	3.75394993093713	4.63877137708644	13.7199874794824	18.7226667065847	33.1792908549907	17.2999953992077	18.6522578442352	3.23038320730233	1.16271134940631
ASB1	FALSE	0.915354320276675	2.42336932862124	2.37233081711744	1.76023790310286	5.42830989215099	12.711167485447	9.3208108233374	9.06570093558804	22.974639443416	8.11443444167347	7.74045798109499	3.90158217295992	15.9064193913696	16.1329215887233
ASB10	FALSE	0.00490421991260698	0.00296111470096917	0.1647566098132	0	0	0	0.00279831225952354	0.118057990925462	0.00838298880723803	0	0	0	0	0.0251849968141258
ASB11	FALSE	1.45749029596431	1.24592123263959	1.1967374017179	0.348366497562191	0.639090415969038	0	0.00279831225952354	0.121430054437089	0.00838298880723803	0.0585793757172017	0.101087133031015	0.101927830731139	0	0
ASB13	FALSE	0.00490421991260698	0.00296111470096917	0	0.12255264198666	0	0.0245346384682061	1.23151324265631	0.000959077538660694	0.00838298880723803	0.0824964791947446	0.146548497032819	0.0151192931496175	0.0260457666160504	0.0448009362877097
ASB14	FALSE	1.09776736301943	1.15374071591386	1.10500574223455	0.212948585137215	0.196983791430811	0.531700429927254	1.37732254888269	1.60366853905984	2.42979079694143	2.85584949187159	0.454907024154484	0.00392353213063381	0.632946458641261	1.73233046052777
ASB15	FALSE	0.00490421991260698	0.00296111470096917	0	0	0.515393361341196	0.2205087124344	0.555359103660118	0.000959077538660694	0.00838298880723803	0.0293887219791281	0	0.205228346049236	0	0
ASB16	FALSE	0.00490421991260698	0.00296111470096917	0.298297300021871	0	0.00840345953302448	4.4250622941488	0.232921310185685	0.385090385858273	0.905534438462123	0.686074309914206	0.433912916258833	0.132251360182391	0.364362576215233	0.151439096953118
ASB18	FALSE	0.670921542021243	0.849658327110605	0.308175729283633	0.183731765598138	0	0	0.00279831225952354	0.0814982495377174	0.00838298880723803	0.0293887219791281	0	0	0	0
ASB2	FALSE	0.376821447661424	0.317932973266225	0.580055617237483	0.42701069704279	0.0508660820657516	0.0248777669031388	0.00279831225952354	70.4594706389513	105.859977642432	72.3881523936079	93.045521569789	34.1799851664129	10.4314033754547	10.0727205477324
ASB4	FALSE	0.178887905211889	0.00296111470096917	0	0	0	0	0.00279831225952354	0.000959077538660694	0.00838298880723803	0	0.188155731403928	0	0	0
ASB5	FALSE	2.09866624937329	0.249720685661794	0.400039621807791	0.135557919177072	0.101375373321182	0	0.00279831225952354	0.000959077538660694	0.526250199294101	0	0.0261015930590677	0.21277854852962	0	0.335795081006343
ASB6	FALSE	11.0608838077566	30.2785908265765	34.5585667835935	39.8277812502961	34.0599224705238	21.4813194615511	9.31696322767233	49.7709471786423	37.9478122962594	77.3345995067595	71.1601508707095	62.9428246141187	98.6387308807817	38.7689183695841
ASB7	FALSE	5.68422449835718	3.53253567072089	2.1370877256561	1.33099689465479	33.561430163953	25.6211130688345	4.69565644519749	17.0402805670441	14.6927181131978	21.9097444303958	7.74925484728717	15.1938382957304	17.2687194323433	8.10595113967682
ASB8	FALSE	419.921950598363	352.740022247405	300.056637892519	324.66189578012	92.3471952114844	86.099741402119	70.7072587869033	68.5668975746929	155.728718621419	150.422246273084	91.0011476230044	141.540334525676	23.1100335484695	24.7450285998896
ASB9	FALSE	0.00490421991260698	0.646341941328523	0.412378895405778	0.249869362424038	0.467482484716491	0	0.00279831225952354	0.15384943283493	0.00838298880723803	1.47911924864367	0	0	0.0683841191269862	1.08392641766993
ASCC1	FALSE	3.84554751115815	3.06775931770928	3.42664304515307	5.93345453399127	70.8214684947762	131.589417694749	49.2431967957283	17.40888281395	6.2580052216463	2.93214867993881	14.5954234132061	5.97326748415629	25.5920544936483	42.7396472197321
ASCC2	FALSE	16.3121283256936	86.099741402119	89.5604754207283	188.733465039298	85.5217292216917	104.180083090017	42.2615573094657	39.7212382233681	37.4784329823136	63.4237084569976	68.8537718767539	73.6792095654305	88.7229269827916	78.0498141511474
ASCC3	FALSE	20.3386347837753	16.9404649805762	18.9862927159129	14.0188707426212	14.2814837463588	14.6040779899984	17.3143629961359	37.6973680796758	34.6559494108056	31.9120463837031	44.9567842110883	31.9768164165053	28.0991782881859	90.0934677455504
ASCL1	FALSE	1.22696240620418	1.24878238061585	0.388242608188978	0.382860854635731	4.56782072713756	0.165350158456061	0.00279831225952354	0.000959077538660694	0.00838298880723803	0	0.229152759115154	0.480309509087104	8.08083075862806	1.47852889985823
ASCL2	FALSE	0.00490421991260698	0.00296111470096917	0.109778713308009	0	0.0349141182482356	1.31659519362707	0.66678270586435	0.000959077538660694	0.00838298880723803	0	0	0.00277622263040098	0	0
ASCL3	FALSE	0.00490421991260698	0.00296111470096917	0	0	1.26465604119416	0.509322594104522	0.00279831225952354	0.000959077538660694	0.00838298880723803	0	0	0	0	0.230166638721326
ASCL5	FALSE	0.00490421991260698	0.00296111470096917	0	0.128792286612545	0.942870371943286	0	0.00279831225952354	0.000959077538660694	0.00838298880723803	0	0	0.000959077538660694	0	0
ASF1A	FALSE	714.951139604928	1251.62775864088	1033.00870843974	778.966512081903	70.4594706389513	160.998981741021	49.8160744855945	693.213222421233	371.411804642253	588.338746261897	704.621076796641	720.142484032984	75.2050108825754	36.7739136927907
ASF1B	FALSE	306.644183251786	118.734804047202	122.717900172262	130.389587340321	63.6429869401379	56.2442894406519	51.2941552859464	812.159143097324	1214.93996589032	533.77107886145	472.380984333928	460.974126103755	68.3526857878626	71.3013378579964
ASGR1	FALSE	16.4325823648534	9.61995871869259	10.1120176603928	13.2207102072987	2.14861356473385	0.740900866150071	1.01847795967255	6.22198361710267	4.0680768818336	7.24512393064594	5.49455936004108	3.42664304515307	0.471469077735745	0.0890257782289797
ASGR2	FALSE	2.63166348945564	2.12544692777847	1.9671658950244	1.80402271141297	4.43869448927144	2.51347744027031	4.95253086091214	35.581116277315	14.0586216972363	39.3663480109654	42.1374197886768	19.5146066948711	5.18928453299376	0.641667738329057
ASH1L	FALSE	24.6267500211001	17.4324583281808	17.1657048585816	14.270097157769	44.0920744260537	61.1448628056869	25.1314619315439	46.5507983555351	55.5702641784697	31.8670827277426	17.4704263582249	30.4908515479157	42.8856251613707	35.3097885517182
ASH2L	FALSE	18.9528150374545	32.0569569243826	25.3718126663868	41.0530145224521	26.8851496627296	81.0820651884335	133.40434974978	45.839746165691	55.7352988983035	37.8603939025733	49.8160744855945	17.1407064261401	44.2340752398664	49.792378857293
ASIC2	FALSE	1.5779169200475	0.73066276076689	0.549561466756958	1.65687407597364	0.52598579456908	0.41337698297289	0.00279831225952354	0.000959077538660694	0.00838298880723803	0.0824964791947446	0.0117358273220826	0.036390403275421	0.0260457666160504	0.0136042657607311
ASIC3	TRUE	0.83144621831466	0.373678826994859	0.894329112363697	0.0376102229123151	0.0995071605395826	0.624993975219151	0.486069634062423	0.0985266577018888	0.275775266867533	0.112754112584384	0	0.0475371748372728	0.0260457666160504	0.150761281566336
ASIC4	FALSE	0.424584407337684	0.498712556050143	0.465913578848876	0.112033234738728	0	0	0.00279831225952354	0.000959077538660694	0.00838298880723803	0.625742404505099	0.0117358273220826	0.0469224305457176	0	0
ASNA1	FALSE	15.8101585979228	8.41051755977297	8.29932247491945	13.1704791311544	350.659139987876	352.072114039628	191.28448305328	5.29455732433341	3.20865292309046	5.8205989854923	5.87008441343409	32.5409498660827	134.494467441731	130.142535131294
ASNS	FALSE	2.85584949187159	17.6266066377036	10.6669932888247	40.4459737449022	9.81125058668364	20.6754383615877	109.941354043383	23.9188694621136	10.9219603995574	20.844187202204	26.1263481432114	11.2669788847146	74.744993420603	140.992019205267
ASNSD1	FALSE	96.0892409286161	81.6684952628133	79.5686985584967	75.2317506029823	49.3114719777742	89.2262374961731	75.7324974165836	17.3617640581104	9.38948969977893	18.7798663080875	19.3732162992216	11.2866358759522	86.1373208574162	70.4169004137642
ASPDH	FALSE	0.00490421991260698	0.00296111470096917	0.369402477735085	0	0.0134451123201807	0.0850517837097837	0.00279831225952354	0.577151601055357	0.00838298880723803	0.160828036219166	0.0117358273220826	0.222956412527412	0.207548783459753	0.0251849968141258
ASPG	FALSE	0.00490421991260698	0.00296111470096917	0	0	0.014034220656181	0	0.00279831225952354	0.110296664699339	0.00838298880723803	0.0824964791947446	0.287555592371945	0.0257943739501171	0.457777600848617	0
ASPH	FALSE	12.8751557910646	9.35649978730368	7.29131962087104	5.5651563965988	5.50347539375426	4.85007663459774	7.19464099732474	3.74997569805519	8.70344166689616	11.8174037590894	7.17100961255221	11.1721957992178	11.782201741381	4.61289541646158
ASPHD1	FALSE	0.00490421991260698	0.531341954903477	0.593128173621501	0.38601071184744	0.889724935928462	2.29361878229766	0.5791428244861	0.0602417522500606	0.00838298880723803	0	0.0369203060902024	0.00373530016906167	0.0260457666160504	0
ASPHD2	FALSE	46.7766275225267	40.5747552971388	35.7219488863808	30.5638185800011	7.45249129772881	16.4325823648534	4.93980516489886	38.0279914383791	47.3335728685612	46.0542339536099	48.1546545739585	41.563892537643	15.3638092501834	4.45707487873886
ASPM	FALSE	159.429414559605	155.127295163784	190.783942906584	53.3808279832675	48.547334000603	60.3820595731397	32.6341098448342	188.583009486018	117.944079821523	102.837925863507	106.59981913233	114.508959289234	24.2857799451249	31.1168113494511
ASPN	FALSE	0.310947066347955	0.652331542186192	0.26816058663492	0.338924059124547	0.652331542186192	0.114055770016881	0.720998887832428	1.10367569841362	1.6458481229002	2.59761063155097	0.985186157691318	0.37652079283518	0.303808387439929	0.401957000956516
ASPRV1	FALSE	0.00490421991260698	0.340779506027495	0	1.93127193822503	0.685296506609508	0.737952896834592	2.64112479525384	0.000959077538660694	0.00838298880723803	0	0.0117358273220826	0.00392353213063381	0	0.0251849968141258
ASPSCR1	FALSE	11.7702447443977	19.730980762995	17.740796980926	24.984400828726	9.33014140550911	6.80326562417779	28.4433535270423	32.8275936022087	35.1516182951622	20.999783567934	21.5221795852192	9.72656468231265	27.8932872788344	64.1388667717801
ASRGL1	TRUE	46.8663819266091	20.3941654897163	10.8319723538799	29.5295916676843	29.9280603062524	123.067154657488	363.343392269501	27.5265781877455	34.594534844096	27.2904728038963	24.2394807738685	29.1155598727846	35.6891144717297	17.379377032096
ASTE1	FALSE	15.4934415637716	6.94852977922918	5.56941772313867	7.24512393064594	16.8365544471957	16.7968678495506	5.61407764301072	2.3930943781904	9.0357049102873	1.34624954507969	1.5585097803094	1.1233127270091	16.2182234977551	8.99696630202818
ASTN1	FALSE	0.00490421991260698	0.00296111470096917	0	0	0	0	0.339852517193831	1.5517324741851	1.73915354219195	4.07514984892301	2.81176744397744	0.507788291282796	1.26465604119416	0.270039482817921
ASTN2	FALSE	14.7899316877626	46.4256238490848	41.8316657566342	47.8962168511551	5.86551983903852	2.00369833470941	8.38591791018259	33.3095136865448	50.5867875809793	45.9147475113517	40.2036058066777	15.511325486772	1.52376516227992	4.54699627875692
ASXL1	FALSE	30.5511689826423	50.275252029164	66.5945890443406	73.3534903733643	20.9085599612961	19.7926642761491	15.464175080684	98.6387308807817	144.214395131533	125.684711595163	184.12953521846	207.303499893466	67.1098679963902	47.2382369825596
ASXL2	FALSE	27.8166273625429	17.3558469324107	26.0756212374695	26.2482202431653	38.5464221794756	26.719793232268	31.4034267717504	8.48241178373654	12.0795439702716	25.9814879236786	33.1792908549907	16.3289363577012	8.10595113967682	2.50724164573721
ASXL3	FALSE	18.129935300795	29.2891937811385	27.8578335220477	22.9424546714468	1.90895163323484	5.66124516689726	0.908844447456701	19.3427335036362	18.8018081935113	20.7472927517833	23.3844511874958	15.8258963630832	0.624993975219151	0.379869384634835
ASZ1	FALSE	11.4627488219462	3.27525640571697	2.72862498718707	1.79837030413686	0.938846666099276	7.41312956297826	0.00279831225952354	9.85361142499774	22.6454170927714	10.5429929214772	3.04321325987117	4.91653842801419	1.40849368865888	0
ATAD2	FALSE	61.7896987408478	63.9431271646706	75.2317506029823	24.7182905669304	134.550383201136	93.3133169095823	36.4085558701787	46.1563672517509	60.3441562374591	33.4569888140672	48.3493616651154	33.0858005293062	29.4689699908392	30.4822901838129
ATAD2B	FALSE	25.6631488833344	23.5839679123988	24.7578438638863	17.0511338341551	26.898647546604	21.110646587076	16.7968678495506	37.5850981994132	47.1715185161318	13.367756729598	13.1769619775528	19.8661856977651	12.9685546197823	29.847234091356
ATAD5	FALSE	44.7681842514693	51.8812961411241	45.2032089514559	12.4639407719935	17.4900428021573	57.2483395396803	40.5592573069017	78.023467796093	60.1080617602962	22.1521603353811	21.6943357782067	38.1599088220279	34.2440713244273	35.774660434414
ATAT1	FALSE	0.181345874502739	0.118226549026487	0.0340367427454155	0.0586165138878299	0.0257943739501171	0.0512390333739496	0.449538752362999	0.102436928184384	0.00838298880723803	0	0.621440275261317	0.952597015648753	3.24012898761241	5.44504521085072
ATCAY	FALSE	0.459931898305612	0.4273742811772	0.281886579599809	0.024760221980612	0.107952247432244	4.34484685770537	0.264493845157555	0.458348163121925	0.236339247278754	0.853648259836036	0.534424371705442	1.19405476974283	4.81845480869591	0.618209052726633
ATE1	FALSE	31.0036947586416	31.4623708602814	23.0418966330921	31.6826233679775	13.6800029244692	38.8955629705921	49.5249261048318	51.8497350203784	58.0738819088912	24.3611265694777	44.7192310121494	63.3101966498593	88.0597464693833	69.495590143901
ATF1	FALSE	19.5373613477288	16.4810629437386	13.8221751984544	13.0444292103877	204.695695709967	85.8716494177394	134.705084665579	33.0858005293062	47.0198350160205	20.5850675746439	23.2844100178419	17.3143629961359	91.0011476230044	63.6918518690411
ATF2	FALSE	71.0446458746527	98.0464623620688	116.615653983476	177.114394241823	57.8480292819963	38.9979467538353	8.77271025367897	83.1295743921591	125.284265515868	107.982775125562	107.013833248832	127.994456633086	27.1658894397157	42.4471600131718
ATF3	FALSE	0.00490421991260698	0.143985617184331	0	4.12495232979867	133.40434974978	342.796148991603	83.1771522173618	0.279302606754287	0.00838298880723803	0.376821447661424	2.76914524298241	7.92930098349424	69.1924719727151	18.5294250856621
ATF6	FALSE	69.2564815484209	62.4639563457514	49.4768796199895	35.8200549044577	6.3782792759121	5.53339207806727	40.8330605006404	18.6669644611798	22.2899750893361	16.6261492968585	20.462329336563	9.33931920405872	19.3491907545052	23.8624268777148
ATF6B	FALSE	0.593609940261599	0.491633537400637	0.76448775934471	0.560604642288693	0.155073060099422	0.256132933438279	0.502982567921174	2.13471947437714	2.75733298618795	5.96194763463828	1.27835830835947	5.69810881837415	4.48261294690955	7.21755904100688
ATF7	FALSE	14.9039711335921	14.2425926466712	21.0415486054533	19.1084326675408	6.47489489893441	4.86677669187666	9.13887642201309	8.82300198293375	29.5295916676843	24.8864617530261	21.052214938397	22.7303149193799	15.7589969534331	11.4512408762178
ATF7IP2	FALSE	9.91401360423946	38.2859458691053	38.9725177550152	46.2824971194375	5.88131299982677	24.2166676751353	15.3384406696739	200.138817854155	120.72570033688	198.690733542577	199.600003798705	151.891093487591	30.4822901838129	21.9215149883615
ATG10	FALSE	59.3455874976238	25.2637101927646	16.3794430947866	20.5713870729738	18.3052885037195	83.1771522173618	88.8894854930295	6.91429254766735	3.98225725057472	2.06233400447079	3.72953106260672	1.45026374355079	33.3461369799108	40.4697125156985
ATG101	FALSE	19.2110221430377	14.717129014591	11.3769180994324	18.4219901870637	708.970046325693	594.773621642663	108.182667026125	96.5389752239504	46.9197586506403	38.0786060827418	32.4613341789047	210.204202482131	526.853608856614	200.847032057709
ATG13	FALSE	7.92930098349424	22.7503808898508	22.5944117791575	21.8192527957834	166.073238011704	118.659650392091	35.933036293911	39.8084873647893	58.1136201516529	72.5198208504158	56.6166655673439	119.184328799945	174.166398303852	180.540213506617
ATG16L1	FALSE	21.4488320971804	15.4934415637716	18.820695308004	23.5272215123491	171.165897728727	87.744782555772	48.0616829937783	8.07107959293793	7.85723993155717	11.9632484695744	20.6827626273114	37.4784329823136	143.141846267599	38.722855767504
ATG16L2	FALSE	0.221005541458739	0.444376333772255	0.975376128954121	0.400738883600856	0.609281616618666	0	0.817592666552911	10.8246495662804	4.72725536251385	5.25991424354072	3.30660755341436	4.63093275899345	3.93773292485397	6.58622702593392
ATG2A	FALSE	0.477615684278379	2.07635802304367	1.62713767288747	3.06415010865819	99.3883408097401	166.221090397646	14.9039711335921	6.42926471552481	2.22312707451772	12.5463898532222	16.461530996276	143.897988636833	1302.82329157003	209.760205624715
ATG2B	FALSE	12.2301562535577	19.2476213669396	20.9568100291287	15.2212873568728	11.3652601018163	12.9745502538948	3.29195153405175	45.959305831456	79.7942536249624	34.7841043887157	27.0153894355562	41.5471298057645	15.8985573189676	14.1323105665184
ATG3	FALSE	30.638705721643	56.0274709521735	35.8808286004724	36.0942496101457	590.55506449693	1176.06521682948	361.672645060798	611.849264212411	231.130676976118	322.828062141182	551.143576742312	781.021683783089	1706.18714747612	650.916035039436
ATG4A	FALSE	40.6981861744904	53.5141319076906	45.3729603348084	62.5753028013391	84.2785125118963	34.4715755228382	46.6592310135999	5.8056116023994	4.84111165246443	9.49941829419623	9.11777196121127	4.9078279932569	11.0530382223463	6.07812622531589
ATG4B	FALSE	8.07433549014445	29.1398796311668	21.1970118881063	23.0101426187428	28.2995694118629	42.3104395927469	62.8189580161142	73.4461149498953	27.0685217494045	66.1980545955857	48.9733937469001	38.2413572682542	72.8356315819804	87.203479806783
ATG4C	FALSE	95.0576921659145	53.64214718046	43.2499614506406	15.6513455449717	8.44770017546788	47.5084122429399	33.4569888140672	18.1814165834614	12.5798437347556	8.01730097520296	11.1276582378637	6.3782792759121	40.3089094391731	41.6389544957211
ATG5	FALSE	74.5287170174357	102.78732647324	93.0868387167651	75.9040633125341	473.079438907112	586.763397766117	179.567312146167	143.595642106537	52.9710187059548	189.261598973124	187.216745641412	178.867363891972	871.103395942747	233.553174579859
ATG7	FALSE	25.5475692362204	49.6627880584398	51.2003027425684	60.028557835676	31.0862348392882	21.2361057606273	17.5468049701017	193.09089187056	96.1906686203891	107.51105612617	114.240268841402	80.3052944040621	14.523276734839	16.6797709892028
ATG9A	FALSE	0.877892091842067	5.39739366736155	5.58189362504405	5.68688053196367	164.777046710291	206.870533497534	47.8419345299126	1.77521006477483	6.43399389632599	7.5096848075949	3.58955890035725	9.21515143104152	15.4687819755539	12.0795439702716
ATIC	FALSE	64.0082511675416	96.1464364307424	110.778107874716	124.290641368784	82.7405466499796	235.129292321762	312.704959141481	163.586498788462	119.571507019208	235.621409888619	224.497959468268	143.141846267599	448.618141673327	708.970046325693
ATL1	FALSE	1.86419085688871	1.65464247147728	1.89618516697004	0.720002449506908	0.533627442172276	0.403642513336458	5.44775767981399	0.779108191875502	0.738276134236697	0	0.101087133031015	0.0862588714398785	0.0260457666160504	0
ATL2	FALSE	72.6889692041409	76.9984221117623	114.55554040136	173.478427915377	52.2987475941409	37.7851392276426	25.7093868064558	153.930867792946	340.810955759319	102.139413741695	135.552010110429	134.110802501567	89.358293897631	83.3274903135163
ATL3	FALSE	25.8980993744134	59.6574724711882	50.6416720013665	70.7829326210441	16.0704025901691	31.9490580414338	25.6120603360711	74.0521620162435	20.7926687392254	52.1387225950317	58.5136421251465	51.662985931491	57.8480292819963	16.4890752030936
ATM	FALSE	14.8496106119807	10.5798773599866	8.49927645685057	3.36030629941694	7.46626470247154	3.42664304515307	6.95550761635126	9.09472364510527	15.0005354446562	3.88837257593975	5.18179529633836	6.63056617699063	10.7184589976806	11.5575713927134
ATMIN	FALSE	85.4683527897312	108.604089686071	92.7031052094627	137.164797016662	175.238417218319	121.367816986028	130.470396384988	91.6270305974571	39.4087320458415	71.2360812629034	68.7829342947779	84.3436479960664	340.810955759319	287.830665093282
ATN1	FALSE	2.31332862382242	5.89713678869107	8.94344947545265	3.73235007318101	1.70834637557855	0.398581583436715	2.72368262565915	4.46877322412008	16.712943648961	15.8028577797036	19.296736283751	17.2249978503784	1.61589546830871	3.65222261696127
ATOH1	FALSE	0.00490421991260698	0.00296111470096917	0	0	0	0	0.00279831225952354	0.000959077538660694	0.00838298880723803	0	0	0.00505148420654635	0	0
ATOH7	FALSE	0.373370187615546	0.00296111470096917	0	0.743944133336588	0	0.366445140122378	0.00279831225952354	0.21739141530905	0.00838298880723803	0.0293887219791281	0	0.00954712381032259	0.172118736663002	0
ATOH8	FALSE	0.00490421991260698	0.00296111470096917	0.219040629675166	0	0.0775015479201802	0.161162308440445	0.00279831225952354	0.000959077538660694	0.323644300404407	0.611700303812325	0.0652711049447153	0.181901440722069	1.17558226761136	0.503441588365297
ATOX1	FALSE	86.2217841762187	42.9625498890356	50.1179608546323	63.6429869401379	76.2847481131644	109.260147181033	253.443107557562	52.06581578404	21.6770926196031	25.5308119317658	45.4187224640002	16.0530076561365	34.4082280698094	78.1394489888052
ATP10B	FALSE	3.41162822600179	4.23258259964885	3.19838006407958	4.94235961278959	0.297226991546953	0.0148819911265335	3.10523161384187	50.0005579364487	59.7148769663847	97.8543936992822	127.68058384154	47.1302773959763	1.90144151333986	0.650956923978864
ATP10D	FALSE	39.3154366218256	14.5035057731162	18.7382113579064	9.66090535780129	14.9699469204543	1.99003337525282	0.125199308598252	0.0435253402138644	0.00838298880723803	0.123105372743681	0.227626618814526	0.179473067246945	0.042306597860429	0.0649441004666478
ATP11A	FALSE	16.4810629437386	14.4363295435459	14.0001241041432	12.2823717388421	1.5687636960379	10.9183749271872	90.5616131150172	0.71359891647701	2.41846530707018	7.83369250947107	2.03716463162187	3.05482842746761	2.58259511986111	10.8135654301312
ATP11C	FALSE	9.41964024118727	6.89315016133692	5.17828437768095	5.61407764301072	16.0459896289496	27.8791734824733	73.2198297267502	15.0146455299348	16.7467837923677	8.29394509766647	13.7599994195711	6.71190822077658	14.9806848489136	14.1424823490111
ATP12A	FALSE	0.00490421991260698	0.00296111470096917	0.100630651848986	0.0212919248830402	0.00831588819859275	0	3.89463971926125	2.07528552751195	0.750553451219723	1.71557779742157	2.53602211352198	0.847074309029204	0.560604642288693	306.220843166181
ATP13A1	FALSE	16.0316062197972	10.9426096584629	13.9654687936339	13.8120635462503	20.6284654145794	15.71282519538	36.7863700682106	30.9563847401801	65.7432450877816	71.4116478902004	76.0019212362421	44.49485490104	58.0982068900278	61.2479747480257
ATP13A2	FALSE	5.86551983903852	3.6096101463758	4.6240617988651	2.78182795189239	2.66722269490998	6.18511899173651	23.734712517727	4.89693417488039	9.13887642201309	7.42394904139446	4.45707487873886	7.28284957716865	46.7111528137714	31.5453412046634
ATP13A3	FALSE	59.2232674233095	72.057096296137	80.2143478668328	75.5482844522658	54.7616417542471	60.1877303436764	51.6059573523366	46.3028795654637	67.9158454754072	29.1285883866457	31.9364104478799	34.8310876474598	64.6322895863123	73.7022504870189
ATP13A4	FALSE	1.79785778390444	1.13400465649825	1.19767477568455	1.33504423798265	0.291048078625842	0.190705950437936	0.00279831225952354	0.075925239787231	0.00838298880723803	0.13632517499524	0.0824514847161235	0.00191815507732139	0	0.625394869907803
ATP13A5	FALSE	9.24581984898743	6.15252516137745	2.10162105903746	9.85361142499774	0.498035239950576	5.55321188811527	0.169406223930479	86.8219250639039	77.5297502449278	64.2175875545793	55.0464852654061	48.8412732066196	1.5208027182525	0.128666996589607
ATP1A1	FALSE	229.221833023677	164.895088505638	291.989553337596	372.302023498858	92.7031052094627	92.7031052094627	304.448150565107	951.656341590348	682.651354294469	295.124925933431	229.007335393598	177.844024410653	300.402216948529	600.869328940593
ATP1A3	FALSE	0.00490421991260698	0.00296111470096917	0.157093412212545	0	0.0173472167395719	0	0.15286768907848	1.18774244553709	3.39467199007877	8.92117685810308	8.70344166689616	4.98043121353357	0.187501800325328	0.158628216947569
ATP1A4	FALSE	0.169507000141088	0.00296111470096917	0	0.382122215099672	0.202084529655471	0.323187465651021	1.74714274900297	0.000959077538660694	0.00838298880723803	0	0.0824514847161235	0.0585793757172017	0.547152135071981	0
ATP1B1	FALSE	577.119997289983	664.843726885088	637.720600214862	607.52559932218	141.619790256866	140.199070121259	431.757679660204	452.965237529007	475.575146870743	173.07384897445	137.839730191093	283.834401642828	23.183964968877	122.14798674031
ATP1B2	FALSE	0.00490421991260698	0.271845874973785	0.312242945425245	1.11535144693385	43.5402344966688	92.3471952114844	2.19341399344132	0.0602417522500606	0.856106458214579	0.934892355457386	0.0444860803014284	1.8205287806604	1.97714437715378	1.90667859672116
ATP1B3	FALSE	86.342421998598	60.028557835676	72.6889692041409	38.6575546001851	322.828062141182	402.269012600386	650.916035039436	27.1658894397157	12.5643829013784	4.2303565142063	6.61452591517207	47.7825968899097	1313.74127487453	370.606678344605
ATP1B4	FALSE	0.00490421991260698	0.00296111470096917	0	0.202476719991995	0.554207670290922	0	0.00279831225952354	0.000959077538660694	0.00838298880723803	0.0293887219791281	0	0.0586165138878299	0	0.0136042657607311
ATP2A1	FALSE	0.17424502492944	2.47101939911515	2.88541869360619	2.34264446053654	0.486658939550039	1.56731985110862	1.05345573267557	2.11567451433768	3.8650640916543	1.65687407597364	1.918996806929	3.58955890035725	2.59393791329905	2.29361878229766
ATP2A2	FALSE	44.528468601661	112.295577798761	90.2805588810119	103.063381708499	53.9613370702219	27.3871592109455	25.0453445835221	76.7187306899392	194.307030058565	203.967842665388	173.214657260781	150.888641659393	10.8967025762039	10.8178993110666
ATP2A3	FALSE	6.81068414431911	12.0365134509994	10.7457250891257	10.2994436133951	2.57577290049904	4.76001266503661	0.108268787606358	6.06653646332878	27.3744376519143	38.5725743921344	26.2126477006556	29.9818793634778	1.48037713340466	0.515393361341196
ATP2B1	FALSE	344.460383386516	422.570375257896	399.320577816278	142.747568432113	106.947694136024	122.335380917603	207.544542443928	193.372899391711	186.517670845378	65.1924884836933	57.8849054389528	82.7068120278445	77.4084800114118	167.359387931629
ATP2B2	FALSE	0.890687276465378	0.701384857557474	0.443532359406196	0.858951539799428	0.0267662471971724	0.0218570561619058	0.00279831225952354	0.0529244559260269	0.00838298880723803	0.0293887219791281	0.0444860803014284	0.000959077538660694	0	0
ATP2B3	FALSE	0.00490421991260698	0.00296111470096917	0.027293562974041	0.393383364155415	0	0.042809696720831	0.198125184150753	0.000959077538660694	0.00838298880723803	0.185013327695105	0.327809946059674	0.0128878654736543	0.042306597860429	0
ATP2B4	FALSE	140.11777876255	125.068499891696	175.118256177599	143.44345368808	23.1100335484695	1.95356582602259	17.1023917852252	0.873887367669133	0.00838298880723803	1.92763705893632	0.120088926401424	0.0132052162756224	3.27224700354611	15.5351832144766
ATP2C1	FALSE	36.7531897148557	66.4067992218233	60.9642138319457	62.7438012383144	45.9874630671579	37.6882233344281	51.8497350203784	63.3318172019565	59.8711593280948	26.4958971243335	47.4090630721605	77.1290304613863	32.600149076194	47.8962168511551
ATP2C2	FALSE	67.35620827348	72.6667784668815	86.7151489090526	57.7942592707565	12.2023365495513	8.92117685810308	9.7129042402436	353.308878923441	421.273686850581	274.283510256322	191.28448305328	161.872725544615	2.88777975432301	3.26465621629504
ATP4A	FALSE	0.258390599079228	0.235033912839707	0.600746603606537	0.162915274809091	0.0430700412387091	0.0217670494173705	0.0939507445863554	1.45963335455911	1.54924965594816	1.12889308391804	0.821197806287766	1.19300943500891	0.833345892211753	3.11495153152568
ATP5A1	FALSE	560.114480278643	429.302452813237	566.056897777798	694.629655753707	326.613392419565	405.086610990165	2202.59538655091	698.967346213655	771.719208007098	1061.2786926915	2426.60526372646	941.155608243361	2307.98542615903	6175.28801848863
ATP5C1	FALSE	533.77107886145	263.139816026115	491.769252893686	677.454094898496	356.818048177867	205.842274087116	1716.61035829541	189.41249871777	112.644255295142	145.863903025365	180.449008861722	135.64974071788	607.52559932218	931.290812698586
ATP5G2	FALSE	271.808653089505	200.436788406456	307.522677142111	253.062826854483	154.962423034666	77.9709298900864	253.820414188386	137.973860964219	114.508959289234	198.264617420507	325.232028820841	158.938435422099	370.606678344605	1033.00870843974
ATP5G3	FALSE	341.372458470681	165.11810494109	214.628476169145	183.557582182493	115.331149698681	135.037644097177	1044.90618701198	489.912436221041	354.358003006497	342.796148991603	392.740051221127	238.445809261568	2426.60526372646	4363.69602337276
ATP5I	FALSE	79.4017369853665	146.241588431988	286.101542357579	151.449700708825	233.305203277609	153.208614936739	277.689119731493	17.2249978503784	5.62499737339573	4.00626501292427	12.195989727677	6.33979244956486	127.994456633086	257.530079885193
ATP5O	FALSE	327.445754895996	193.672045707412	188.98644144551	324.067547049754	224.13239427578	231.683297668431	2097.99909688855	105.28718331857	74.3085004365927	67.4136405118519	92.1553229208112	47.311125603729	469.808932502763	945.942288655413
ATP5S	FALSE	55.5996735363623	30.6796469160986	21.0235444955519	32.0210958546433	17.9409115681354	17.9251448361767	48.2750647918445	14.8369666111504	5.30929215377561	3.63352262377894	2.75594525501892	0.921571917336271	8.68687698984146	12.1771633396022
ATP6AP1	FALSE	13.6866431513025	12.7416207590645	12.7620185246583	17.3078783665238	37.602332674231	83.8279238690658	139.017074333839	1.93426557538315	8.69502237559606	8.63229415276077	5.84049744742107	4.37554278473717	27.937932106023	50.4190158670227
ATP6AP1L	FALSE	93.9282616976817	70.3863175336835	102.397006818798	20.9663990793463	1.93637819380033	1.64702520038158	0.594399058199332	16.6470218692125	26.7974909700913	17.8891592059622	8.98948542538419	5.96194763463828	5.52807419376688	0.852351124007853
ATP6AP2	FALSE	23.23727006564	15.0061272571451	9.4106994364912	8.01250378228822	85.7584623501011	122.894087718004	197.907872405355	67.9158454754072	61.1921782726564	16.3478127373879	8.13042743882654	14.3785058331432	170.377182546818	411.724721075781
ATP6V0A1	FALSE	5.23647831504468	5.59111640943403	9.83696290560453	4.20132942885474	8.02950141243154	12.7998700194676	5.01209996548092	36.2986720787748	66.4067992218233	34.6068793987053	23.9699199586337	21.5704409412217	37.814815591433	18.2278236932125
ATP6V0A2	FALSE	6.66971399892548	3.39672118680093	2.15649603437395	2.74712000872398	3.72350905695122	7.94688383374777	30.2785908265765	27.8932872788344	29.2666471574682	23.8741864845514	8.28620608652336	8.12319034083196	39.8650980216772	40.1511677143733
ATP6V0A4	FALSE	6.90052897171564	4.82574623422822	6.00700003912341	11.2012945458769	6.70361021642667	0.0838689441268176	176.878200204736	96.3960074211515	26.1263481432114	114.841566448368	90.9529363430515	81.7016110721212	62.7825749136389	186.741271133188
ATP6V0B	FALSE	328.066957079002	137.368551208436	212.585910059137	276.234829823347	133.916412703298	174.324861315264	579.186795347704	108.375056437493	164.541967041416	143.687385754616	127.994456633086	100.730664289607	531.121770175531	976.61703334769
ATP6V0D1	FALSE	60.2394987823711	308.388501574581	291.655805571284	652.397709035402	237.207397126888	137.265101165119	185.948229618634	244.370534839733	246.907048416524	548.315900315169	682.651354294469	553.328109328581	167.359387931629	237.207397126888
ATP6V0D2	FALSE	0.00490421991260698	0.00296111470096917	0	0	0.00503725461642814	0	298.844492734998	0.249006569203489	0.00838298880723803	0	0.0444860803014284	0.00489922347203095	27.5265781877455	113.6308551369
ATP6V0E1	FALSE	115.684424781867	384.828950653198	353.935757140807	370.606678344605	459.766723862532	1008.24039143326	945.942288655413	47.8698764435534	46.3246646554586	41.8316657566342	55.8316911408891	46.5507983555351	346.309177567143	472.380984333928
ATP6V1B1	FALSE	0.00490421991260698	0.00296111470096917	0.321606146925462	0	0	0	95.6206213267706	0.000959077538660694	0.351980627854747	0.0585793757172017	0.23316116536187	0.422558719959531	31.8670827277426	186.517670845378
ATP6V1B2	FALSE	352.740022247405	378.118590029575	424.111768366945	252.417233950267	126.786219392523	36.2308799776569	93.2144637245239	200.847032057709	135.552010110429	194.680735792971	211.84328588862	146.55928961892	190.381107868794	619.184206159591
ATP6V1C1	FALSE	37.0433954811758	47.3878095743523	43.0412211988645	49.8160744855945	41.7258484310671	38.7119132500518	46.0115217522109	0.114165656665169	0.236339247278754	0.177824958157374	0.0555897759905543	0.00287723261598208	0	0.0790395010202732
ATP6V1C2	FALSE	147.10903656297	87.6888848504718	96.0365594976414	137.647407838192	25.2256397455518	0.411590892483026	113.122458152542	43.1266261689243	78.1394489888052	46.4489976891319	59.2602310246622	33.2607261345125	2.81176744397744	10.664546510316
ATP6V1D	FALSE	654.399156792464	734.631073885214	785.631082508007	456.658470302754	520.326383319441	456.658470302754	372.302023498858	238.445809261568	128.624708517004	167.160911412856	234.172746900554	210.839883506357	330.144571308117	200.436788406456
ATP6V1E1	FALSE	36.4527382596662	98.4567924293422	93.3133169095823	122.894087718004	361.672645060798	1026.7056740892	394.964461889426	152.648105838737	17.1126961563329	96.3616206808152	142.171458004467	106.76608473437	361.672645060798	394.195553310988
ATP6V1E2	FALSE	0.497845190747894	0.466430115558306	0.553983860358782	0.854866658352334	0	15.9213011803223	0.00279831225952354	0.000959077538660694	0.00838298880723803	0	0	0.0558500064028968	0	0
ATP6V1G1	FALSE	951.656341590348	674.917456715646	543.090180724759	482.42556412744	335.344113001186	309.205779224486	1086.27724901889	100.30933927075	56.0274709521735	116.485970538794	174.038512566815	141.158188992189	157.981142083528	194.510882214924
ATP6V1G2	FALSE	0.153293415905402	0.00296111470096917	0.0494240519455217	0.0444860803014284	0.00955697089752164	0.0400409948585814	0.540739853481633	0.348225304107755	0.00838298880723803	0.31271204086289	0	0.000959077538660694	0.0260457666160504	0
ATP6V1G3	FALSE	0.00490421991260698	0.00296111470096917	0	0	0.0140354720804063	0	0.00279831225952354	0.186103628160655	0.00838298880723803	0.444626796819685	0.374177536708494	0.0859099939196276	0	0
ATP6V1H	FALSE	127.207229222268	78.0498141511474	69.790534070941	89.2262374961731	60.5797167513575	15.5850306605538	100.358876973773	260.19835563391	230.929534694166	103.618942583962	154.21736873677	142.353397218302	102.516405775202	176.541832759975
ATP7A	FALSE	9.22429529709897	11.8388167240149	7.85325796008945	11.9269474700261	3.24012898761241	3.54648353164501	4.35052256848132	30.0304152637248	52.7630060414079	22.974639443416	21.6873893007269	26.7449397867462	6.36950530704372	10.6967146525893
ATP7B	FALSE	40.1679116267107	17.8075917008428	18.6962673975461	8.9240197408719	0.46851456990948	1.42624491267708	16.2756160584151	19.6762409601754	41.7460955702138	10.6119883542373	15.062395067368	7.35435269781442	4.29554419459331	21.3315225659255
ATP8A1	FALSE	14.372662069952	15.511325486772	14.4637904257861	27.2057478190543	6.61751565326426	7.03334752678919	1.50359490446871	28.0820578298643	36.5522420130419	25.0559839904404	26.4074172260749	28.1403745535765	1.23151324265631	0.817202113027336
ATP8A2	FALSE	0.00490421991260698	0.00296111470096917	0	0.410201811180558	0.37399502593097	1.4117382501114	3.32609971256733	511.603709178077	287.830665093282	951.656341590348	801.217238893491	817.993209584429	18.6962673975461	5.28763827435664
ATP8B1	FALSE	8.13042743882654	7.01070192018356	12.6798302208696	8.32620329929189	79.7942536249624	113.05299134418	102.312181266035	24.3461873122028	19.1306603860965	7.54848440483637	10.5106805845745	13.5911008517143	7.56212620205348	13.6606909508769
ATP8B2	FALSE	0.00490421991260698	0.548027926708052	0.276777934374855	0.742226535127691	0.227036177609695	0.108137789463843	4.97243249608715	0.000959077538660694	0.00838298880723803	1.24389094629193	0.101087133031015	1.1019714402484	15.1938382957304	75.2996295988593
ATP8B3	FALSE	0.253146975289728	0.280317656286781	0.0600441256822964	0.328889432861107	2.77730288660132	10.4836598795931	1.20046508714897	2.17559314784313	4.27140600164488	0.897281834958759	1.59881469127039	0.985186157691318	9.8578167053304	3.44854335085516
ATP8B4	FALSE	2.49114858188691	2.49342289183906	1.62854089688203	3.50418630210646	0.605923052835475	0.446041707899088	0.864999983791123	2.7055374321024	2.83412597679042	4.81845480869591	2.57018740610535	1.12889308391804	0.0573319151383119	0.0136042657607311
ATP9A	FALSE	10.2537316614998	33.1268418217389	32.8564174893837	42.7846268241775	18.7544842036422	1.20472966457206	6.00046684048371	6.56235543730711	10.9426096584629	14.1571065790623	11.1506624394211	3.6203047979797	5.21303641425771	29.6513196606616
ATP9B	FALSE	6.67959124757318	5.74096152639015	4.21585542190035	3.99727885566779	21.5112259028027	16.3289363577012	9.78991867306252	29.7133089520469	39.5918922125253	32.3706552273474	56.0274709521735	53.1824355442586	19.2476213669396	33.9107155949015
ATPAF2	FALSE	22.974639443416	89.2262374961731	94.2576442324158	74.9752858919858	24.6665820063323	17.235248548151	56.0147568990764	136.218430387356	132.197979142712	348.870419671648	440.82356386297	222.56615699897	60.4859209630828	61.9637228399849
ATPIF1	FALSE	45.5630945672643	20.5638684564783	28.4149403592079	23.9008137172713	468.985063437497	888.835064220971	127.508302205862	21.7720988175028	2.82231427186865	4.35896167457011	10.4566192493549	59.0553790154006	96.9440784640557	290.268587410252
ATR	FALSE	19.0764303637539	13.9708217201584	14.3174828430733	6.58928321879451	3.00836277527608	2.41014667915578	6.03117478878833	8.06753505297582	8.18616324888582	5.21055309526758	9.3430827709256	8.55306864202489	36.4854163429635	50.4933709779703
ATRIP	FALSE	0.811472787231235	4.24603719609765	3.35457236956222	3.99017400308501	17.6913600598884	11.7592398467653	22.8034143298731	20.8104533570065	14.0536243032006	21.7152847240097	17.3913012755422	9.37849033101659	42.9450755215891	54.9214837170568
ATRN	FALSE	4.4890180055457	4.69565644519749	5.07283149450838	5.03683433123712	4.82160167410503	2.53602211352198	10.4836598795931	3.39303020649242	5.36117963595205	8.07433549014445	2.04280963765916	4.03589359203831	7.81734112729106	11.0881499647089
ATRNL1	FALSE	13.8741609543448	10.1174661693326	6.95550761635126	7.94350749204941	2.22312707451772	3.93183289068881	0.660700039891246	46.9197586506403	49.4226413276988	29.2564088605191	44.1277698939851	24.473311200464	1.37964107336278	3.42664304515307
ATRX	FALSE	115.533998754679	129.045855651664	120.356430988099	39.7812188632973	44.1506406147875	30.5810113512665	47.8698764435534	476.897332830433	299.786649500108	83.0703323961472	79.7473701199172	101.078255388571	33.5313160513798	18.129935300795
ATXN1	FALSE	15.098017024392	10.4002868119821	10.572151010888	4.5495716291375	0.743944133336588	0.056121202327688	0.418772655508015	6.97573609686962	14.8971761044101	32.2655715874462	23.3730423664423	18.2889167642274	1.8430485057877	0.286490245096664
ATXN10	FALSE	15.1749891075321	26.677077690634	21.6321268408169	31.5310708903013	44.3671957682456	81.1210816388985	158.091441871545	7.2348459200774	15.500380282948	27.2506992194944	11.2583296236139	13.9588727205686	272.077072642553	229.221833023677
ATXN2	FALSE	543.090180724759	343.589496195268	276.943758905121	175.45214491117	81.4754185706559	85.8083045806557	79.4017369853665	491.769252893686	434.293964000414	241.39469812812	261.610439300984	298.344241000028	68.813353339415	50.086956472762
ATXN2L	FALSE	98.7298726688782	123.995909936524	193.672045707412	150.727086307039	28.375337551691	6.50600868091139	13.7199874794824	109.527972858875	343.589496195268	418.516385295626	430.720278165707	434.293964000414	12.4639407719935	9.42575040770932
ATXN3L	FALSE	0.00490421991260698	0.00296111470096917	0	0.0276926979934117	0	0	0.00279831225952354	0.000959077538660694	0.00838298880723803	0	0	0.000959077538660694	0.042306597860429	0.261799808505218
ATXN7	FALSE	24.1134594107427	42.0235474900753	38.5182194400542	51.9832205605756	10.7184589976806	10.9268137467596	25.0026299644328	3.80799228077937	8.44349692408604	15.3156221786714	8.75984162312641	10.3261656860374	6.70679529370107	10.1513676574114
ATXN7L1	FALSE	12.8336414475344	8.16918365771054	9.78991867306252	7.02765788170368	2.38104248421131	4.52423834617552	3.98617518742006	3.65222261696127	1.82969021648123	1.89483114887185	3.10523161384187	0.866376901292061	8.72110099718294	7.90569252592404
ATXN7L2	FALSE	2.15649603437395	23.7652295891746	26.6479197538171	43.2871764883211	5.64343467814548	4.39285190713632	2.86391209707588	4.28885000533935	1.50743197629272	5.13507826078863	2.92094639726936	4.09756712939475	6.39838424397533	2.29225010731914
ATXN7L3	FALSE	0.946211152431186	0.984094394730256	0.689092672056702	1.35389627718264	26.6868815896295	10.2719685563238	12.4866147291241	1.54246274499459	1.13496577537795	0.353792892807387	0.573211053700964	7.87404557907785	29.0241082368678	35.6108951037768
ATXN7L3B	FALSE	134.410376472483	99.5054072572746	141.076335156751	92.9425086889998	32.0436027199015	35.9176133918123	27.4419940457119	3.51213514423442	6.31495100996506	2.61330410822479	2.08738296171802	3.09289320471247	3.0117333123241	2.72368262565915
AUH	FALSE	59.2919903458818	23.1750085287199	18.354804876466	26.8125449065838	31.8328503954471	15.2401518089316	53.64214718046	8.42644943971759	19.0577454343012	7.1248479798012	15.0889737913051	7.27848009435974	42.2424866665029	25.6211130688345
AUNIP	FALSE	117.301011373506	163.688135133178	141.269930095726	169.319246347884	147.495454128723	138.264859579817	75.4925276763721	50.848579241655	64.1110235456681	33.5013997844251	27.8578335220477	22.6015868269718	74.0521620162435	44.5524923948701
AUP1	FALSE	34.4715755228382	26.8125449065838	26.27698881164	43.890883136177	21.0760323644895	43.7581271380634	258.235774236018	22.9238408752455	18.6479000352528	50.2226810777761	48.0616829937783	92.1231191450135	266.142503736041	283.115116131139
AURKA	FALSE	5761.55790557778	5145.84939204507	3557.79865370345	2374.75436195374	367.930776350223	556.20884328505	282.420024209619	6345.78264657576	5457.96110619228	3705.47087766748	4191.33851561822	4363.69602337276	384.265020875857	202.861468517383
AURKB	FALSE	345.697969585761	181.097249442165	210.085780227539	291.11406174684	312.073034045247	714.951139604928	260.19835563391	76.5920392239788	61.9279150565577	38.5182194400542	58.1986894196517	82.786717166367	139.017074333839	254.783637410063
AURKC	FALSE	478.448390038805	240.126939265158	272.077072642553	627.641162873296	291.655805571284	192.097809519066	10.1685393626734	1346.98055874002	1409.69446980223	941.155608243361	1280.93089102554	1302.82329157003	359.061456881811	28.0606421714157
AUTS2	FALSE	32.8564174893837	37.6375355780354	27.7784953895608	20.6959438785859	7.83369250947107	8.09248025234498	3.07991487190105	4.63093275899345	14.1502207542672	12.5299986965404	13.986955192986	16.2597533723041	6.23873353789725	2.40086649191228
AVEN	FALSE	68.7509662198574	112.813030602589	124.874707254812	188.018383440744	31.3782710662919	11.2089719664521	39.3663480109654	1069.73755603428	39.9618714305178	227.779929249897	238.445809261568	131.946098961559	26.4642485165256	28.2052161011673
AVIL	FALSE	5.35295899816725	2.68094401796477	2.44824779728791	4.05726819305016	8.87984941371311	1.14966794239425	2.15023914064854	1.2861414727087	0.526250199294101	0.624993975219151	1.62085135189308	0.289228741174581	29.6214367575174	3.27224700354611
AVL9	FALSE	11.2866358759522	16.6937872357725	15.6702034956505	20.6392314132311	26.4958971243335	6.22198361710267	19.4099349133187	21.0235444955519	26.3808178359122	40.0606117992542	34.9591817111649	24.139288985133	7.24512393064594	14.8311985163512
AVP	FALSE	0.41754406349604	0.00296111470096917	0.112033234738728	0.155377906570389	0	0.132652009208457	0.299504647390541	0.000959077538660694	0.00838298880723803	0	0.0117358273220826	0.0236687872627248	0	0
AVPR1A	FALSE	0.49011680624429	1.17936643637859	0.768564625276121	0.145976934854866	0.0397766993085277	0.0146590041076226	0.73385370544855	0.358241580531887	0.619626381468115	0.0293887219791281	0.261191421180275	0.305005750071655	0	0
AVPR1B	FALSE	0.00490421991260698	0.00296111470096917	0	0	0.0119471404397915	0	0.00279831225952354	0.000959077538660694	0.00838298880723803	0.0293887219791281	0.0117358273220826	0.037467316165473	0.0260457666160504	0
AVPR2	FALSE	0.00490421991260698	0.00296111470096917	0	0.0476359782555178	0	0	0.00279831225952354	0.000959077538660694	0.00838298880723803	0.0293887219791281	0.0555897759905543	0.0135641031297288	0	0
AXDND1	FALSE	0.840206287408775	2.22947242148928	1.70314166423695	2.48815929260566	8.65259364011735	6.44675493692134	3.66734824209949	4.97008311798214	1.24592123263959	1.66964211343682	3.07172816975715	3.00836277527608	3.20131212308817	5.39903982415166
AXIN1	FALSE	17.6304195986194	11.3515869696559	12.0863557817338	8.99696630202818	16.933221205005	16.0842089479033	15.3301635117448	34.5113796720549	86.342421998598	41.3339313534911	28.0606421714157	46.0264574204307	128.774918256091	104.468703485859
AXL	FALSE	0.00490421991260698	0.216452190221591	0.319439969580727	0	0.173991078415507	0.165490379207627	5.93972158903778	0.0342322488263346	0.00838298880723803	0.13632517499524	0	0.0825145696830211	0.0260457666160504	0.0136042657607311
AZGP1	FALSE	0.00490421991260698	0.00296111470096917	0	0.483480750725192	1.41469125763395	0.0341238581793582	0.00279831225952354	0.0342322488263346	0.00838298880723803	0.230733903877368	0.883752087322894	0.617004367510454	1.34901471128986	0.211863611242563
AZI2	FALSE	72.057096296137	80.7804772956325	75.2050108825754	79.0070042662186	157.763474374181	86.2217841762187	68.6247709175799	58.4256147903899	50.8091319154743	43.5835976263949	85.6844330790951	118.734804047202	50.4700239015887	52.0334801131798
AZIN1	FALSE	50.7857705780778	97.3346317358201	115.426601292574	133.509826938311	396.709762381904	372.302023498858	148.103658822734	115.684424781867	194.137112947256	222.56615699897	209.048510781328	202.457098531686	250.042452545054	332.921340646268
AZIN2	FALSE	56.1735697458794	18.1985026821733	18.4397851344636	27.4723577446057	17.4499097538151	6.55810075686231	1.24962825130139	145.177267971667	193.672045707412	191.741234355758	121.022069898571	151.576296511057	5.48925733396494	5.40262914431919
AZU1	FALSE	0.00490421991260698	0.00296111470096917	0.0917847948103085	0.0648630400694169	0	0	0.00279831225952354	1.9921389984462	1.09972263136161	0.98319463948696	1.16842277933448	1.69244668800209	0.261191421180275	0.0448009362877097
B2M	FALSE	0.00490421991260698	0.278546539598884	0.0467264234831945	0.0612133471608189	4.43154695835716	18.715385955355	5.19842536663753	19.268648547074	12.6124107531505	9.00564386415118	18.3955917350449	46.6056985328373	17.2641632866692	88.5089979233554
B3GALNT1	FALSE	49.024693591951	65.8567741832115	56.8017932289979	26.4074172260749	5.67485722461942	0.387456137348536	0.677011147705714	119.838690458861	122.79630485851	89.2262374961731	76.8410145676312	90.6475678644059	14.1323105665184	93.0868387167651
B3GALNT2	FALSE	71.2054773648285	41.0752901948624	34.9309441261056	20.0820654748821	15.7416103216021	13.2979631585618	24.2056575777734	22.5449715411309	25.3843644452775	12.8575960252561	8.69094454435995	15.464175080684	25.0800274650769	11.1110451419645
B3GALT1	FALSE	0.61765868467818	1.03642644571829	0.577799938998011	0.109726204609926	0.042630736732909	15.764690494982	0.00279831225952354	3.05482842746761	4.5583446834642	3.31961436219765	4.6240617988651	0.628679210218341	0	0
B3GALT2	FALSE	0.00490421991260698	0.00296111470096917	0	0	0.0245346384682061	0	0.00279831225952354	0.075925239787231	0.00838298880723803	0	0	0	0	0.15452641966127
B3GALT5	FALSE	0.201909079549101	0.397228641136002	0.0791346609292245	0.483040727975574	0	0	0.00279831225952354	0.000959077538660694	0.00838298880723803	0.123105372743681	0.0117358273220826	0	0	0
B3GALT6	FALSE	0.950341826383426	4.07514984892301	2.53602211352198	0.908312438760096	0.753858249950195	4.8604850745855	13.9588727205686	0.000959077538660694	0.00838298880723803	0	0	0.000959077538660694	0	0
B3GAT1	FALSE	0.755834518975826	1.06797993871488	1.26465604119416	1.60805643669178	0.186506223839341	0.0661435251561511	0.00279831225952354	0.114165656665169	0.00838298880723803	0.0293887219791281	0.0261015930590677	0.094195993417724	0.277619224913125	0
B3GAT2	FALSE	1.97714437715378	2.51699631035581	3.03977564991591	2.70260235249982	0.252477099722564	0.0669341326575644	0.00279831225952354	105.397807618746	89.4840438954529	74.3566275068553	127.377962302645	169.212701677068	76.20121614054	75.1788142987329
B3GAT3	FALSE	1.42776519139887	0.844474748621137	1.39140256079088	0.539861392631404	1.2861414727087	3.70450461802962	5.58741301907093	1.30810948573546	1.79037534002883	0.579926197610849	1.38854927871541	3.78556133440865	7.50291496093809	8.62621598943166
B3GLCT	FALSE	3.59430605453554	2.11567451433768	2.87329296937979	0.277384041188948	0.076378228585513	2.01976333119592	4.82574623422822	21.7854269091308	16.7042976558125	3.26242001935599	2.709434826281	1.31871535992052	1.50359490446871	2.06007183229977
B3GNT2	FALSE	466.78680824424	1103.08297846214	1194.29507948007	1223.40969344362	446.686977469023	30.899283571993	103.419323924819	207.062645229197	239.820794055961	63.7374352661831	66.0392136458463	74.2630238481285	12.1827375957411	70.1571007812353
B3GNT3	FALSE	0.706289024609868	2.53251263861727	5.3637054252914	1.66577761417364	2.28451396082632	0.514655990900196	0.00279831225952354	57.1366638454143	61.3909096616172	128.287696066694	139.927776238312	71.4116478902004	2.06233400447079	0.396863146981704
B3GNT4	FALSE	104.263236405962	72.5198208504158	125.684711595163	117.716232081572	18.0804059202076	4.75283490024351	6.74292192687949	1.98282242031009	2.48658479184002	4.5884829274374	3.4040049239667	1.05744871707499	0.230394394429521	0.0251849968141258
B3GNT5	FALSE	4.50212332730335	8.46962793806492	7.52261886059007	6.13267861711237	7.71611857363936	1.85513241519203	2.93532265192096	0.264373198625345	0.00838298880723803	0.373370187615546	0.0261015930590677	0.0132052162756224	0	7.15969079100806
B3GNT6	FALSE	0.00490421991260698	0.00296111470096917	0.0650251608638786	0	0.00477418909029728	0.0405472640141484	0.00279831225952354	0.065946221282023	0.00838298880723803	0.275627167729603	0	0	0	0
B3GNT7	FALSE	0.387456137348536	0.425388316159271	0.320001478971815	0.0344302879118759	3.30153501276402	7.95245750163603	117.165269115342	0.000959077538660694	0.00838298880723803	1.30399599959744	1.65841292129302	0.184346847715901	0.0775861540437197	0.916353847978801
B3GNT8	FALSE	0.00490421991260698	0.00296111470096917	0.0720083046595864	0.0296973978380586	0	0	0.159027553283005	0.000959077538660694	0.00838298880723803	0.38955132369189	0	0.0854495654566958	0	0.0136042657607311
B3GNT9	FALSE	1.95245512770827	8.14965419465104	4.84552575680858	8.22206593599408	1.93959549457751	0.636774273963665	0.00279831225952354	0.697151850226338	0.415507987835573	2.06007183229977	2.02432462414965	0.0576381693350653	0.042306597860429	0
B3GNTL1	FALSE	1.82179658241939	1.20472966457206	1.05810010352326	0.70065703149246	0.0239449937475549	0.452627449932198	4.98043121353357	16.8878422803211	11.7641444083581	26.1263481432114	18.4815411611172	7.02362702685069	18.7798663080875	34.0838786383915
B4GALNT1	FALSE	0.275115796004611	0.00296111470096917	0	0	1.28986331099218	1.9671658950244	0.468042712689209	0.000959077538660694	0.00838298880723803	0.13632517499524	0.683387375622376	3.15893451372295	0.608502184235321	0.261057957334696
B4GALNT2	FALSE	0.00490421991260698	0.00296111470096917	0	0	4.16440180649864	1.88756390770873	0.655670252028507	1.84409343248415	6.25399071239417	0.270527787659537	1.78045759043559	3.59696637775289	0.15334401950977	0
B4GALNT3	FALSE	0.385704550993354	1.23025269910564	1.35104227602443	1.89618516697004	0.483480750725192	2.98433804059183	5.37235134287027	7.00825589254854	12.1134587477992	9.00119187911697	5.64090067028991	7.06390068832784	3.69039194965976	9.74458749670347
B4GALNT4	FALSE	0.00490421991260698	0.403394462473935	0.138810828624231	0.0911902255718353	0.225328747331465	0.36324585770903	2.08738296171802	0.0435253402138644	0.00838298880723803	0.123105372743681	0.250366282701721	0.05277959803884	2.04453799365916	12.4639407719935
B4GALT2	FALSE	2.56055537384698	11.474546781591	11.5170147429542	8.35071928293832	0.306216146621489	4.11276053319554	7.54848440483637	11.9269474700261	12.3461321424046	24.3325771755448	19.8556967590198	11.8587183658505	9.22926749019597	11.0530382223463
B4GALT3	FALSE	146.241588431988	91.2836130029356	95.7917643268039	86.2562046666807	125.684711595163	162.221715610963	131.946098961559	153.363528083765	219.82464752881	173.822485609504	117.301011373506	92.1553229208112	83.7829538506023	65.280975329931
B4GALT4	FALSE	71.878315471413	41.8521540418571	35.0965908782088	45.6998365847109	31.4499084536392	44.9136764702242	102.08177104974	8.28209339863185	16.788335156551	15.5209130050199	13.6547060596789	7.2646253459129	16.788335156551	22.974639443416
B4GALT5	FALSE	134.602004928619	112.015511228212	74.0521620162435	32.2349189469458	94.4216181151251	96.6080037935024	235.621409888619	446.686977469023	401.16130929902	198.391447728709	170.104897639628	288.742147818449	242.712510861671	419.136563115618
B4GALT6	FALSE	23.2441645238983	35.6891144717297	33.0858005293062	13.6424089856519	5.0762960667815	0.737155244516837	0.735712996496147	31.9120463837031	51.687797742963	30.4908515479157	32.8461997317113	31.7370768691852	12.711167485447	28.5618554629921
B4GALT7	FALSE	2.96129645189958	5.04276074724468	4.47665458005101	2.12665047592091	2.82770773134465	12.5643829013784	25.017971215278	13.3038646734636	7.14003840266682	8.85244446449162	7.59093535148838	4.15736554597679	11.3117609785394	17.3693987565666
B4GAT1	FALSE	0.846367117625407	0.683216254702116	1.40963247584418	1.15951469247782	11.6619079370879	9.9368696117468	32.8564174893837	1.87600533119384	2.15649603437395	4.26323792781394	1.91483256081905	1.86651123599952	16.4810629437386	15.5247330630748
B9D1	FALSE	43.5402344966688	9.23843323975915	15.7697552290469	26.7449397867462	13.9708217201584	11.4993004714759	19.4483101105161	71.5785863044993	87.9199228124429	49.4587246510929	59.008366886831	38.9725177550152	14.1644292314838	23.9360083011841
B9D2	FALSE	5.60140473356201	5.19842536663753	4.08176395110867	10.2373563327497	111.02314798649	93.2144637245239	13.0892394796069	21.0584677383423	11.2500028839711	7.22185644617152	4.76947212836028	27.3143163087461	48.2938545189246	27.9089711627469
BAALC	FALSE	35.8993141374417	44.1760232572116	34.2057128398799	35.933036293911	16.9553670577532	0.958436588966237	0.00279831225952354	8.87379742847694	9.540464564508	1.88756390770873	10.9132370195705	11.4316423654996	0.732590173567149	0.316609450612017
BACE1	FALSE	7.33747251346745	7.3455350447235	6.98051505963884	5.06342550505784	2.72042867682423	7.57308326623519	8.14965419465104	20.5238708669755	18.6590115024441	27.937932106023	37.5850981994132	27.9580652265699	23.6840464069477	25.185580887952
BACE2	FALSE	2.65346203992991	1.47112997872818	1.76831011496972	0.12704648553231	0.159147719029681	0.157348475220086	0.859596346782905	76.5317394953532	81.3695597145175	40.4584033554257	35.2858568174989	20.2857822029847	1.46219653175036	37.1226600323688
BACH1	FALSE	169.506709497308	256.885558988707	220.264905279138	159.097453730414	29.4564228390858	93.0013485355539	20.3471872851203	254.783637410063	304.103330435907	236.997404995247	215.081742404637	216.547535243795	31.5167756290727	28.375337551691
BACH2	FALSE	47.7169634421865	36.8413939060234	27.8682372729609	23.0960677303916	5.61407764301072	0.400738883600856	0.309106520169338	53.3808279832675	78.2914533223879	50.7407758926695	33.9771415075387	41.3776492096517	1.43319771889668	0.285497776865054
BAD	FALSE	4.36473994396087	7.62979215012233	9.51950875547516	14.5531945871794	10.6463752071228	45.7204671876677	28.9973259265428	2.80723968698985	4.0419177867142	5.81291774409797	3.51985173506248	7.35927802982269	4.03307933591893	8.64679880748279
BAG3	FALSE	2.13471947437714	2.32555583013501	0.546696225737853	6.7773070184431	25.1314619315439	18.9968701651564	102.558245358509	47.0376408350598	33.434920728208	74.2630238481285	65.1924884836933	45.3438433034471	24.3701454697618	37.3736795214889
BAG4	FALSE	27.6171103882488	26.6130671638017	30.9464578101575	25.6120603360711	194.307030058565	236.717564254534	45.3218169090022	20.855766325243	30.9301528360188	20.2645971209203	14.9634465074562	23.6004214079749	53.1824355442586	41.9321653416987
BAG5	FALSE	66.0392136458463	67.35620827348	53.1415765546612	54.3459995779996	121.999265771181	126.7107468022	58.7897475564012	9.66368387662521	13.166531979397	6.92074298147666	15.1522610567685	9.02307064921191	29.4392224321323	19.4697840595069
BAG6	FALSE	1.2112145654021	0.755834518975826	1.34503225047041	1.1620461833951	0.0795043510373982	0.124359877774285	2.26772300846375	147.181924540479	202.861468517383	320.93487264417	270.151513729234	214.080704102664	224.13239427578	285.717508989226
BAHCC1	FALSE	1.28689403335959	1.16842277933448	1.05679917385129	0.61493557994361	0.00504246190310317	0.0901385402177254	0.00279831225952354	0.094195993417724	3.04495050221267	1.20046508714897	1.02672320052707	2.49342289183906	0.849658327110605	0.0251849968141258
BAHD1	FALSE	0.272482941196482	0.21534786836797	0.125361248326167	0	5.85650130467279	4.57924267865698	14.8685546377258	13.7162477194479	13.6097127570899	8.79001941925175	3.70151521504823	12.9342695510201	23.6960415711189	58.358740015346
ADGRB3	FALSE	0.676231001891478	0.00296111470096917	0.290015169396202	0.055865024778211	0.0377402200921836	0.212482286782292	0.00279831225952354	0.393815655902037	0.00838298880723803	0.263554637534108	0.282576264474863	0.896120498463744	0.162321004732803	0.214286011238171
BAIAP2	FALSE	467.20035646751	349.352014584386	454.729933999814	281.063056961404	70.8576136610244	56.6524602026543	33.7284796416868	2426.60526372646	1843.49703323701	1706.18714747612	1143.33599185535	1490.09063477229	264.91308128644	31.3054703030979
BAIAP2L1	FALSE	109.527972858875	287.239998651805	344.460383386516	404.298339392871	166.221090397646	98.9274705910355	149.953993072864	273.817993734375	46.6592310135999	357.680741781688	364.024304993784	332.469961214332	23.4457792667073	25.1936716469784
BAIAP2L2	FALSE	9.16490479619798	10.6772831043523	13.2614429235711	5.57349705565438	33.3533880582343	108.471382956131	5.6223200633853	9.01043252834598	16.9161210827806	10.3700797339058	9.5441431165728	18.7382113579064	91.5319374755746	8.73389376209091
BAIAP3	FALSE	0.529626619786262	2.61847069092003	2.90908996969764	1.98849813860375	1.20380692207435	0.333446865968478	0.0916798312933186	8.04586753991792	14.6997096576208	6.82974974132813	8.62215852113466	5.53721258069049	11.3573465617181	11.101966565248
BAK1	FALSE	0.339295701602409	4.27948680272748	3.05482842746761	3.02246752373705	138.094360170263	341.372458470681	39.4596384396549	0.305965459954198	0.00838298880723803	0.160828036219166	1.3064957733697	38.9184887629909	118.026449444694	25.0800274650769
BAMBI	FALSE	2.49826910245272	3.90884710541075	5.41536266431832	4.91059885030649	352.740022247405	688.18086542023	135.293378499167	5.34196786077663	1.10402843569771	1.32718427734568	2.50293588719315	11.563449735302	18.8118215404521	55.9957923882946
BANF1	FALSE	156.002440920116	388.199549308112	383.434650872308	435.635094412369	371.411804642253	617.330765254211	479.075726727366	29.5038046477448	24.3538595356939	32.9699611818421	57.8214008166435	47.4504072587176	91.333891682664	102.997066099218
BANF2	FALSE	0.00490421991260698	0.00296111470096917	0	0	0.0494240519455217	0	0.00279831225952354	0.000959077538660694	0.00838298880723803	0.0293887219791281	0.180213296763981	0	0	0
BANK1	FALSE	15.7030243753916	10.6588306045392	8.04102143188235	16.3910588845896	10.7527051453298	13.3360125315332	0.00279831225952354	0.527974654060921	0.00838298880723803	0	0.488681436543925	0.432117931152456	0.259739335566031	0.132481113291049
BANP	FALSE	326.29375978644	218.818341669594	165.11810494109	141.737179264505	31.6826233679775	67.6111692095686	32.9561002570074	253.443107557562	266.788488759721	235.356026260058	196.18404593137	151.114399594935	22.3071186742631	11.1905164962521
BAP1	FALSE	4.3002888999631	13.6800029244692	19.0196842271195	28.4433535270423	49.5772674155002	46.1990434599545	25.8698387996969	5.38174276380976	12.6868018891587	20.1208253699684	22.9606498052969	18.4326719685512	24.4315142863105	14.338350976348
BARD1	FALSE	428.585765461408	480.319789153896	312.704959141481	233.982407111976	69.6759725605295	214.628476169145	95.2032253380702	682.651354294469	696.501790597598	254.413465692594	190.602407944921	342.035868963465	58.4566364889438	40.5281968730935
BARHL2	FALSE	19.5236543427519	12.3815948722953	9.78474158643805	7.8030407691966	6.27806305832756	0.623888144945035	0.00279831225952354	1.47399563147545	0.00838298880723803	1.15701027629443	1.22437741840847	0.268041040404046	0.605246511693194	0.0691333365546671
BARX1	FALSE	0.00490421991260698	0.00296111470096917	0	1.95356582602259	13.690340168153	11.6729602859569	0.44282205775233	82.0727587998786	203.826909440042	111.648002146836	80.8249336720446	54.4870339689966	3.64535521931274	2.93532265192096
BASP1	FALSE	34.8450950139624	41.7040100647748	28.349328036111	14.4888746208677	789.607262438774	804.564218075149	3380.48336951748	6.25399071239417	3.95472369947489	1.04826815196539	3.11147573363891	20.1942619868554	493.739452927716	776.459762634791
BATF	FALSE	0.00490421991260698	0.00296111470096917	0.172041691225069	0	0	0.044286295746584	8.74517337067884	0.180077767440091	0.00838298880723803	0.0585793757172017	0.13830961852258	0.0642229045391425	0.042306597860429	0.0136042657607311
BATF2	FALSE	27.6783749381222	30.6220626273622	37.6973680796758	18.8018081935113	48.8896385439647	25.1314619315439	1.45121129966272	0.757493551717405	1.43795293107007	0.720998887832428	0.196983791430811	0.306995866622202	55.7690979613916	2.15188632912779
BATF3	FALSE	5.65442065145939	14.8039449114282	10.2088094174684	6.98051505963884	31.7370768691852	261.126921769687	47.1013892718832	0.176604239156578	0.00838298880723803	0	0	0.0221225490246093	3.69478275887559	1.07223177952849
BAX	FALSE	12.7842146486578	7.78531508637286	7.68557798716193	5.36117963595205	1.87214595205958	12.0927586860295	67.65413252901	0.514655990900196	1.20046508714897	0.662427618333826	0.196983791430811	0.777697085945041	10.232199760201	15.2011280462112
BAZ1B	FALSE	406.115726109423	354.358003006497	347.88471301748	240.400558883976	178.544798049191	203.035489807894	108.913834988444	198.391447728709	217.272542249894	77.5297502449278	92.2840098166737	153.363528083765	72.7890760391506	64.5038808555104
BAZ2A	FALSE	202.457098531686	216.547535243795	246.632225959235	216.919510583819	80.9215526729819	63.898921617262	28.8504421675951	136.944045319484	227.11556038443	330.144571308117	362.17973467234	452.965237529007	87.1356154210803	56.0147568990764
BAZ2B	FALSE	6.3782792759121	1.56283772363995	1.71335569532288	0.751447511369189	4.16953315603154	7.78178196427841	0.794256602616208	16.3003832828748	11.748223953406	3.437316210756	3.19284556832211	4.33092461430614	0.0857221321775306	2.20968549792111
BBC3	FALSE	0.00490421991260698	0.321192877419088	0.143328415855846	0.110890295796688	3.03977564991591	3.624593014014	5.18179529633836	0.146166791761112	0.236339247278754	0.0585793757172017	0.304900052346108	0.285497776865054	1.74345004708333	0.619339386655358
BBOF1	FALSE	17.0033782303147	15.1034398672886	17.85836385614	5.28763827435664	4.0731460660425	7.45036098519915	2.269321002439	1.5208027182525	5.59348040584659	1.26133363968937	0.882731655653251	0.671709447823432	1.50882125179962	0.458083310192487
BBOX1	FALSE	0.460334404066611	0.00296111470096917	0.171309388028837	0	0	0	0.00279831225952354	1.51203252385378	1.2975233120886	4.39529540642103	0.797684991887726	0.887595395632654	5.4098550582579	11.4993004714759
BBS12	FALSE	4.79964552584041	2.44996135325348	2.53470824999928	5.21055309526758	3.19062218857434	3.72149033880759	5.53721258069049	4.16290843210024	2.04453799365916	2.58618340727086	2.4386415315985	2.75260395813388	8.46261513815747	2.4965978978746
BBS2	FALSE	5.46145324963144	3.65053145298282	3.28304985788673	2.12920424716949	3.91810332360826	10.3700797339058	8.93554222742746	82.2298367851264	98.124110293259	55.1949060318249	62.9056123125966	30.9726211827754	16.1811429887867	40.6612112606197
BBS4	FALSE	140.84006012065	111.054249241348	123.067154657488	72.1734336990487	50.876803301033	50.1440788110097	22.565318709402	257.530079885193	352.072114039628	180.449008861722	177.462180523853	166.742153901308	7.73340407457992	25.6745724874446
BBS7	FALSE	27.7593683359076	21.5221795852192	19.5441149859866	30.7606599754288	27.2904728038963	10.2088094174684	7.17464690911914	19.2110221430377	33.490761373455	20.8238190832939	24.8864617530261	24.8155542743862	9.39494853890781	17.8654487122684
BBS9	FALSE	181.714901320076	105.532453714652	101.95603835916	126.786219392523	58.6293600802033	15.5301610752538	17.4240817149547	26.8225176766535	26.6569432241199	33.1268418217389	38.3977445430076	53.3403762211753	4.19440528538064	6.28882081360954
BBX	FALSE	7.41667299321927	4.57924267865698	0.797684991887726	2.44996135325348	28.4433535270423	41.6772154287942	29.8652430735678	31.0036947586416	34.2440713244273	19.5785123799935	15.6513455449717	15.5351832144766	15.132558901735	10.4938902894765
BCAM	FALSE	0.230394394429521	0.00296111470096917	0.0679883295232831	0.255429888193997	0.0773584204330056	0.0894346158915821	0.103010324948215	0.0934057008540464	0.488292850907288	0.417697970762027	0.434926598389688	2.04453799365916	0.042306597860429	0.0915811750450425
BCAN	FALSE	0.00490421991260698	0.00296111470096917	0.0493665646884899	1.3154659907787	0.00502595739326458	2.72862498718707	0.00279831225952354	0.000959077538660694	0.00838298880723803	0	0.0652711049447153	0.155741300372549	0.0775861540437197	0.113393505430876
BCAP29	FALSE	9.22926749019597	8.27748296001121	9.22926749019597	3.22794876145622	10.488551161841	19.4015800798863	29.3409138965074	5.91227672680294	2.80328657589105	0.112754112584384	1.93426557538315	1.50743197629272	32.3521396017648	22.3005317028681
BCAP31	FALSE	78.1973171535671	63.116310382753	69.6759725605295	79.306107352839	127.76331626066	142.171458004467	217.866343309482	74.667059754946	24.0895986089136	57.5902293781904	50.6416720013665	42.9921949124094	179.323676587528	118.983083567254
BCAR1	FALSE	30.0423080509437	6.8170199555702	10.4938902894765	12.9685546197823	1.80963490335757	5.32781159327584	21.0966486632662	179.870638838632	307.136854301499	194.137112947256	175.002115249908	160.594832697514	41.3909864143091	54.8474977018887
BCAR3	FALSE	8.05980822394831	13.6719093420485	11.6119766967605	16.3662911769256	1.27430703732431	1.9697313310031	13.2840563037448	41.6137490655716	44.1760232572116	56.3252670167274	58.5375805237735	25.6407153101052	0.413471955619537	5.67485722461942
BCAS1	FALSE	26.3245687363212	4.83173260500178	7.91832194683678	9.9006020740937	5.49455936004108	0.490711729114344	0.794732623726386	54.6585806710829	39.6510170146453	28.3232826992539	38.4577360914822	46.2824971194375	1.71905326424828	1.03316914218062
BCAS2	FALSE	198.391447728709	361.672645060798	358.319834713531	407.989035460534	112.175323002969	97.2422442044341	264.91308128644	85.0932552109752	66.3276562342082	77.8143673395532	87.1356154210803	80.6186869933535	198.88390426845	84.1804774325974
BCAS3	FALSE	52.0452520928739	56.276363127907	44.3065512564051	78.6138448509801	28.8338065647758	67.8217369224067	10.3543662669367	35.1191086659408	32.3306367016716	34.1944857979074	32.9072273175849	22.121868733703	20.423474307303	11.8842190782412
BCAT1	FALSE	0.516936148898035	0.292844452309091	0	0.165490379207627	54.2309191917922	96.4283320466167	335.344113001186	0.0435253402138644	0.434103579034189	0.0935587405012555	0.0261015930590677	0.406814640654807	35.6491042447158	34.6679897315429
BCAT2	FALSE	89.4410393055686	78.8256623312383	69.2195526817389	77.2838668488952	34.9591817111649	15.0146455299348	95.5155894282177	48.1084006054246	103.962997882777	144.915688936154	112.644255295142	68.4979885031268	7.86465228846506	6.70949782592574
BCCIP	FALSE	139.556142781288	111.871355046392	96.3616206808152	104.468703485859	160.182061941926	201.209168550783	176.448298182159	129.045855651664	61.2761303577265	76.2847481131644	92.9425086889998	67.65413252901	199.415738488701	201.572387107809
BCDIN3D	FALSE	6.97573609686962	3.61590049450766	3.8316499210105	2.15909570878912	4.34484685770537	12.5748381190705	2.78182795189239	1.82281658279036	0.275775266867533	0.576896986487119	0.619339386655358	0.90130711433585	23.0850428699621	22.3243540936219
BCHE	FALSE	0.00490421991260698	0.00296111470096917	0	0	0.0482898371556573	0	0.00279831225952354	0.000959077538660694	0.00838298880723803	0	0.0117358273220826	0.487764148758858	0.0260457666160504	0
BCKDHB	FALSE	33.9913431375568	16.7042976558125	14.882913052588	20.442869359216	5.84049744742107	0.0278014148128918	4.00387713653247	92.2840098166737	109.109336561495	62.5224986101323	53.3403762211753	35.8993141374417	16.564393792738	64.4717238729463
BCKDK	FALSE	18.416580831443	7.31896824367662	7.74045798109499	17.4007727160177	13.9471964682346	20.9568100291287	74.7873592410299	133.972002436899	353.308878923441	286.662233752685	292.972795460683	246.632225959235	262.715104546685	460.974126103755
BCL10	FALSE	86.7587854271323	46.0810510569267	30.8273047962938	14.3911733363511	61.6930094282344	31.22331040504	27.3462678847036	36.8899285800202	63.2260687544736	26.7710145013421	41.0025413670197	35.5391395926097	15.4438987769393	13.9588727205686
BCL11B	FALSE	7.09867936349436	4.43670169127944	3.89875747560386	2.4581498778287	0.122639694773348	0.0483220307992307	0.382860854635731	0.235194605926012	0.236339247278754	0.443366050212337	0.101087133031015	0.118384899405702	0	0
BCL2	FALSE	0.156887941777206	0.00296111470096917	0	0.582654946836944	0.0080511572197809	0.12286093888571	0.00279831225952354	0.065946221282023	0.00838298880723803	0	0	0.0742116416728699	0.182465202502536	0.565939314322702
BCL2A1	FALSE	0.00490421991260698	0.00296111470096917	0	0	0.780324629060276	0.0403818668677922	0.566241891272804	0.102436928184384	0.00838298880723803	0	0.0369203060902024	0.00373530016906167	0.356791085397052	0.0494475227961914
BCL2L1	FALSE	12.6124107531505	31.2070243179206	29.4838426698445	38.7434202869235	31.3896304174245	24.3325771755448	30.2461610632776	53.5141319076906	89.1181537010404	92.4727318646828	72.9253090804033	80.0709903302533	36.1886918884206	35.8993141374417
BCL2L10	FALSE	13091.8384424187	4755.75270285832	3866.89585115715	2012.70371828291	256.885558988707	11.782201741381	2.4965978978746	19214.122032913	25686.9398810486	25686.9398810486	25686.9398810486	25686.9398810486	888.835064220971	124.551292567524
BCL2L11	FALSE	19.296736283751	8.37591940735444	6.70949782592574	9.09472364510527	66.4768376569565	14.2017859305041	14.1899117690178	4.05726819305016	5.92991792570915	2.49826910245272	6.80326562417779	20.3696976101718	7.72736921221935	2.41322771763939
BCL2L13	FALSE	144.584433872199	95.2850687149145	107.013833248832	113.262483305736	83.8674230570166	50.2882465741349	33.6864386094978	132.522478247266	223.115812978452	111.281446241199	81.7457003805682	94.0431940466284	101.95603835916	96.0365594976414
BCL2L14	FALSE	0.00490421991260698	0.641667738329057	0.225802130708269	0.922163650043141	0.0415617617702782	9.37188106480328	1.05439842835177	1.43698437234226	0.895154813162227	1.55307630601782	0.936140375611796	0.387726694155364	41.9118489098775	13.124956188133
BCL2L15	FALSE	0.162321004732803	0.00296111470096917	0.0877242698550215	0.566241891272804	1.73339516229109	0.217271497811062	1.29419856132309	0.132432918884084	0.236339247278754	0	0.0117358273220826	0.255019377983094	145.177267971667	21.1474449702519
BCL2L2-PABPN1	FALSE	0.00490421991260698	0.00296111470096917	0	0	0	0	0.00279831225952354	481.096238570157	492.899798605361	339.684521632362	304.922916652655	480.319789153896	333.902241844054	221.123412491077
BCL6	FALSE	0.293730594900917	0.71430272881924	0.372420620041983	0.595080657331895	0.0141743637117605	0.277540610266477	0.867655355646515	0.240615268600463	0.288556285309902	0	0.0117358273220826	0.870934230759952	0.307485948251669	0.645322775002562
BCL6B	FALSE	0.47957153294768	2.40767187013393	2.96129645189958	5.15137258429603	0.884660695803987	5.02109571812561	0.609833057562356	9.5441431165728	17.6513592611481	34.9997487991377	34.4082280698094	19.6521752108492	1.14820319457374	0.24047924249851
BCL7A	FALSE	14.9161215144735	20.1071220820381	24.9956094072179	33.9107155949015	1.69597506684571	3.23518622512579	11.1721957992178	2.91873508156509	5.87307723181686	2.47101939911515	2.83265302338879	1.92619601348136	2.36762464038564	6.18511899173651
BCL7B	FALSE	35.8808286004724	15.0146455299348	13.1057000965912	17.2104351297547	19.141137738054	48.6909217223292	49.0535779360148	22.1883073111477	9.48787561913754	11.013182131784	10.6902440479115	6.13900777727645	58.6035658352037	52.0918057701997
BCL7C	FALSE	0.00490421991260698	0.00296111470096917	0	0.141978996640972	0.0416142384886423	0.14077025908479	2.47280208093	0.314177305814015	0.00838298880723803	0.0293887219791281	0	0.0683762855104389	2.34264446053654	6.14293478686131
BCL9	FALSE	24.4797664051837	35.0965908782088	43.3335573609042	37.5375821013225	17.4007727160177	2.3857749297024	10.6047213878964	4.79366517360256	44.0577057922644	44.661560618473	53.8957308090028	68.267129604761	4.71693298373506	3.79037113473308
BCL9L	FALSE	1.88209486470075	4.46436247522326	7.96286588551472	7.06390068832784	0.429696406724366	0.358752518828089	2.88777975432301	0.242713589758639	1.24500209096855	1.44031607165086	0.196983791430811	2.47751890669304	3.06415010865819	5.46377930686558
BCLAF1	FALSE	86.2934734753668	125.374943460983	110.086123071067	27.0808512381639	141.158188992189	110.086123071067	114.925304679761	41.3909864143091	50.1440788110097	18.4482767766718	14.3034955211799	38.9392259511919	287.239998651805	260.518890802809
BCO1	FALSE	9.41650828387377	5.23419414216849	5.23201587077493	3.76381487135366	1.28388841345454	19.2901809056476	0.217271497811062	16.5351605469724	11.6916390458348	22.1741569747095	29.9099590338204	16.933221205005	0.701384857557474	15.8475371438481
BCO2	FALSE	0.00490421991260698	0.00296111470096917	0	0	0.905534438462123	0.259547987630526	0.00279831225952354	4.19758635525125	1.46553124255162	0.0293887219791281	0.366001673745193	0.0638491242124844	0.278159007872839	0.372872776550416
BCOR	FALSE	0.184346847715901	0.114579515864992	0.120148113826644	2.94480402229777	110.387407253223	29.2439237143613	26.898647546604	0.0969797905884047	0.471701336621399	0.0585793757172017	0.425062914380405	2.09720020606422	43.0198464351564	17.2249978503784
BCORL1	FALSE	26.7974909700913	25.7856871278971	34.0838786383915	22.0935488691277	6.2580052216463	7.65162266759195	6.52861297690711	9.81819447054064	15.9514314099102	47.1715185161318	40.0790618344465	43.6376491197076	12.4501344233965	4.12733431146185
BCR	FALSE	5.81291774409797	25.4235013885377	23.488673478007	36.0465807642466	17.5778880068186	18.0699771444922	27.0273539989995	31.9230795872316	71.878315471413	98.7298726688782	62.0305947812234	47.2382369825596	96.6626049490264	69.0029712033743
BCS1L	FALSE	5.89412166271428	23.9008137172713	18.0897009543175	22.6015868269718	75.2675142526702	186.741271133188	106.76608473437	88.4391346829922	65.4492729758389	101.525919533444	101.12464168394	100.663975608414	573.05235347168	432.40381093132
BDH1	FALSE	0.396376453749319	0.623352922513359	0.686994799487836	0.242713589758639	0.117056283464053	0.0618868262545508	0.232702099479611	23.1100335484695	14.1644292314838	38.0435334547643	43.3006319724287	24.0720042171616	10.5271746606746	13.3276211761
BDH2	FALSE	126.420676574504	79.5686985584967	103.122255843467	110.185361112551	15.7546240390212	0.672283067715634	2.20968549792111	246.907048416524	73.399439360764	250.946388177974	307.927506538757	182.850684785872	8.74811049544094	15.2684387928095
BDKRB1	FALSE	0.00490421991260698	0.00296111470096917	0.366705491897354	0.123748405672569	0.991378804267059	0	0.00279831225952354	0.546141219269133	0.00838298880723803	0	0	0.0395844274581243	0.509703037739081	0.211130669454936
BDKRB2	FALSE	0.00490421991260698	0.00296111470096917	0.285497776865054	0.152674931581883	0	0	0.00279831225952354	0.000959077538660694	0.00838298880723803	0	0	0	0.0260457666160504	0.0136042657607311
BDNF	FALSE	13.1598330736311	7.40982825768877	7.41967691317185	5.65807106309466	1.61167146709507	16.2648891034164	3.17130322603533	83.0124119824382	28.8224079894464	65.9233495686677	46.6471230203005	28.2490843982825	2.57703720644072	0.873887367669133
BDP1	FALSE	2.69014164508429	1.4159437168103	1.35475109356718	0.261057957334696	0.733106786198152	3.48672565021609	1.80121812357109	105.58046313698	92.4727318646828	36.4854163429635	24.1706805335409	60.3236550033855	23.9801432888002	23.5503941474244
BECN1	FALSE	98.8667155703245	70.7072587869033	52.5588226436591	43.2638908522354	92.2148344077398	99.9654245426728	76.5317394953532	108.562770393225	153.773108460203	104.879861765494	70.1571007812353	62.7438012383144	109.011996380979	92.7031052094627
BEGAIN	FALSE	0.00490421991260698	0.725276797596336	0.219531735085607	0.476416363224028	0	0.14095114480922	0.00279831225952354	0.000959077538660694	0.00838298880723803	0.220757126946569	0.230116388688106	0.102255446998911	0.0260457666160504	0.110296664699339
BEND2	FALSE	0.00490421991260698	0.00296111470096917	0	0	0.0466002577277759	0	0.00279831225952354	0.000959077538660694	0.728879579111878	0	0	0.214774593552373	0	0
BEND4	FALSE	0.18806616917854	0.00296111470096917	0	0.0820644617064178	0.146166791761112	0.339295701602409	6.72012174084591	1.17351092961199	0.629103798138271	0.112754112584384	0.0261015930590677	0.600032268797308	0.0260457666160504	0.0537823457577576
BEND5	FALSE	0.00490421991260698	0.00296111470096917	0	1.45622255245794	0.0438347666115293	1.7553836597024	0.129138386741449	1.23668093096778	0.236339247278754	1.17936643637859	1.65194515558015	0.0912934214613899	0.333904566542877	1.83752258174299
BEND6	FALSE	1.61040721419251	0.835054016254294	0.563735001945575	0.830722558371975	0.876171311347608	2.61022088910018	0.747846049332879	0.381575730278651	0.00838298880723803	0.185013327695105	3.23038320730233	7.89456132096762	0.0260457666160504	0.0537823457577576
BEND7	FALSE	23.638568338958	17.9931838290208	20.462329336563	11.0666653458143	6.18511899173651	0	4.20132942885474	4.25494029323005	2.15749045057053	4.25494029323005	2.7742896270081	2.67557885354482	2.8924596337752	24.4797664051837
BEST1	FALSE	0.176544363015856	0.132889544910399	0.723385560198712	0.407490422849715	0.0235654348666723	0	0.522116116873142	0.277062338761292	0.393974965157453	0.987666401301926	0.43071260985653	0.0568497613264736	0.109907631976655	0.520325208693196
BEST3	FALSE	0.168933666808084	0.144365583869188	0.0484993286434234	0	0.0095682581234863	0.0997001220619025	0.00279831225952354	0.000959077538660694	0.00838298880723803	0	0.0117358273220826	0	0	0
BET1	FALSE	10.3846287623655	2.61330410822479	1.74714274900297	0.20148001454312	7.08196540819452	27.6171103882488	18.4815411611172	34.2440713244273	31.9230795872316	89.9341916860234	65.9461013670356	44.2163260361961	52.9135876234686	41.8521540418571
BET1L	FALSE	9.5441431165728	6.35415013567949	9.24581984898743	9.4106994364912	78.6968684093874	55.6922633935519	43.6579650623782	0.600746603606537	0.638394711964568	3.16609836367504	2.05174939070846	2.12766146818664	5.11714016996107	2.69838795281916
BEX1	FALSE	0.00490421991260698	0.557048421095983	0	0	2.62480707731431	1.8783505405844	2.92700429789078	2.32555583013501	0.745191856023365	0.397228641136002	0.120088926401424	0.113769086958022	22.9130703931996	44.3065512564051
BEX2	FALSE	0.610710464575508	0.00296111470096917	0	0	38.1729977197272	12.6868018891587	22.405368356029	0.689994345815267	0.940030794519848	0.0585793757172017	1.8998636841367	4.15570583113731	19.8747381443759	40.3976996392755
BEX4	FALSE	0.00490421991260698	0.20148001454312	0.114055770016881	0.257007368599397	23.539845290809	25.4811137496852	62.8705702677905	0.380749186390602	0.323644300404407	0.185013327695105	2.27899935482946	3.47486140358594	23.2263066068807	85.5873717415521
BEX5	FALSE	0.00490421991260698	0.00296111470096917	0	0.308529449469275	1.45121129966272	0.561471749927225	0.00279831225952354	0.000959077538660694	0.00838298880723803	0	0	0	0	0
BFAR	FALSE	13.4212533985576	5.90180253487148	10.24886033913	8.83903980412449	1.88581583077463	5.39903982415166	4.71534192808832	92.0514788180201	111.02314798649	130.602844153782	78.7767120922648	53.4504251645121	34.4876682932609	34.5585667835935
BFSP1	FALSE	0.471013560539863	0.699188059186249	0.933496867452229	0.145626221440308	2.35076457199623	0.570112647205921	0.425769586505991	0.417851878028013	2.66082784360125	0.0293887219791281	1.33870835911576	0.996065329303368	2.1085097207038	1.80121812357109
BFSP2	FALSE	5.35752855808182	1.85513241519203	1.5208027182525	2.11827524657835	0.154708712824305	0	1.18277793691469	10.3543662669367	2.7374430245337	5.57349705565438	5.28149315095741	3.32308116967983	0.0775861540437197	0
BGN	FALSE	0.00490421991260698	0.00296111470096917	0	0.0282198023072583	0	0	0.00279831225952354	0.189338784219443	0.00838298880723803	0.325142573125701	0.190569101479948	0.116904840649126	0	0
BHLHA15	FALSE	0.00490421991260698	0.00296111470096917	0	0	0	0	0.00279831225952354	0.000959077538660694	0.00838298880723803	0.0824964791947446	0.150230081360628	0.229374512277946	3.22153997326041	0.570557295741694
BHLHB9	FALSE	8.49927645685057	56.3486645227446	61.6609704501192	37.9478122962594	5.90180253487148	0.362948589599956	0.00279831225952354	69.7676261105458	74.9179072737043	125.453246916758	95.6743632637067	73.3534903733643	12.0986051404164	17.3078783665238
BHLHE22	FALSE	20.9568100291287	27.8166273625429	50.2882465741349	3.91810332360826	16.6862721962996	9.0357049102873	1.26465604119416	0.075925239787231	0.585914736381928	0	0.224546813518897	0.0049276141227269	0.0260457666160504	0
BHLHE23	FALSE	0.00490421991260698	0.00296111470096917	0	0.192193050180421	2.22501794569571	0	0.00279831225952354	0.000959077538660694	0.00838298880723803	0	0	0.0866841714127391	0	0
BHLHE40	FALSE	116.485970538794	156.307288064521	168.819030182943	320.444411701185	24.8614376524002	1.36143127566369	1.3715913872033	5.02437278453688	3.62902325814109	14.0085135122235	11.1646367984587	1.88924562697349	5.81291774409797	1.19881344230979
BHMG1	FALSE	1.14650477404343	0.253565508618937	0.511834582804334	0.508558197591934	1.29836708118419	7.38760675376112	1.41879204718172	8.93018129250328	25.7799140543713	28.0319436664392	15.9213011803223	7.23919317636479	0.351074381410109	0.132919152334456
BHMT	FALSE	0.485636679362235	1.92619601348136	0.502616079412503	3.69039194965976	17.5638679570164	35.6604055953433	16.8365544471957	0.682296672601789	0.00838298880723803	0.112754112584384	0.155377906570389	0.126773091045088	0.042306597860429	1.02308525488343
BHMT2	FALSE	27.3977425018498	16.965703035983	7.34264776345476	2.24568936470437	1.27683362040536	0.0237991056267687	3.20625493069116	0.000959077538660694	0.236339247278754	0	0	0.0724097265881309	0	1.32255860343616
BICC1	FALSE	51.3758750308843	59.770666652669	59.8711593280948	57.104461752429	9.91831789671282	0.249720685661794	0.481139974993696	11.9508884823352	26.898647546604	19.2110221430377	16.6039395752932	9.14249289936699	0.911054925386391	0.0978815638409988
BICD1	TRUE	3.50213954013504	2.00592614364468	2.14527752755531	2.11082278445309	4.54366046074888	5.06746394205038	23.4457792667073	1.27683362040536	0.504286618427178	2.69838795281916	0.680740072531273	0.743944133336588	1.24316879059106	2.93214867993881
BICD2	FALSE	12.9034030347018	11.6560872059774	12.3392742406424	11.4219583533762	18.939528610847	32.1052609908375	32.5279285201074	35.8808286004724	47.8962168511551	32.8461997317113	20.2857822029847	33.0617620458391	45.6010293332678	62.8705702677905
BID	FALSE	7.03573601983804	2.4581498778287	3.14977597068197	1.25308206242801	3.12452776207125	0.487764148758858	8.81648633255105	27.0808512381639	8.51512204926085	15.9357123814204	16.754365571729	8.34397269663815	25.2061591558609	21.6689609250519
BIN1	FALSE	0.261260700906588	0.00296111470096917	0.084224529219328	2.91327005179993	0	2.49114858188691	144.825564680638	39.7388543079082	27.7019561459949	50.1592492925656	44.661560618473	31.7531420042855	0.773439629149093	63.1619418197319
BIN2	FALSE	0.00490421991260698	0.00296111470096917	0.329389201725998	0.843709437513533	14.5598438026002	9.08056869319195	80.6186869933535	65.280975329931	60.6922478649698	113.353209943292	204.301507912912	263.139816026115	153.208614936739	328.870752410569
BIN3	FALSE	270.744055512835	174.166398303852	153.143490049582	126.635788121989	51.6263310833011	41.353369822065	21.5483874388542	1241.18234206738	1143.33599185535	1201.88136289159	899.104130764097	664.843726885088	172.660815059366	127.030580805861
BIRC2	FALSE	198.88390426845	171.050946964398	152.432199393992	75.5811793876102	130.270025875881	65.3846635000359	35.7595603748037	162.646392102064	216.547535243795	104.263236405962	91.1133258229508	124.551292567524	50.7407758926695	83.2510838588282
BIRC6	FALSE	70.1571007812353	38.9979467538353	51.4534857103267	42.6226297504762	41.6389544957211	38.9392259511919	30.9301528360188	209.590784765275	216.919510583819	100.782818468965	105.71651666945	121.069516147245	59.2354461396193	87.2660547356007
BIRC7	FALSE	0.00490421991260698	0.00296111470096917	0.316282357659978	0	0	0	0.00279831225952354	0.000959077538660694	0.275775266867533	0.0585793757172017	0.711306918124622	0.0639898456946351	0.24753175045841	6.01771140269921
BLACE	FALSE	0.468042712689209	0.240200896801464	0.0406468896305583	0.264493845157555	0.0787918273942954	1.50566280067834	0.258196736051376	0.000959077538660694	0.00838298880723803	0	0.0261015930590677	0.09993700011645	0	0
BLCAP	FALSE	685.440751018381	516.34652746992	511.603709178077	571.903683421476	179.974469535042	154.21736873677	49.8705851323418	708.970046325693	1194.29507948007	1194.29507948007	639.412533525978	499.667083014068	59.2919903458818	18.2977024309292
BLID	FALSE	0.00490421991260698	0.277697839559774	0.0981159412999655	0	0	0	0.00279831225952354	0.000959077538660694	0.00838298880723803	0	0	0	0	0
BLK	FALSE	3.5572152320122	7.39872240877476	5.49222905623365	8.37141501518671	3.74062906785306	0.0658513577340132	0.00279831225952354	0.922163650043141	1.09376111821803	3.28542509121235	2.03357876368839	0.0902157250571719	0.255908949229846	0.0136042657607311
BLM	FALSE	41.7460955702138	29.8652430735678	25.7436871849021	24.0720042171616	38.8065503699268	29.9399713238351	33.6698786912991	44.2163260361961	47.754974188423	28.5618554629921	30.7931480356189	24.8614376524002	21.2969420631051	22.5449715411309
BLMH	FALSE	50.2882465741349	127.994456633086	103.962997882777	93.7407523167254	39.4231123136414	36.3296870987899	121.745094151263	64.6322895863123	67.5191230252851	88.6149173515722	77.1813007598482	103.26132033769	52.6047728568146	98.6387308807817
BLNK	FALSE	12.5748381190705	4.84443971419037	11.8910791671686	9.7996988424189	6.5116892280856	0.369402477735085	0.00279831225952354	24.1934471200736	23.0553609978787	9.38319171147273	18.6590115024441	7.8030407691966	0.283208316114152	0.400420395463124
BLOC1S2	FALSE	54.0751560950314	28.1728308283296	20.4159729262546	10.3178851145254	31.234275401846	51.7727474321175	95.5687266503689	4.17543719967702	1.40817245762502	1.85381056391178	1.89877537664419	0.849658327110605	89.6422096719404	196.564651313553
BLOC1S6	FALSE	8.83351817546008	7.25891348209351	8.32620329929189	4.89431704843426	50.2426487332792	52.0334801131798	48.8615115117083	50.6416720013665	55.1685650405883	49.0535779360148	79.8946681455414	68.021494157291	21.5022453495018	9.83696290560453
BLVRA	FALSE	0.274025031147757	0.00296111470096917	0	2.47751890669304	27.5518128281388	12.7842146486578	12.5935373478857	53.8957308090028	16.2244726210844	79.517327460773	96.4283320466167	51.0142794427827	33.2090592121951	20.1494608792569
BLVRB	FALSE	2.17407261796724	0.806083738261347	0	1.83242161708362	47.083781489416	290.268587410252	40.9179397516362	17.6632884498419	8.49388765380416	11.6353942317979	20.2505787046226	23.4209681057527	136.55836613454	635.557134517219
BLZF1	FALSE	29.378248046579	26.0824289030338	30.7014873886995	48.625334961204	81.8297080935447	70.0663024600366	19.3732162992216	5.14670721337635	1.31086570868126	10.0868437064702	7.04277962896557	4.66979543508047	9.01343734029714	5.70184382587253
BMF	FALSE	1.78288498432685	1.83425077357075	2.18588958809025	4.02445533453398	0.933496867452229	0.98319463948696	0.580055617237483	0.665990146361046	3.20625493069116	0.428783459853116	1.10712545569583	0.693760762055795	12.8202591521074	8.39399812903169
BMP1	FALSE	0.388551074252006	0.573211053700964	0.798126129935908	1.38774234966713	0.474229283080417	0.221904393658031	0.487764148758858	3.0951078538102	1.05105843227362	4.82574623422822	2.80511137838358	0.397843596308156	0.116386892742388	0.123911737233643
BMP10	FALSE	0.273246216283946	0.00296111470096917	0.134461560043968	0.24351448943331	0	0	0.55058546816599	0.226882442570432	0.00838298880723803	0	0	0.00837094299149994	0	0.0649441004666478
BMP15	FALSE	194.680735792971	885.1398451147	885.1398451147	601.961416127389	157.069285418627	24.984400828726	0.432730684004233	3866.89585115715	2884.46894148097	1775.54914666741	1490.09063477229	1017.63547848218	41.5471298057645	8.29394509766647
BMP2	FALSE	0.00490421991260698	0.00296111470096917	0.137521512049522	0	0	0	14.8745836358411	0.18346082077102	0.275775266867533	0.328772446637496	0.237125774578872	0.336568301030977	0.382860854635731	14.9456617241088
BMP2K	FALSE	49.3114719777742	27.6783749381222	18.2977024309292	21.9097444303958	17.3400403246652	6.59821816861682	36.6988682974565	21.2186217588518	20.4505928584727	17.379377032096	18.9753154758916	20.2057984225489	20.5979274356454	22.2042451250622
BMP3	FALSE	0.289228741174581	0.141847104631392	0.223812154848982	0.259050385145326	0	0	0.00279831225952354	0.000959077538660694	0.00838298880723803	0	0	0	0	0
BMP4	FALSE	33.5790575840507	9.46141011797356	3.06651514579196	29.6513196606616	210.204202482131	154.86799121706	39.8478538302855	109.595565919397	190.783942906584	62.0754380549872	71.6296706179237	47.9308968956047	5.69014555200339	5.3314112617609
BMP5	FALSE	0.00490421991260698	0.00296111470096917	0	0	0	0	0.00279831225952354	44.7681842514693	43.3791801296458	52.7870423304591	52.8641838379092	40.6981861744904	1.02460381492033	0.461687219587887
BMP6	FALSE	586.763397766117	654.399156792464	654.399156792464	990.941467450293	100.782818468965	9.83020071491638	21.1970118881063	36.4698200170882	62.2347554910692	82.6389202887183	67.1098679963902	60.9642138319457	2.72042867682423	4.47269500081067
BMP7	FALSE	4.41657562552902	3.38516336936917	2.58259511986111	8.78206473807351	3.88681260965429	9.62664171173209	0.179847030587283	2.46352570005934	3.91353521505745	0.160828036219166	1.20967264645586	1.10367569841362	1.17082769680845	4.21161525787447
BMPER	FALSE	2.66082784360125	3.72807970760214	5.01503918959667	6.1227567635762	0.65752210821701	0.306995866622202	0.678295291510711	0.144141092942004	0.236339247278754	0.112754112584384	0.269525113716757	0.0294252282208667	0	0.0798357833455659
BMPR1B	FALSE	8.08083075862806	14.6247795259051	11.5483913574223	16.8878422803211	4.93980516489886	11.0380051934724	1.00741768146617	5.28149315095741	8.56118806904345	10.9788103503494	16.556437671409	4.06230013980405	0.289608644872385	0.270039482817921
BMPR2	FALSE	38.8692362420757	32.2039655385772	28.5055923022752	17.6386752020288	8.45180243963362	6.64327642597176	12.1324678107077	69.0788092131475	103.188038342834	44.6378825279579	30.0423080509437	56.6524602026543	11.7756676636756	67.1379731946007
BMX	FALSE	0.00490421991260698	0.00296111470096917	0	0	0	0	0.357096214006651	1.74593718309197	0.00838298880723803	1.27770650730299	0.26227468455891	1.54962474875991	0	0.29056961413413
BNC1	FALSE	50.9294855938864	48.6667610329966	36.1490687472846	28.3857272391129	4.11276053319554	7.59093535148838	1.54360718194379	58.8521935669828	36.6088238596899	32.0210958546433	44.528468601661	28.9813097316656	12.2481575468208	1.35638040641001
BNC2	FALSE	1.5229922504169	1.40620659526463	1.50213787160661	1.91296185804545	0.282498194141758	0.938158302623495	0.420633014688694	6.60180279341583	8.94344947545265	11.2500028839711	6.8332716967972	4.07039579526209	1.11535144693385	0.280525774323266
BNIP1	FALSE	244.370534839733	196.397614265158	131.704714848257	208.056730117753	32.2215270959503	27.3337598623413	38.3779892505318	58.1136201516529	74.4485280037292	41.5862383174189	39.4596384396549	34.0838786383915	28.1403745535765	17.609665020788
BNIP2	FALSE	6.65377050930467	10.4639933837631	8.35071928293832	7.92217840130169	575.559930406132	232.21349603307	113.560785848762	18.3052885037195	24.7314288578719	14.5296635122793	22.5173324762566	65.3846635000359	73.7022504870189	51.3930676196475
BNIP3	FALSE	119.184328799945	125.532203762517	143.141846267599	247.904611528365	338.02789495166	221.123412491077	304.922916652655	88.3986472296627	53.3808279832675	154.104286846745	137.07806737779	206.457688020619	970.78649201196	531.121770175531
BNIP3L	FALSE	398.123167811772	249.143384098188	313.08892827668	363.343392269501	174.324861315264	135.293378499167	31.0862348392882	287.830665093282	349.352014584386	448.618141673327	677.454094898496	564.685186160393	42.0908194924994	40.1244216648441
BNIPL	FALSE	1.4691878492303	1.1967374017179	1.0147276369252	1.48746375150309	0.120148113826644	0	0.00279831225952354	0.075925239787231	0.00838298880723803	0	1.05928264687095	0.152674931581883	1.15374071591386	0.897653769542433
BOC	FALSE	1.4815056994093	0.219145426835371	0.383756160737466	1.06300014925281	0.446041707899088	3.09076245255971	0.174552232397431	20.1494608792569	17.8363290574821	48.625334961204	33.9263777589337	10.4376094325551	0.683216254702116	0.0448009362877097
BOD1	FALSE	15569.4985617414	13091.8384424187	8684.78441770753	4555.97934253532	655.965834581155	121.563473135567	142.661419035346	9369.05600699562	10979.336422764	8124.58625491832	7471.71698070556	10979.336422764	679.748141564385	301.240652614189
BOD1L1	FALSE	99.1249385983256	108.913834988444	107.223657809582	46.3246646554586	74.4848162861854	56.4019560856771	36.514941795532	78.9148051938319	72.9253090804033	33.8534881987909	31.0862348392882	56.7426213869656	58.2759124379968	58.6734172132498
BOLA1	FALSE	4.60491450561061	13.1704791311544	12.1046655191391	15.8559577833048	98.8667155703245	166.853736276212	112.239671600525	73.1312610829028	16.1573552302144	16.6705563959832	16.3289363577012	46.1114389179983	225.340226629781	185.637730736917
BOLA3	FALSE	14.7725137419238	5.35295899816725	5.08651700605611	8.36131348557005	0.924263003593729	14.3434713316999	804.564218075149	2.81398419723194	0.594399058199332	2.9396153766731	5.07283149450838	4.67212806161521	93.4704828088808	88.6586250733821
BOLL	FALSE	0.702329677365807	1.24661249110895	0.97384431850461	0.663837293555868	0.405896299313924	6.25399071239417	0.461586705122126	0.000959077538660694	0.236339247278754	0.0585793757172017	0	0.0728967652867225	2.27375607525925	0.0364647103420698
BOP1	FALSE	10.4216964012327	11.0443270032701	12.0440398153	9.66807472059522	99.0130046667442	97.7651186862136	165.81439959968	23.5272215123491	18.9291082133136	22.5553203355915	20.1208253699684	114.887054085906	556.20884328505	262.019070341471
BORA	FALSE	22.0257427166388	16.4545341627336	15.0725871226394	23.2146980542986	49.4768796199895	27.8682372729609	25.9342601088611	77.2330531181538	80.6755334662974	38.503890267508	55.9957923882946	44.6378825279579	60.028557835676	53.4894724812595
BORCS5	FALSE	121.069516147245	111.416918267756	116.823038335123	215.391247084921	47.8208751963945	35.3097885517182	10.4491986617418	82.9569900060286	29.8115486795497	111.49715426502	120.455045174874	66.8927735585994	11.474546781591	13.6039727068007
BORCS6	FALSE	0.815509353951369	0.898714168438333	1.69244668800209	0.836584676486698	57.9988124441604	94.3312365971554	19.1306603860965	0.338924059124547	0.00838298880723803	0.903430384100953	0.0117358273220826	0.164808266280309	2.1370877256561	3.78556133440865
BORCS8	FALSE	15.8407042142851	13.2145188097839	15.0146455299348	12.7998700194676	18.8335761650477	53.9448208360478	11.3652601018163	3.50926717468269	2.58843584822137	3.18779516817753	4.38063507445795	2.45548766682629	7.2348459200774	7.99373126774513
BPGM	FALSE	1168.17947097319	1434.95532293818	1665.81291443632	1266.93538009121	436.415809384463	270.470048693228	21.614828114238	1168.17947097319	1086.27724901889	685.440751018381	663.025035242765	696.501790597598	62.1377536065035	13.7830022807151
BPHL	FALSE	28.6310162581613	7.93658235287757	5.95422217517197	3.89463971926125	5.95799510219583	3.13851668460037	21.5112259028027	2.60249409885949	3.82571270124805	5.77009211173987	3.18203763065674	2.47471843701318	33.7284796416868	46.5147925050981
BPI	FALSE	0.00490421991260698	0.00296111470096917	0	0	0	0	0.00279831225952354	0.16273952536252	0.00838298880723803	0.185013327695105	0.0444860803014284	0	0	0.0826471921341297
BPIFA1	FALSE	0.00490421991260698	0.00296111470096917	0	0	0	0	0.00279831225952354	0.000959077538660694	2.18112013745077	0	0	0	0	0
BPIFA3	FALSE	0.289608644872385	0.00296111470096917	0.683558496542637	0	0	0	0.00279831225952354	0.0883002634475156	0.236339247278754	0	0.304900052346108	0.201079514560752	0	0
BPIFB3	FALSE	0.523524406426803	0.192782743309363	0.335452078684803	0	0	0	0.00279831225952354	3.12656093946092	6.49678213835214	1.77843647427452	1.19124824435484	1.86543341397874	0.790963818345133	0.348514511701004
BPIFB4	FALSE	0.00490421991260698	0.00296111470096917	0	0	0.0523041137144163	0.118704690922323	0.00279831225952354	0.000959077538660694	0.00838298880723803	0	0	0	0	0
BPIFB6	FALSE	0.00490421991260698	0.00296111470096917	0	0	0	0	0.00279831225952354	0.0342322488263346	0.00838298880723803	0.0824964791947446	0	0.00277622263040098	0.0260457666160504	0
BPIFC	FALSE	0.21826043738165	0.00296111470096917	0.21277854852962	0.0254470600543893	0.762555492850199	9.91401360423946	0.00279831225952354	2.00019756924595	10.6967146525893	2.05867356846775	1.69460327458089	0.0172495306654509	0.121159037015477	0.181623548126851
BPNT1	FALSE	23.2956231756177	12.5417148949535	11.474546781591	17.3558469324107	7.37926228957027	7.62192350536035	7.97991219861914	2.27375607525925	2.04583218248309	5.15830751496589	3.58673266031979	1.30399599959744	5.42534895175462	4.77340758882779
BPTF	FALSE	113.420838733372	85.8716494177394	84.6912269162063	29.5885151278986	76.7898307948765	104.967820789301	85.0932552109752	83.8950500882838	71.7387049716299	16.1329215887233	26.3952496594399	103.063381708499	76.3962304972426	77.9709298900864
BRAF	FALSE	7.75587796443122	9.45424912020895	6.85142039687657	15.8407042142851	9.6804827850427	20.9487658793652	29.9524220428209	33.8878600487267	33.3920032665098	59.5551667468364	41.48926063188	43.7172308753006	21.7990036591214	9.95100607232515
BRAP	FALSE	61.8310833172866	83.8674230570166	68.2331681592615	66.6698531729167	191.513294729598	108.759236310422	67.6111692095686	46.8663819266091	10.6119883542373	81.0820651884335	90.6148669537203	104.967820789301	65.3846635000359	41.1871363901742
BRAT1	FALSE	0.733106786198152	1.01847795967255	0.876171311347608	1.12630768153394	50.3359012066537	49.0800221650372	34.805836267703	10.5750876296776	7.10318414920244	4.12039595310475	0.953666351533106	7.31459614186779	53.2814941323189	41.9118489098775
BRCA1	FALSE	128.081080528459	118.026449444694	105.784322211063	54.2829621902484	24.6511897067663	63.9809252809417	40.0008544677722	264.91308128644	202.64415968528	126.7107468022	158.325623945034	211.995706156436	16.6623020406951	43.4043069814089
BRCA2	FALSE	115.331149698681	70.6233951820419	103.26132033769	31.8670827277426	40.1061019939761	60.9287497199424	15.8475371438481	235.621409888619	208.5342872146	85.724627032334	87.744782555772	116.823038335123	20.3471872851203	27.8578335220477
BRD1	FALSE	70.3863175336835	57.7630282190683	66.5469233306169	78.6968684093874	9.74458749670347	3.76381487135366	10.9268137467596	62.8705702677905	140.11777876255	40.3376054572299	44.6751088761613	40.1359243466274	20.9790685634038	19.3812580730375
BRD3	FALSE	175.622206335697	79.306107352839	98.2132370119193	105.938300177873	10.961346229248	18.7544842036422	86.2562046666807	111.558838051397	108.313206505301	44.1506406147875	25.7342714680609	70.6233951820419	54.4870339689966	109.802829225579
BRD4	FALSE	152.556576236326	115.812008077476	158.607262551531	159.217667620709	98.9740862379736	63.2260687544736	60.9934450346002	93.9282616976817	190.381107868794	124.233457580164	182.850684785872	260.792615280656	30.1065525502056	21.954375096712
BRD7	FALSE	248.656804428736	274.283510256322	264.472092327666	238.704270484086	202.457098531686	149.424430697925	169.630653041799	240.400558883976	281.458621596824	160.013661882583	128.537718140831	191.025313224882	127.303097579584	100.966327664977
BRD8	FALSE	66.4768376569565	78.6968684093874	119.258852016909	104.599156319785	96.8804315847971	90.6148669537203	30.292549643721	103.756677612352	22.4204403509911	72.9253090804033	47.3335728685612	73.5037516411649	202.457098531686	123.682459139934
BRD9	FALSE	4.97243249608715	11.1574152566334	11.8784038071178	11.5170147429542	23.0219738620972	16.6039395752932	39.4374856162788	19.2778945448233	10.1898283386214	33.0858005293062	27.8430994058956	30.0549398109546	34.1037532376259	34.8902912421776
BRDT	FALSE	191.513294729598	155.728718621419	145.473403775348	134.222115264905	1076.51231184661	635.557134517219	188.018383440744	283.115116131139	153.208614936739	38.0998756564472	58.1136201516529	146.167571572311	127.76331626066	66.855470165012
BRF1	FALSE	0.408688484961803	0.372658088620731	0.792342050127847	0.243880405048752	2.72368262565915	1.56379302439995	1.8205287806604	7.20128394138898	6.18951865775581	2.67818882421155	3.68361152952318	4.52640138847272	16.3289363577012	11.4627488219462
BRF2	FALSE	4.72725536251385	17.5262308609255	17.8224013481524	23.8862805396667	66.9858414477074	107.013833248832	37.9865466182804	49.976202690987	14.1323105665184	50.3599849023788	46.1114389179983	23.6126053045197	81.5771070656492	31.3782710662919
BRI3	FALSE	276.554572588959	363.343392269501	182.112176111119	71.4528572542561	23.1750085287199	8.70344166689616	48.5707115986502	425.680543183129	701.366448650881	362.17973467234	333.902241844054	328.066957079002	45.4187224640002	55.1685650405883
BRI3BP	FALSE	82.8803075599768	35.6003876463893	37.6251053395228	14.1756387522724	9.17802423525127	6.14293478686131	11.2669788847146	45.5046363052965	63.1911909266719	28.6125510591127	25.9426724748915	17.3078783665238	19.845987333491	28.8963956098654
BRICD5	FALSE	0.00490421991260698	0.837685309174508	0.862244580221179	1.06385859640417	0.0222945326557418	1.1297143274599	2.56055537384698	0.531700429927254	2.17825194734922	0.185013327695105	0.605058027264098	0.026856919188303	0.116386892742388	0.220757126946569
BRINP2	FALSE	0.28511961716688	0.176949015417394	0.0480632419782362	0.46243129100526	0.0147947569220401	0	0.00279831225952354	1.47030271687254	0.815200966796602	1.87600533119384	0.970237401748777	0.244347273274793	0	0.0412144841356413
BRINP3	FALSE	0.00490421991260698	1.85811090342397	0	0.0219599859234283	0.13826006664704	0	0.00279831225952354	0.000959077538660694	0.00838298880723803	0	0	0	0	0
BRIP1	FALSE	8.41051755977297	11.4940339755274	9.00119187911697	12.5748381190705	3.17551396231564	7.04778333977615	10.3178851145254	18.7308422832445	18.7862126288041	15.5301610752538	10.9374409461825	10.9519710486162	22.7701858845526	20.0470067888194
BRIX1	FALSE	346.309177567143	539.246497452736	526.853608856614	654.399156792464	1230.61992841365	1002.31074037225	419.921950598363	50.8928869205673	5.79004125084556	33.1618017391258	48.5054124923401	44.9314255137479	239.820794055961	82.9116848075164
BRK1	FALSE	191.28448305328	141.737179264505	175.238417218319	152.648105838737	60.9642138319457	367.577832913157	286.662233752685	231.683297668431	389.040493821282	255.03230796928	195.764131271617	165.81439959968	138.387606092058	219.973263079088
BRMS1	FALSE	4.9831216135511	19.3896073010355	17.0511338341551	28.3102302779629	158.49531433179	278.465243469854	149.066648946961	91.4473519110851	41.0932471056162	96.2456057264071	75.7324974165836	27.1658894397157	90.0625747363742	73.5362282490293
BRMS1L	FALSE	3.95472369947489	1.59737279321855	1.54246274499459	2.08364795288919	82.4680258283438	100.782818468965	45.5837943692521	2.04114677197981	0.461636962355007	0.317932973266225	0.0824514847161235	1.41986253232774	10.2889826563448	6.36447670306307
BROX	FALSE	3.01075881531647	5.75874212754188	4.75588209421214	4.06513018252046	63.4237084569976	68.980957844203	45.7620252005218	2.86075185153837	2.60031384491485	6.61751565326426	5.31216189272088	3.47913324711495	11.5770543949109	6.66601377810968
MPC1	FALSE	116.615653983476	71.1046028717675	85.724627032334	151.248980081149	89.4840438954529	6.50148698338832	73.5037516411649	26.4642485165256	13.5294101494576	9.15005605803094	20.8885632146701	10.8356362242262	6.74583770571241	14.2924629205012
BRPF1	FALSE	345.09878286732	193.222969905801	190.18224558258	190.783942906584	82.6389202887183	58.3255163513877	22.3591696624688	345.697969585761	467.20035646751	232.543149762085	248.656804428736	358.319834713531	109.187794378252	85.6359839851419
BRPF3	FALSE	10.0324308260245	16.974686268388	22.6782867993273	10.2591651087125	9.81819447054064	18.3633334978016	28.8072359462351	14.2267263247608	25.6120603360711	31.3597803806735	15.7321563674796	17.5262308609255	56.8324463433876	60.1367948521124
BRSK1	FALSE	1.37087051856484	1.63402186479538	3.91265844206193	2.56198058518867	0.310582092325661	0.257445100728823	0.480309509087104	3.7447533778304	5.046055173246	9.12448066490944	6.31495100996506	3.05038051566475	0.229483798095923	0
BRSK2	FALSE	0.646927937870882	1.03202309081061	1.0053218310906	0.754652228697392	0.118226549026487	0.203342229456465	0.086367156520259	0.140155971275227	0.00838298880723803	0.569579232376437	1.45819918232876	0.884015322921803	0.629103798138271	0.125495669947673
BRWD1	FALSE	87.6483087314792	54.0751560950314	89.8851002314272	38.4733522913083	44.7192310121494	59.3149039230456	14.7848744830237	274.751887585092	278.465243469854	114.979803552214	122.550607206777	122.619559131822	53.7948327937444	48.8412732066196
BRWD3	FALSE	11.0014962565092	10.0063817797445	10.3846287623655	7.50291496093809	26.0304777170213	41.8098971336034	16.9404649805762	15.5850306605538	14.9634465074562	4.64152616937282	18.1010501135949	19.4697840595069	15.0725871226394	9.57270235760964
BSCL2	FALSE	0.580055617237483	1.50566280067834	1.9488610870728	0.584996705691214	0.548027926708052	1.30399599959744	1.38248647505397	350.659139987876	885.1398451147	1086.27724901889	1061.2786926915	931.290812698586	801.217238893491	599.055709426033
BSDC1	FALSE	42.6226297504762	49.5542305336577	42.7846268241775	65.4651974082305	25.4948556902166	20.5850675746439	11.7543557604091	2.36605844817018	8.94628409001307	13.4212533985576	11.4993004714759	22.8610053289633	19.6312600766449	4.15016266878352
BSG	FALSE	44.3671957682456	103.26132033769	89.1740355563717	185.085979636313	209.379611179747	264.91308128644	193.531585770053	71.0099735042324	233.982407111976	466.78680824424	320.444411701185	396.181223106637	1290.60507674232	397.445256529339
BSN	FALSE	0.474404509613979	1.35737167358829	1.48037713340466	0.460334404066611	0.158201097186495	0.183799754052839	0.803483290056087	0.214475435549303	1.63431508996844	3.77136371031657	1.15625728430694	0.2621431082952	0.86129990304646	0.284289338701847
BSND	FALSE	0.00490421991260698	0.00296111470096917	0	0	0	0	4.63360629985955	0.000959077538660694	0.00838298880723803	0.0293887219791281	0.0369203060902024	0	0	0.0251849968141258
BSPH1	FALSE	0.00490421991260698	0.00296111470096917	0	0	0	1.37964107336278	0.00279831225952354	0.138727255299187	0.676231001891478	0	0	0	0	0
BSPRY	FALSE	2.73006283968586	2.73935983367742	2.01305655528964	0.804786054157652	0.0685605713893564	10.9568730792014	57.8849054389528	2.99948294388139	0.236339247278754	0.307658876192193	0.412709732991193	1.78758085861962	210.53751028622	180.720975149641
BST1	FALSE	0.00490421991260698	0.00296111470096917	0	0.463166810385961	1.63242768677216	0.160994370869221	0.576896986487119	2.83833332852258	2.77594034840167	0.825891670855209	1.5786349868211	3.43331092483445	4.26001291829676	1.02460381492033
BST2	FALSE	0.00490421991260698	0.00296111470096917	0	0	0.0133512268581806	0.185355736988	0.00279831225952354	0.129341737432226	0.00838298880723803	0	0.101087133031015	0.0518648138185252	0.451794102070811	0.484709933962195
BTAF1	FALSE	4.65669461268264	3.15198599772019	1.86243475818031	0.106141929418285	70.0129297249041	49.5772674155002	16.6470218692125	5.93345453399127	4.50548552803968	3.95472369947489	6.15252516137745	5.05983079966795	55.4189514160316	69.4524205989762
BTBD10	FALSE	352.072114039628	413.440073319584	452.965237529007	493.739452927716	141.540334525676	48.8896385439647	125.199789561352	273.26700334728	347.88471301748	259.894075384976	237.77725319962	239.820794055961	36.671817187912	17.3842277260569
BTBD11	FALSE	9.84716356732787	10.0697970988551	15.2847426102167	15.0674148975175	2.90320456196733	4.34016283315483	0.102381731892657	15.5551838446396	34.5585667835935	20.4967349161662	12.8286703243804	14.4166648818722	0.0775861540437197	0
BTBD16	FALSE	0.00490421991260698	0.00296111470096917	0.0782134127291834	0.168933666808084	0	0	0.00279831225952354	0.248618190935098	0.00838298880723803	0.450408949884958	0.0824514847161235	0.0412099257837702	0.126867341124647	0.69437465146067
BTBD19	FALSE	0.379135808971359	0.00296111470096917	0.573785166394719	0.0277599784244765	0.0143488063565532	0.152112501902902	0.00279831225952354	1.90367829190729	8.65998837622482	10.1325691608485	7.36474428296173	6.04147413898564	0.223611062926926	0.0978815638409988
BTBD2	FALSE	27.059534949984	20.1130173085983	21.3636281206773	40.1854633391073	13.0089596525601	1.09140221502679	2.70260235249982	15.6702034956505	49.4768796199895	52.3433008151172	52.7870423304591	77.8143673395532	5.08436587241377	6.47108769888179
BTBD3	FALSE	6.92074298147666	13.8741609543448	8.19167272337625	12.9132554174505	14.6927181131978	16.1045079928567	38.5319648615863	6.22641253774573	13.426935235084	14.1827016207875	17.779230072518	15.437027751119	0.946837265251906	1.26926905498831
BTBD6	FALSE	10.3750996116489	13.4729503007169	13.0191455069202	9.31696322767233	27.3977425018498	35.70875231897	34.8310876474598	9.83020071491638	52.4037934585088	12.711167485447	6.98051505963884	6.99413699800243	48.9465071831957	60.1551851876166
BTBD7	FALSE	1.12089491843415	0.47370196785761	0.507092704155579	0.162641793103315	0.121159037015477	0.304243928392246	0.886937403244632	11.5429963668311	11.5575713927134	0.868191641571159	3.59696637775289	4.87028175660479	16.2597533723041	19.2778945448233
BTBD9	FALSE	8.23613822418618	7.57308326623519	7.22185644617152	4.93815634430874	0.293459866642737	0.625394869907803	0.732590173567149	30.3027456356033	38.3977445430076	39.4374856162788	29.2766810486996	40.7191570651288	9.69406185492635	5.74660860460336
BTC	FALSE	0.00490421991260698	0.00296111470096917	0	0	0.0314010072041062	0.0537823457577576	0.00279831225952354	0.333711203350497	0.00838298880723803	0.0824964791947446	0.0444860803014284	0.0117645359672217	0	0.0649441004666478
BTD	FALSE	9.67214827688437	6.36447670306307	4.35896167457011	4.64787344111546	3.10780310141379	2.30037142183113	10.9664864853362	4.2139074538025	9.61995871869259	2.29361878229766	5.21055309526758	2.28451396082632	9.04477763981768	28.0721530241534
BTF3L4	FALSE	6.51559554337319	21.6873893007269	23.6004214079749	41.3125976822281	36.2014137644163	49.4768796199895	132.622095925908	24.8027103532693	0.935728658409829	6.59525042934405	4.9852716260953	5.60370942952564	121.93592901298	133.916412703298
BTG1	FALSE	77.0343605733418	38.2735435347984	28.0991782881859	12.9237294101022	301.644972212969	98.2848526957613	97.5884907729478	5.85132690905268	0.837685309174508	0.374177536708494	5.65807106309466	25.1556914931774	34.7569051141048	77.8600424610454
BTG2	FALSE	0.00490421991260698	0.00296111470096917	0.0896331645729323	0.940030794519848	1.76712821489831	0.126320576866355	19.8747381443759	0.867655355646515	2.39501345495965	1.37480849959106	1.78421865838668	4.53638655367716	0.571002437065531	1.4647679154334
BTG3	FALSE	1.03835108602886	0.483040727975574	0.436691395926039	0.71430272881924	137.647407838192	117.875771150115	40.4697125156985	4.55166255657793	1.87734006808481	0.13632517499524	1.97930236510285	9.77094991368947	176.378085740261	284.519701213355
BTG4	FALSE	6175.28801848863	8684.78441770753	4755.75270285832	1864.79382845665	89.2690746665779	4.38063507445795	0.613957276373544	2711.17036502254	1521.09811772667	1230.61992841365	970.78649201196	956.558184651103	46.8265522438815	2.61022088910018
BTLA	FALSE	0.00490421991260698	0.00296111470096917	0	0.297226991546953	30.0304152637248	23.0016412850154	10.9568730792014	0.000959077538660694	0.434103579034189	0	0	0.0552997938411143	18.2207101150578	6.31691834480586
BTN1A1	FALSE	0.00490421991260698	0.00296111470096917	0	0	35.2383805122241	201.572387107809	0.00279831225952354	0.000959077538660694	0.00838298880723803	0	0	0.000959077538660694	0.195124133817828	0.487764148758858
BTN3A1	FALSE	0.00490421991260698	0.00296111470096917	0	0.0448851265312125	0	0	0.00279831225952354	0.000959077538660694	0.00838298880723803	0	0	0.00392353213063381	0	0.0364647103420698
BTN3A3	FALSE	0.00490421991260698	0.00296111470096917	0	0.469304771598033	0.0269051693387567	0	0.00279831225952354	0.000959077538660694	0.00838298880723803	0	0	0	0	0
BTNL3	FALSE	9.02545189692267	2.35289405710797	6.63786594098785	7.60336889858829	1.2850190364549	4.12225142014087	0.00279831225952354	22.4464753842868	20.9284964223789	5.90775919864875	16.8476264078506	20.999783567934	3.12452776207125	1.69460327458089
BTRC	FALSE	79.4776434653875	149.85183507994	166.985206233123	195.54452633012	139.556142781288	111.558838051397	11.4684487896717	59.4583032823486	49.186271930987	93.3133169095823	59.1955991287412	68.980957844203	217.866343309482	44.1506406147875
BUB1	FALSE	105.222529140523	250.042452545054	224.13239427578	365.48127976152	148.103658822734	118.983083567254	148.022206337397	40.413612959915	28.4553511513869	61.7151757652594	65.0416785610727	50.2882465741349	126.167244271641	175.622206335697
BUB1B	FALSE	343.589496195268	471.081479945661	492.899798605361	340.810955759319	43.976030107191	42.1604990930031	45.6811699857828	507.592575285642	402.805462127937	432.40381093132	418.516385295626	463.845208038028	30.7931480356189	40.2484432751744
BUD31	FALSE	26.3578453551519	30.0036977868174	44.9954119362352	30.7014873886995	411.724721075781	424.111768366945	246.37019133523	14.9634465074562	3.4195152997358	8.94628409001307	16.8010458560022	42.7168685809322	185.480741494848	118.912840334999
BVES	FALSE	25.9814879236786	14.648408392941	16.5803814149798	17.5304590044785	2.98166480739896	1.08793711900785	0.407490422849715	36.8413939060234	53.2814941323189	60.1877303436764	29.1285883866457	32.3005533059358	7.71375368249004	6.66274308670686
BYSL	FALSE	18.1656406368069	62.698662506968	71.0446458746527	214.434605321084	308.388501574581	601.961416127389	159.097453730414	46.5147925050981	13.9188540477325	70.1412294947287	83.4469791543118	94.9217589964589	306.220843166181	59.2354461396193
BZW1	FALSE	34.4259003514766	37.9074756751044	44.2163260361961	45.401149309014	1479.25697974206	951.656341590348	213.901276758169	10.3366142249956	6.07185725547374	4.26001291829676	9.12961041932689	65.1924884836933	305.333263016601	198.494328844252
BZW2	FALSE	88.8894854930295	49.9478491073609	38.0554373043805	88.1670352683017	701.366448650881	641.52606114694	533.77107886145	33.6400718019475	39.3871908727571	39.7388543079082	67.7521022790407	120.22096983241	240.84680985131	115.246380852682
FOS	FALSE	202.036722266446	127.4496988733	88.1077945315427	357.680741781688	488.622106591105	319.578104690413	200.318496211782	19.0662263826209	5.6819784085872	5.28450111425378	82.0306642860761	193.856432692602	19.3427335036362	52.4615154567079
C20orf194	FALSE	120.641617515424	63.7374352661831	85.0403886548742	97.0564006879529	36.4527382596662	10.6902440479115	3.9794196320939	55.3550198041547	85.5217292216917	44.4042567549802	33.7042465870526	24.3701454697618	6.64327642597176	10.3366142249956
C10orf10	FALSE	0.00490421991260698	0.00296111470096917	0	2.29522799862729	0.0478503838242939	0	59.770666652669	0.189338784219443	0.00838298880723803	1.49840578519111	9.7663479432668	3.74997569805519	0.734561188483864	26.4293765300568
C10orf113	FALSE	0.00490421991260698	0.00296111470096917	0	0	0	0	0.00279831225952354	0.000959077538660694	0.00838298880723803	0	0	0	0.237259769737622	0
CCDC186	FALSE	142.353397218302	116.485970538794	107.278375157817	45.9410445928784	118.983083567254	179.129423544791	27.1202058322129	122.058446486855	92.5316358482889	27.2253325946845	40.7658943405517	100.116197453209	16.5186911092151	11.0380051934724
C10orf120	FALSE	28.6398312018213	27.5595929171343	38.2413572682542	33.9429503665608	13.7830022807151	1.16376757879245	0.198898576065089	0.114165656665169	0.415507987835573	0	0.277277596489973	0.0671840577589506	0	0
C10orf128	FALSE	0.00490421991260698	0.00296111470096917	0	0	0	0	0.227626618814526	0.000959077538660694	0.00838298880723803	0	0.0117358273220826	0.093822703679846	0	0
EDRF1	FALSE	58.6734172132498	44.1506406147875	48.0307031183959	56.4324986619319	20.4680272102457	17.4704263582249	14.8898254599568	778.966512081903	726.416315680226	744.119959439375	571.903683421476	617.330765254211	41.6772154287942	25.8018709048408
WBP1L	FALSE	8.29932247491945	6.86416247212769	10.6259861013708	13.7199874794824	50.3599849023788	29.7393562076969	43.6376491197076	18.3483730423166	26.5761892505962	12.8823688828164	19.3154817663211	20.9900155608661	45.1718433111001	79.5686985584967
C10orf55	FALSE	0.00490421991260698	0.00296111470096917	0	0.19686564650259	0.0186635747347283	0.214475435549303	0.00279831225952354	0.000959077538660694	0.00838298880723803	0	0	0.00287723261598208	0.0857221321775306	0
C10orf71	FALSE	0.00490421991260698	0.00296111470096917	0.106090086933687	0.0493665646884899	0	0	0.00279831225952354	0.000959077538660694	0.00838298880723803	0.456073041263571	0.296926404484136	0.219145426835371	0	0
C10orf76	FALSE	14.5685049234797	7.95245750163603	7.371265073369	3.48302457851705	26.7590684703073	30.6796469160986	18.4482767766718	7.26899791452462	8.34397269663815	3.17551396231564	2.35289405710797	3.79319382476604	18.8018081935113	21.2854903252029
FAM204A	FALSE	54.5489064629524	67.7521022790407	79.2283050791266	69.7145416343709	78.6591299067646	79.4017369853665	58.0738819088912	55.7352988983035	27.3462678847036	52.4037934585088	94.9790799453089	72.9765105672422	41.4016766525021	46.4256238490848
C10orf88	FALSE	2.51171491949833	8.74202235774776	5.83133134581489	7.51638353766128	20.4836163758912	22.4379075713415	12.7842146486578	7.30395425168383	13.2687637826789	3.52476219296508	3.98617518742006	1.39505525999668	24.6511897067663	20.3299640065618
C10orf90	FALSE	12.4704381854629	4.27412055663125	7.63591795192859	5.74660860460336	0.363527460462458	0.235194605926012	1.33698830092818	159.097453730414	206.457688020619	106.947694136024	179.432546248168	230.529790495083	15.9357123814204	60.3236550033855
C11orf1	FALSE	10.8647907990251	7.69573341377163	3.437316210756	3.7159023305237	1.61589546830871	8.12587623724458	11.7592398467653	3.59858839843337	3.33264964385798	5.84362495335088	8.7654275725021	1.39140256079088	11.2365051387523	15.7321563674796
C11orf16	FALSE	11.7641444083581	17.1023917852252	23.8067978604577	28.2995694118629	10.7588830804442	6.75299459149039	1.57081848611908	0.720466947468109	4.74558823039711	0	0.257644880051888	0.102737176391384	0	6.18951865775581
C11orf21	FALSE	0.00490421991260698	0.224446534257315	0.153394623114139	0	0	0	0.136567335990094	0.000959077538660694	0.00838298880723803	0.0293887219791281	0.42330101954602	0.0141677906548977	0	0
C11orf40	FALSE	205.691005778388	879.174439391316	592.012965279353	581.31751189974	72.8356315819804	49.3114719777742	2.83412597679042	2.49114858188691	1.12772814673255	0.984094394730256	0.580864001240764	0.0806782240284872	0	0
C11orf42	FALSE	1.18382540382848	1.6226383845021	1.98437497710481	0	0	0	0.190705950437936	0.6907990143219	0.00838298880723803	0.38245556802745	0.880079289324923	0.0141677906548977	0	0
C11orf53	FALSE	13.1057000965912	5.84777103200663	5.23419414216849	0	0.366705491897354	0	0.00279831225952354	9.58624739292994	20.855766325243	10.488551161841	14.4498568564213	9.74458749670347	0.284051816729523	0.371136831312943
C11orf54	FALSE	8.75663790636594	3.9794196320939	4.06513018252046	4.35736609009309	13.1216544601433	12.4810918803852	48.8412732066196	9.38319171147273	2.06007183229977	4.56119118005243	1.3530149286257	4.14600298746853	4.47917811061435	3.95136501760328
C11orf58	FALSE	145.787525323117	285.353381569668	263.437082623549	246.632225959235	85.3117734386936	219.085524243073	391.595728711933	127.68058384154	67.0358574224262	103.188038342834	123.506597010714	107.351909701336	319.578104690413	226.575940249522
C11orf65	FALSE	19.8053710392345	17.5110425684918	19.8919759741336	6.90052897171564	10.584249698647	30.0646688983166	1.23347144841179	1.63924571667778	0.00838298880723803	0.584585948500942	0.519142303690717	0.303078247290862	2.23394866118576	1.275212098362
C11orf68	FALSE	1.39796387745757	3.10523161384187	4.36645942968381	2.80328657589105	8.05575103444938	16.3121283256936	12.8688334857939	3.02246752373705	0.420140832572682	2.30862154320339	0.246506783269185	5.64090067028991	70.6233951820419	51.4349174808506
C11orf70	FALSE	1.01158665129602	3.04069630571592	1.75117568594598	5.93584560107853	0.514655990900196	0.324174296476411	0.668646387040914	0.000959077538660694	0.00838298880723803	0.112754112584384	0.0261015930590677	0.0119466998564549	0	0
C11orf71	FALSE	5.33578297923126	12.0317035155036	12.4704381854629	5.40613791312298	18.5100539466136	19.812660668814	13.8955220224543	1.9330826422273	4.22369703133916	2.12005177507198	4.57383627864394	5.44155533708329	4.13039817422641	2.91540577332046
C11orf74	FALSE	237.468005068608	133.200037618466	149.168624524466	125.684711595163	80.7804772956325	13.7162477194479	53.6085872740577	26.8539810578248	32.0210958546433	22.3243540936219	17.9649331924143	12.9072360903452	9.1206711016499	6.16079477391584
C11orf80	FALSE	6.51889051613422	13.0684459463941	6.06166382121341	9.68496510943661	4.08361510693116	0.937677836702368	1.43698437234226	11.6232585366787	12.0927586860295	3.56368251180145	8.31072300571273	2.32002962973602	0.347682868963763	1.39691057653116
C11orf84	FALSE	84.3436479960664	75.665494169172	115.367981443996	83.8279238690658	14.0663111291888	7.80602259727563	5.12546982561705	8.72110099718294	32.8275936022087	26.0682836418222	15.1094090329256	16.1158324928907	1.71557779742157	0.979337575491088
C11orf86	FALSE	0.00490421991260698	0.00296111470096917	0	0	2.50568230270511	22.5553203355915	0.00279831225952354	0.0342322488263346	0.00838298880723803	0	0.759951401501639	2.8502762434479	0.862886777236444	0.545589408213438
C11orf87	FALSE	0.239180876353508	0.498325547371634	0.490711729114344	0	0.155899184828035	0	0.00279831225952354	0.560604642288693	1.41328556263035	0.419213616210115	0.584382924210913	0.127832056086747	0	0
C11orf88	FALSE	0.00490421991260698	0.294883824933642	0	0	10.8031566432519	8.37591940735444	11.0443270032701	0.000959077538660694	0.00838298880723803	0	0	0.00287723261598208	0	0.0136042657607311
C11orf95	FALSE	0.883488851723985	0.771885493870584	0.754652228697392	0.864461830049889	3.0041843767771	11.639873874487	4.33092461430614	0.065946221282023	0.275775266867533	0.38245556802745	0.168115135502923	0.00361981866938275	0.0260457666160504	0.0537823457577576
C12orf10	FALSE	2.36128718887091	4.60491450561061	6.27806305832756	11.748223953406	123.408016060154	93.7849321506589	48.1808494497633	57.7276361475689	30.2643734263454	61.5493414431786	65.5453441699667	63.4237084569976	135.767950489505	51.332221160549
C12orf29	FALSE	219.085524243073	43.1438118426081	40.4584033554257	11.9694260998265	1.78583770432349	31.6443545474407	42.4006826210668	46.9995582735029	16.974686268388	29.2058191459535	30.4425982282662	23.6960415711189	41.48926063188	31.4499084536392
C12orf4	FALSE	6.92436602627464	98.5796164451605	92.597095054378	76.1030292711681	31.3317291905571	27.6853259578232	33.5313160513798	2.13231425953927	0.967486296675373	0.992097566722723	1.89708861390443	0.672779156345915	19.0662263826209	5.92634860055667
C12orf40	FALSE	47.979157070001	15.5850306605538	20.2057984225489	13.7061492087307	2.29522799862729	7.32298503738703	2.06786722551968	16.5425943125499	9.57270235760964	11.5483913574223	18.3313762054711	14.2867310953977	5.28763827435664	10.8031566432519
KANSL2	FALSE	200.318496211782	109.260147181033	93.1557415742338	107.818559080785	213.012415319312	132.299482899265	57.4182580336323	203.177998145457	269.20148835787	156.907351533481	164.895088505638	144.383216523627	122.79630485851	82.0727587998786
C12orf42	FALSE	1.58227491761464	1.32612785842649	1.09247197108717	1.89096050086853	0.233298105915427	0.0472321589032472	2.14072463316531	0.507788291282796	2.22659864659604	0.482801753156351	0.312614906753078	1.11535144693385	0	0.0136042657607311
C12orf43	FALSE	106.76608473437	118.808063564993	103.674332281339	146.925343468505	354.358003006497	345.09878286732	75.1492284972169	3.56907931234313	9.82454665959331	4.05726819305016	3.36338777646194	3.89010489968495	5.33807570462931	1.63402186479538
C12orf49	FALSE	29.7293445299261	30.4425982282662	25.4948556902166	19.5146066948711	88.1670352683017	75.8707518019349	21.7720988175028	70.3863175336835	96.7577618096978	73.7988840333458	67.9942722015808	58.2142602226598	126.951771741964	119.502154851196
C12orf50	FALSE	0.00490421991260698	0.00296111470096917	0.0888169958099431	0.0755151951319824	0.854866658352334	62.3832036317452	0.579796777984214	6.88288230611468	9.73472704983189	25.8239759739475	29.9924741721383	48.3734053678121	10.9049043546297	1.07370123889636
C12orf54	FALSE	0.00490421991260698	0.00296111470096917	0	0	0.186797211253798	1.07223177952849	0.563735001945575	0.000959077538660694	0.00838298880723803	0	0	0.00191815507732139	0	0
C12orf56	FALSE	1.98849813860375	0.882731655653251	0.756713537817213	1.43482046085142	0.0653522069352288	1.07300687505875	11.7877009099306	5.27646735217944	2.57577290049904	2.09720020606422	4.23465701453642	2.35804481887832	0.744491175991994	2.63691238282952
C12orf57	FALSE	165.913210318682	32.3521396017648	48.0616829937783	54.7325005913348	249.639604229318	332.921340646268	71.7648699137705	13.3360125315332	10.232199760201	8.45180243963362	17.1327132671736	56.4019560856771	28.6689165363617	67.6111692095686
C12orf60	FALSE	16.1659372363756	39.0459087462717	27.5933846498591	36.3439725204365	106.435760109868	121.474476982804	24.9956094072179	0.32853824662344	0.00838298880723803	0.414810576281105	0	0	0	0
COX14	FALSE	83.4985828940661	15.764690494982	22.7857918160183	21.2186217588518	94.8604889929562	395.539682367727	211.995706156436	50.086956472762	7.02765788170368	23.1166355174578	20.9200913821677	17.4900428021573	101.444204046373	119.096859411741
C12orf65	FALSE	353.935757140807	367.930776350223	425.680543183129	157.069285418627	18.0625196599001	10.1120176603928	43.5128484705246	11.0014962565092	16.3910588845896	1.9617608967126	3.39467199007877	7.5096848075949	5.59844175944255	5.46145324963144
C12orf66	FALSE	17.6034014443359	9.31696322767233	8.18616324888582	11.6232585366787	4.29815778899832	3.19678057493993	10.0192910704082	20.4967349161662	30.8404220465812	60.028557835676	62.0754380549872	35.0965908782088	24.2492802935162	9.1970196118317
C12orf71	FALSE	0.00490421991260698	0.00296111470096917	0	0	3.539801898596	0	0.00279831225952354	0.288217158220293	1.03316914218062	0	0.247622274795261	0.0418397218921916	0.18416321273235	0.297615730876173
C12orf73	FALSE	1.224080318224	0.977484481132867	0.594399058199332	0.478700618459605	0.508558197591934	2.19921523896159	35.8808286004724	7.93363927935781	6.72273641370326	1.78045759043559	3.02982730822739	6.94407693079921	17.0578702833519	10.4679072023076
C12orf74	FALSE	2.50073980261837	4.63360629985955	4.23465701453642	7.52261886059007	1.39952454692241	0.12985800805925	0.00279831225952354	11.0530382223463	8.31072300571273	7.65454610822859	8.28209339863185	4.41657562552902	0.326453937412559	0
C12orf75	FALSE	225.9158959892	101.726913072444	67.8739465883638	27.0948882886031	5.97758667104705	0.0994044961352327	9.04902318635137	5.56258821649897	5.67485722461942	9.61995871869259	9.40656910764914	6.50148698338832	18.3955917350449	40.4304361930972
C12orf76	FALSE	5.89713678869107	1.4815056994093	2.4448081813026	0.369577007894007	21.2452539634136	35.0307480206198	16.4545341627336	0.239285807808669	0.371136831312943	0.531700429927254	0.493554949163405	1.54586883293458	0.402769780664433	0.121394235862549
SPRYD7	FALSE	19.3154817663211	10.2136864873875	8.63229415276077	4.19440528538064	8.91464083384745	10.8356362242262	31.3462980246114	18.6522578442352	25.1936716469784	13.2331998651204	7.5590240676591	14.3434713316999	16.7968678495506	27.2506992194944
C11orf49	FALSE	2.31029530768791	2.46950184487126	1.92763705893632	0.289228741174581	2.808810823788	7.45249129772881	17.0815478163871	1.5786349868211	1.3530149286257	3.50780944852882	1.74190662170258	1.47615954518548	3.87184455227355	1.12173599480421
GPATCH2L	FALSE	15.1575184847751	13.166531979397	13.0378796184999	6.42059501636119	30.422422866257	14.4498568564213	4.6155174227528	4.76324188963607	6.14293478686131	10.8605142794791	4.11819088646199	4.56119118005243	12.0048854671222	7.38760675376112
C14orf132	FALSE	0.433912916258833	0.00296111470096917	0.110712655001065	0.212269700361288	0	0.130378590984359	0.259547987630526	0.000959077538660694	0.00838298880723803	0	0.0444860803014284	0.0407091091525833	0.042306597860429	0
C14orf178	FALSE	1.88048776833674	1.93773734502631	1.28140364574229	0.540248838346831	0.182000784744517	0.856106458214579	0.293459866642737	0.075925239787231	0.00838298880723803	0	0.0261015930590677	0.044695002565269	0.0260457666160504	0
C14orf180	FALSE	0.00490421991260698	0.00296111470096917	0	0.0250439528476173	0	0	0.00279831225952354	0.000959077538660694	0.00838298880723803	0.280748461477945	0.477118757969221	0.872065289863664	0.0857221321775306	0
C14orf2	FALSE	155.728718621419	187.575028965635	231.431483365484	345.09878286732	314.004002636761	404.298339392871	289.03104358803	8.79001941925175	10.6047213878964	3.06074034657022	1.82179658241939	5.26885068325171	62.2347554910692	173.478427915377
C14orf28	FALSE	18.6014499540204	11.3166766716567	5.58741301907093	1.98584714353098	1.90237199997335	5.21303641425771	0.74705202166514	10.180854140964	5.70916055594338	4.10350584070369	2.14527752755531	1.74868672988127	1.06711994156066	3.79632447465329
C14orf37	FALSE	50.4933709779703	42.7396472197321	44.5840165602606	111.648002146836	32.0841962326844	11.8842190782412	3.15198599772019	2.12005177507198	3.66734824209949	0.0293887219791281	0.0261015930590677	0.143985617184331	2.04280963765916	0.481978977036576
C14orf39	FALSE	4.15736554597679	4.66979543508047	2.11827524657835	0.692549583423419	0.0445529966162553	0.40303510479318	0.00279831225952354	4.27948680272748	1.98096887236862	1.60514383164337	0.192782743309363	0.471013560539863	0	0.959698861833884
C14orf93	FALSE	0.692549583423419	0.239065523990399	0.720998887832428	3.47913324711495	4.69823465947376	4.9078279932569	13.6097127570899	2.26772300846375	0.889724935928462	1.82581644274649	1.38001472564595	1.3128984569297	2.12920424716949	3.94398082566934
C15orf39	FALSE	2.40215058560563	29.185743450326	23.6568870426037	24.3325771755448	48.625334961204	88.6149173515722	45.5630945672643	69.3174300251945	103.674332281339	158.607262551531	132.415826850878	214.434605321084	669.608262263764	464.937154942302
C15orf40	FALSE	37.2649082453596	8.44770017546788	6.23523421284994	1.01404352270301	24.5758401802592	40.6981861744904	24.688700153627	8.00350447825205	9.87459848729675	5.25394057679703	7.44160947629034	4.91379209371689	21.954375096712	14.411035361499
C15orf41	FALSE	23.0850428699621	10.24886033913	11.2787321950356	8.86503294117132	67.779341287155	83.8674230570166	23.8419080257318	25.8149391250557	38.2263433927061	36.2308799776569	31.0036947586416	36.3865460711319	61.1921782726564	15.2552517891632
C15orf52	FALSE	0.00490421991260698	0.119475677337471	0.136187848852133	0.0374522114964186	0.0237991056267687	0.125199308598252	0.504544656384398	0.000959077538660694	0.323644300404407	0.581361470343001	0.0444860803014284	0.541944677808346	0.0260457666160504	0.0136042657607311
C15orf53	FALSE	0.213199809033853	1.55088116528216	0.0721641642068121	1.09343658288259	0.00505288568257177	0	0.00279831225952354	0.000959077538660694	0.00838298880723803	0.31271204086289	0	0	0	0
C15orf59	FALSE	0.00490421991260698	0.119737465872843	0.196729316055945	0.388242608188978	0	0.0656404999689151	0.00279831225952354	0.202545071118456	0.00838298880723803	0	0.384652259654654	0.00812784311701864	0.0683841191269862	0
C15orf62	FALSE	0.26919241017307	1.07158547864643	1.39606758066804	1.7350747370772	0.17578247683187	0.0645498760025124	0.00279831225952354	0.065946221282023	0.00838298880723803	0.0293887219791281	0	0.128865683847987	0.0260457666160504	0
HYPK	FALSE	0.586634137898839	0.628679210218341	0.708672109068243	0.43760171211952	0.0934057008540464	1.16553604573938	0.00279831225952354	17.379377032096	11.6863923294972	7.84310257198945	9.17333763139356	29.9099590338204	332.469961214332	133.084010028287
C15orf65	FALSE	18.9862927159129	5.79992407668123	4.66738195081496	4.67546404534418	133.73173104006	96.5389752239504	0.701384857557474	3.55948415490889	2.2281580410881	3.28700668235087	2.41116025298822	3.51640139469074	15.1832818969305	24.0316945823254
C17orf62	FALSE	2.77198787507082	12.1134587477992	10.2185041139614	11.8727501694463	17.6185993846797	19.5236543427519	29.6665426255042	8.95347091037575	8.45180243963362	10.6967146525893	9.81125058668364	5.75448238453915	44.7681842514693	31.2955988189997
C17orf75	FALSE	52.6900397978158	19.4099349133187	16.788335156551	15.2782719340077	5.40262914431919	2.36128718887091	29.2162789282043	0.925681877963213	0.549561466756958	2.09431186588911	1.74714274900297	2.00743026646552	1.73639012708925	2.3271563373838
C16orf45	FALSE	0.696405739367754	0.445830299154976	1.00634229246967	0.395009308285086	0.0590733861948735	0.037467316165473	0.365036018140687	0.172118736663002	0.00838298880723803	0.13632517499524	0.38601071184744	5.18928453299376	120.781423802621	36.5403775478445
C16orf46	FALSE	71.4798285290329	60.6922478649698	63.052567801928	73.399439360764	30.4822901838129	14.6927181131978	4.51584848490959	12.1324678107077	12.3936554542035	16.319276477206	16.0161358239377	5.48307868162629	2.67818882421155	2.99072963563188
CDIP1	FALSE	3.05842519005063	2.00928040591963	2.96785915158891	2.40215058560563	1.30264741566989	0.705801680827403	0.586910254551017	144.281449360176	211.31529849884	227.442816427708	168.623801844106	135.037644097177	26.8125449065838	22.3353562234653
C16orf52	FALSE	4.31686950968837	2.27375607525925	2.83937828370202	2.17111929480252	5.32371939598501	11.5081880095621	10.5375491468388	2.67818882421155	4.23718860080975	2.30150235437436	1.85513241519203	1.53288416145513	2.48499963798472	2.08993321179845
C16orf54	FALSE	0.221419612246773	0.00296111470096917	0.223611062926926	0	1.74593718309197	4.13039817422641	0.258593819642359	0.0435253402138644	0.323644300404407	0.385704550993354	0.243375201982876	0.993664908960816	15.3234707770961	2.0501963664636
USB1	FALSE	144.383216523627	92.9425086889998	93.7407523167254	86.0095025532734	38.3624597739926	27.189867407581	20.6959438785859	46.0115217522109	129.79161754743	101.050596732172	73.0442716456702	77.4505530649615	16.3003832828748	10.3970428708921
C16orf58	FALSE	3.22153997326041	19.0110935097478	20.423474307303	12.3622906085018	6.15776345604895	0.671709447823432	12.3392742406424	4.67818318874026	4.87028175660479	7.73340407457992	9.78474158643805	6.11853946006335	6.73923902294739	18.4018945077877
C16orf62	FALSE	87.7845790183701	56.3746015983346	75.1492284972169	70.7394227843459	22.0470992160419	16.872560414951	34.2992706571002	19.2619168940088	16.9496006958434	20.7219665626566	29.7393562076969	13.8826331029402	17.0815478163871	28.8816329362214
C16orf70	FALSE	68.9301053534485	73.399439360764	67.2479916401316	105.71651666945	105.174063212527	105.656164765856	45.2947628874805	32.4281290108555	23.7652295891746	27.7894500528148	24.3611265694777	55.6922633935519	82.9116848075164	29.1398796311668
C16orf71	FALSE	8.65599048052211	8.63229415276077	6.12575209585138	17.1550926029063	4.68340842539352	1.52631823542101	0.182000784744517	3.80315666716295	3.42491430222242	2.16950538111965	2.96579007519733	2.93757770579601	3.89264852933447	2.14198270464586
C16orf72	FALSE	29.5407124926194	235.129292321762	189.261598973124	132.197979142712	513.037536232348	322.383412781894	66.5686793432564	33.9561726024847	35.6891144717297	93.3623389124753	84.3619095209617	135.552010110429	192.927006279761	27.7125373006555
C16orf74	FALSE	255.791145563752	124.955212301947	131.131220820989	180.835173991591	46.8663819266091	13.2145188097839	8.58450962035429	0.938158302623495	1.22321536473187	0.731912809264587	0.108892689785931	0.0584393847557922	0.042306597860429	0.0798357833455659
C16orf78	FALSE	0.00490421991260698	0.00296111470096917	0.49047121394619	0	0.112089728101177	0	0.00279831225952354	0.000959077538660694	0.00838298880723803	0.0585793757172017	1.02241676558985	0.459931898305612	0.438874578344791	0.110296664699339
C16orf82	FALSE	0.00490421991260698	0.00296111470096917	0	0.369402477735085	0	0	0.00279831225952354	0.000959077538660694	0.00838298880723803	0	0	0	0	0
C16orf86	FALSE	1.10942470655448	0.645322775002562	0.951067323365106	1.29323123942958	0.528865508690135	0.102381731892657	1.89618516697004	0.699188059186249	0.605058027264098	0.214774593552373	0.13830961852258	0.307831804132717	1.01253045896124	1.70067260784151
C16orf87	FALSE	90.6475678644059	108.248843835745	91.2836130029356	61.0327892993623	87.744782555772	127.605110888007	58.1408674974066	37.1226600323688	33.2771443033698	14.4971507631752	24.2166676751353	32.8564174893837	68.0657917148472	22.3687500552095
C16orf89	FALSE	0.553983860358782	0.00296111470096917	0.447924592894952	0.100630651848986	0	0	0.196587224544074	0.890054594708195	2.68890933008702	0.270527787659537	0.167750002505271	0.242713589758639	0.975376128954121	0.800595900916385
C16orf90	FALSE	0.00490421991260698	0.00296111470096917	0.159532209719134	0	0	0.0548259088320264	0.00279831225952354	0.0914031094388549	2.46950184487126	0.0585793757172017	0.0117358273220826	0.140498799219678	0.145626221440308	0.204601192663923
C16orf92	FALSE	0.00490421991260698	0.00296111470096917	0	0	0	0	0.00279831225952354	0.000959077538660694	0.00838298880723803	0	0	0	0	0
C16orf95	FALSE	15.2782719340077	8.38997567509304	12.6060605175342	17.917567339222	7.14418859604989	1.22321536473187	4.52423834617552	2.47596637874058	2.31332862382242	2.82231427186865	0.727855982396342	0.876907534973666	4.07514984892301	5.12994728673625
C16orf96	FALSE	0.328421032832996	0.309560682262182	0.261652976740654	0.0325734157431842	0.00839563600923964	0.144548377847646	0.155506999577086	0.595611387777557	6.62647641231059	8.41352737943039	7.97991219861914	4.737943663987	0.13728436947075	0.45637251457016
C17orf100	FALSE	2.23394866118576	1.82581644274649	0.829802071785076	0.106090086933687	26.3023154032106	55.5996735363623	1.97798522961494	0.411223019978866	0.00838298880723803	0.541944677808346	0.13830961852258	4.2861758775746	2.08364795288919	0.0251849968141258
C17orf107	FALSE	0.449831581271978	0.947984527114633	0.911957501264694	0.320666414765711	0.144548377847646	0.534185902173652	0.524941888775231	0.847074309029204	0.00838298880723803	1.23025269910564	0.677525572717465	1.8283601548184	1.59359359490958	0.666361870983067
HID1	FALSE	0.821197806287766	14.8556755172017	15.6866352266133	20.6570846100747	5.36117963595205	0.927584263105011	2.03014108893137	12.30432932054	14.1827016207875	32.9979380261458	28.7183045183883	29.9524220428209	0.868191641571159	4.99172664737819
C17orf51	FALSE	35.2383805122241	17.9251448361767	20.5713870729738	6.99098285122262	35.9176133918123	26.6965488851725	15.2212873568728	0.000959077538660694	0.00838298880723803	0.0585793757172017	0.0824514847161235	0.621968957198673	0	0.0251849968141258
C17orf53	FALSE	41.0530145224521	90.0625747363742	75.826932185046	120.51158386258	66.5351791045883	69.4524205989762	16.0842089479033	53.9215716457795	80.7804772956325	99.9654245426728	126.871346614795	87.7845790183701	42.5534185632792	28.4433535270423
C17orf58	FALSE	65.717288248886	17.6304195986194	14.21320251077	3.17004861311258	16.0047147248694	22.3005317028681	24.8155542743862	4.54125606044851	4.90330856573362	4.57619515880637	2.30384230392879	9.61695759974084	42.4588111862129	19.730980762995
FAM222B	FALSE	412.316797317424	436.415809384463	499.667083014068	424.111768366945	156.573221035521	157.981142083528	72.1095535557289	172.502284837424	294.671858785397	309.205779224486	218.361602413112	272.077072642553	52.2339857021801	34.7693088925766
C17orf64	FALSE	0.325881185039116	0.00296111470096917	0	0	0	0	0.593128173621501	0.000959077538660694	0.00838298880723803	0	0.101087133031015	0	0	0.145884291340226
FAAP100	FALSE	2.79177328609792	4.37554278473717	4.33092461430614	5.28149315095741	4.65831822813167	4.50212332730335	14.2343820283151	16.9230995502364	12.1046655191391	23.0850428699621	18.2810078502674	9.44116571586031	28.5695197124713	31.5947176203993
C17orf80	FALSE	17.0215450295323	21.0692704877303	22.0337920637367	24.6586007617896	53.7948327937444	85.9248636231929	42.7999098826933	10.9049043546297	2.23394866118576	7.31459614186779	10.0496441153314	12.2116978384595	49.186271930987	20.0820654748821
NCBP3	FALSE	136.855608792194	121.745094151263	114.674618004463	100.83685384036	37.4091890344846	56.4611149739968	35.0490605587366	75.2675142526702	90.7831178806834	51.9094075039232	57.0183748398659	74.1820197855319	26.3952496594399	10.2537316614998
C17orf97	FALSE	0.615868364972068	0.648681190144031	0.0479107508715297	0.0311256076786398	0.0242258851260389	0.642934609930533	2.7374430245337	0.244419685733532	0.00838298880723803	0.0293887219791281	0.0369203060902024	0.00489922347203095	0	0.076378228585513
C17orf98	FALSE	0.00490421991260698	0.00296111470096917	0	0.0312759292402462	0.166759966898783	0.140642080124222	0.46457879662682	0.237718788902475	0.00838298880723803	0	0.0261015930590677	0.368866729057375	0.611700303812325	0.40792859638814
C17orf99	FALSE	50.3214037306807	24.643090147478	41.1529283255808	41.5058623408997	16.2648891034164	2.29225010731914	0.00279831225952354	4.54699627875692	4.46436247522326	3.93773292485397	6.02638731082701	7.79792813929284	0.930599221758388	0.144141092942004
LDLRAD4	FALSE	0.00490421991260698	0.00296111470096917	0.0266505861146717	0.0272655285471638	0.285497776865054	3.45206302681802	1.03915534377646	34.3295499485014	14.8898254599568	40.3557834422484	39.9618714305178	25.8018709048408	17.2249978503784	3.76885931507748
C18orf21	FALSE	3.624593014014	18.0100802673826	27.2137638918361	29.0241082368678	167.498155164519	325.232028820841	135.836770224786	13.7349368263367	0.784238419979145	3.66734824209949	1.7821687805882	4.70363603834982	67.9609982118661	45.5837943692521
C18orf25	FALSE	17.8075917008428	33.7471423673161	28.9475101598726	30.2001805939243	93.6244366144333	40.1854633391073	26.2922081285469	51.8812961411241	18.9610360025538	11.8947188874171	6.5116892280856	23.7102179293503	51.3758750308843	46.0542339536099
C18orf54	FALSE	2.18952410862056	6.4567033727936	5.6223200633853	3.68084565957151	3.29428673337678	6.39259168060251	11.2866358759522	1.74714274900297	2.20509548249878	2.08154102976795	7.87942059277804	2.54424529831215	0.549114945640958	1.18774244553709
C18orf63	FALSE	1.02862850654051	1.88048776833674	0.0276468428549933	1.5585097803094	0.242266694864013	0.252298647239376	0.00279831225952354	1.0550727999305	1.2975233120886	4.50924423056958	0.227162794323081	0.237718788902475	0.0573319151383119	0.0293111648816378
C18orf8	FALSE	318.916011046235	297.105630991872	270.470048693228	431.757679660204	76.8819843601859	50.8091319154743	47.0198350160205	1920.07131367945	2097.99909688855	1409.69446980223	1266.93538009121	1624.11865621848	79.9696262411507	49.8705851323418
MYDGF	FALSE	109.393719216244	28.4260186850707	39.1885902498932	44.8049760551629	94.3312365971554	94.7642494244389	109.527972858875	56.3252670167274	92.0514788180201	49.8487771205234	37.3540095528425	49.792378857293	288.140590490996	402.805462127937
C19orf12	FALSE	2.2281580410881	2.01305655528964	1.45473738928357	1.48839583925795	5.79772813431879	13.114163690666	38.3281130068182	0.49011680624429	0.590824898481231	0.0824964791947446	0.216675201659092	0.445587469167859	13.3473970567088	18.2889167642274
C19orf18	FALSE	2.75866949126975	4.69823465947376	3.29195153405175	6.03117478878833	43.9394442801823	3.36896699605069	1.61589546830871	0.383756160737466	0.767277364353767	0	0	0.0132052162756224	0.123357855498989	0.275775266867533
C19orf25	FALSE	3.87881210314909	8.02213596460778	6.23873353789725	4.31096100925959	73.0060436618837	48.7086471696634	39.6247549101791	2.74130532546676	1.27963194325017	4.27710518747517	1.58446479455732	19.440589674787	89.2262374961731	27.3143163087461
C19orf38	FALSE	18.3483730423166	16.8626602729014	18.2207101150578	32.3521396017648	20.4159729262546	39.080717278983	0.384752448130917	209.278463116499	9.72897975691092	147.764407237417	135.64974071788	26.9246515311575	18.7544842036422	2.42815915783225
C19orf44	FALSE	1.80963490335757	1.6809421952227	1.5065520034708	5.11714016996107	2.59551331877125	4.83529783719214	2.93644880423362	2.61503503090097	1.83752258174299	6.14293478686131	5.40262914431919	6.72012174084591	4.10994871529293	5.45702091085663
C19orf47	FALSE	10.1935891922742	96.0892409286161	112.989030407786	77.1290304613863	131.396463065249	84.0053865765391	17.479404053128	18.5294250856621	23.0101426187428	28.4149403592079	27.0948882886031	22.1741569747095	32.0569569243826	13.2075471929414
C19orf54	FALSE	19.1644593415232	21.1474449702519	21.3033245569273	19.3350593588361	30.4908515479157	29.962425276628	15.5712963164505	11.6619079370879	29.6021580338018	25.8853628864948	29.6665426255042	16.8822499855852	16.77197864047	21.8192527957834
C19orf57	FALSE	41.5471298057645	14.1502207542672	19.197406938726	10.6722461747626	0.310749583351295	1.21437609106076	3.56907931234313	78.2390942784275	95.2454512957971	73.4461149498953	62.8705702677905	36.9449446488541	8.60088980290786	6.40053910000746
EMC10	FALSE	6.14887719296829	5.06910002596498	7.45249129772881	2.00743026646552	29.5295916676843	37.6973680796758	69.3174300251945	0.000959077538660694	0.00838298880723803	0	0	0	0	0
C19orf66	FALSE	21.8482382614043	16.285226542965	16.0384436587245	21.1322915659791	1.33698830092818	0	0.121839405330561	2.93532265192096	2.65346203992991	3.01584751316607	1.40655567862958	2.98433804059183	2.02830873579105	0.611141684667383
C19orf67	FALSE	144.915688936154	78.381130592108	104.120956144104	102.73291215009	36.6988682974565	2.71915712652272	0.187412643507326	57.4481482725202	76.2847481131644	79.5686985584967	76.3562616741258	46.7332234647097	0.53673051639747	0.423703949488425
C19orf70	FALSE	16.3662911769256	3.11495153152568	5.31942326967471	7.99953268483136	81.9444763332239	65.7432450877816	108.087218854523	5.04087898040412	2.269321002439	2.43147972781667	2.1370877256561	5.32535134236423	74.7020818512955	105.656164765856
C19orf71	FALSE	0.00490421991260698	1.57697513464411	1.97592968157265	0.457471891504748	0.0223019272857979	0.24449209819227	0.00279831225952354	0.0914031094388549	0.00838298880723803	0.448117026045608	0	0.0484184852067415	0.351074381410109	0.243235914532442
C19orf73	FALSE	2.43392772679532	0.851759324689052	2.46635300141328	3.83330930591518	3.71268330133867	23.4209681057527	9.11777196121127	0.332342229299952	0.236339247278754	0.517657614766388	0.110676912898603	0.3681364225806	0.0573319151383119	0.140155971275227
C19orf84	FALSE	0.00490421991260698	0.722278126272769	0.268041040404046	1.0053218310906	2.0501963664636	9.01343734029714	2.96398909931772	0.000959077538660694	0.00838298880723803	0.0824964791947446	0.0117358273220826	0.0871868286972796	0.589981170516054	0
C1GALT1	FALSE	23.1532990337873	26.1953469019954	30.292549643721	15.6759701394129	99.6419117698658	51.0694222427369	27.7650085339465	6.16621808148787	6.62158739931356	1.86651123599952	1.38610477682451	2.33266415600642	36.9816907837203	29.1945172788486
C1GALT1C1	FALSE	20.2788765968359	20.3696976101718	18.5909838393737	23.5503941474244	20.0718860878256	18.5035150831797	66.7051156202708	33.4569888140672	47.1013892718832	21.1388226384612	14.172120546068	10.794437720216	39.906893903027	37.3235445508454
C1GALT1C1L	FALSE	0.00490421991260698	0.00296111470096917	0	0	0.246506783269185	18.8979948840383	0.00279831225952354	0.894329112363697	0.00838298880723803	0.720466947468109	0.101087133031015	0.279924153379669	16.4890752030936	8.02213596460778
C1orf27	FALSE	22.121868733703	16.3963322592998	13.7658677560284	3.96442330185225	2.41606416881224	5.43846217858352	76.9211648764488	27.6289566636093	12.2627160034122	9.15945363486215	18.5909838393737	7.27367363636165	41.0530145224521	39.0144489101751
C1orf100	FALSE	0.00490421991260698	0.00296111470096917	0	2.37993141180707	37.3540095528425	2.36605844817018	0.00279831225952354	0.000959077538660694	0.00838298880723803	0.0293887219791281	0.0444860803014284	0.0601597502246486	3.36491103280948	0.164145485066753
C1orf105	FALSE	0.00490421991260698	0.00296111470096917	0	0	0	0	0.00279831225952354	0.275775266867533	0.00838298880723803	0	0	0	0	0.173252030065615
C1orf109	FALSE	7.51638353766128	5.53721258069049	7.46626470247154	4.77781570516199	21.4579977317919	28.7321409604042	67.0623337611463	6.00046684048371	12.1704078816473	7.61840743073478	5.49921708949636	4.35052256848132	5.50347539375426	3.76381487135366
C1orf112	FALSE	6.28882081360954	11.346673919122	8.07810484441927	9.42575040770932	20.1942619868554	14.717129014591	40.4584033554257	61.1448628056869	32.3932824084999	21.2361057606273	18.354804876466	17.4704263582249	63.5175002516648	80.2537564249772
C1orf115	FALSE	1.61763880646872	0.697151850226338	0.339092705438781	1.01847795967255	2.45660479491061	1.38774234966713	26.0304777170213	18.3211370192036	25.6631488833344	10.572151010888	7.58839589663083	8.18616324888582	25.6006370188184	86.1967701702918
C1orf116	FALSE	0.00490421991260698	0.00296111470096917	0	1.25773932212961	0.138810828624231	0.192193050180421	3.37485323639285	0.000959077538660694	0.00838298880723803	0.160828036219166	2.86391209707588	2.64332453188452	1.78758085861962	4.50548552803968
C1orf122	FALSE	10.1513676574114	13.0333430870412	16.3539053816177	12.3177241005476	60.8921166548759	46.3684472326743	55.0180532068884	1.47852889985823	1.92262649815535	2.0358644102134	1.50743197629272	1.34624954507969	8.42022995688239	10.5216082096904
C1orf123	FALSE	31.8162353047303	33.7157909665861	36.4945010726688	87.3365575771474	55.2335850093684	22.8842697365783	68.6682745761649	71.3013378579964	26.4171031545	127.994456633086	161.872725544615	128.163562611259	75.3896103637629	54.1809672356151
C1orf127	FALSE	1.86543341397874	2.38250762692196	3.85715739371803	5.45040601004349	1.78288498432685	0.399627400630633	0.00279831225952354	0.256132933438279	0.605058027264098	0.199516220271314	0.625568637206451	0.174913144735414	4.12039595310475	0.0604978884277357
C1orf131	FALSE	760.046009666438	836.449396267689	531.121770175531	196.752990142619	124.233457580164	220.472131898469	177.114394241823	23.25510766266	29.0114907402434	5.39010986961583	6.49678213835214	9.36597828278108	40.1061019939761	18.6014499540204
C1orf141	FALSE	0.00490421991260698	0.00296111470096917	0.0421744068821647	0	1.23548937079308	0.0417934474518455	0.00279831225952354	0.000959077538660694	0.00838298880723803	0.66806841468191	0.959698861833884	0.377092668044786	1.0861946473661	3.04321325987117
SZRD1	FALSE	50.086956472762	95.7330574812354	102.08177104974	121.834196889347	157.256592810665	211.995706156436	167.652179917826	205.108348622544	325.232028820841	346.309177567143	245.63803209716	298.844492734998	346.690220159404	218.16471961045
C1orf146	FALSE	127.030580805861	20.6284654145794	40.1061019939761	5.74403813443835	0.846367117625407	0.166601327113109	3.12452776207125	590.55506449693	181.2498831844	190.18224558258	113.122458152542	132.622095925908	12.0927586860295	1.81747045067908
C1orf158	FALSE	0.00490421991260698	0.00296111470096917	0	0	0	0	0.00279831225952354	0.336763541656455	0.646634939599703	0.258492209360793	0.0444860803014284	0.730120809467342	0	0
C1orf159	FALSE	0.419868318280128	2.23227600310553	4.25750330557901	0.810128570664088	3.10315110478176	12.6124107531505	17.9998973757964	4.56330769016383	2.08364795288919	2.28286488786525	3.28304985788673	1.57697513464411	10.5750876296776	7.94961162198821
C1orf162	FALSE	0.00490421991260698	0.00296111470096917	0.644061010350948	0	16.1573552302144	46.7332234647097	4.69823465947376	0.000959077538660694	0.00838298880723803	0.0293887219791281	0.0117358273220826	0.160828036219166	0.607288260612907	0.144141092942004
COA7	FALSE	55.8046821053854	47.7825968899097	60.3236550033855	82.4680258283438	34.1151368528925	222.118004040041	106.174840665521	28.8224079894464	22.4126382959369	44.3241629434722	44.4427822818613	26.6130671638017	178.097632294045	83.1771522173618
C1orf167	FALSE	0.163660059222721	0.185729114163891	0.0416142384886423	0	0.0475306485430843	0	0.00279831225952354	1.24962825130139	2.03225780573026	2.606540079991	2.65758105513243	1.8106300883321	0.15334401950977	0.174789610572911
C1orf174	FALSE	254.110173889794	120.855962226891	129.711772165843	230.271353389236	13.3121354057387	15.9439195724492	67.35620827348	92.3977109343717	36.3439725204365	291.989553337596	281.063056961404	136.463905626855	74.8741189843033	78.9447622863643
FAM212B	FALSE	0.00490421991260698	0.00296111470096917	0.0568497613264736	0	0.569735406599	0.329389201725998	0.137763551206673	0.000959077538660694	0.00838298880723803	0	0	0.000959077538660694	0.20169454704611	0.0604978884277357
C1orf185	FALSE	0.00490421991260698	0.00296111470096917	0	0	0.00950423416344211	0.0416409516770961	0.00279831225952354	0.000959077538660694	0.00838298880723803	0	0	0.0939507445863554	0	0
C1orf186	FALSE	0.00490421991260698	0.00296111470096917	0	1.16759305907406	0	0.525242617429592	12.0317035155036	0.100610436427269	0.00838298880723803	0	0.0824514847161235	0.00373530016906167	39.1023666203818	2.0358644102134
C1orf189	FALSE	0.00490421991260698	0.00296111470096917	0	0	2.23698021906151	0	0.00279831225952354	0.000959077538660694	0.00838298880723803	0	0	0	0.132590658453236	0.0293111648816378
C1orf194	FALSE	0.00490421991260698	0.297615730876173	0	0	3.07758734651315	9.66090535780129	0.00279831225952354	0.000959077538660694	0.00838298880723803	0	0.0261015930590677	0.000959077538660694	0.144141092942004	0.0293111648816378
C1orf198	FALSE	0.619913376280872	0.235837365603619	0.164530655433466	0.0372542398383373	2.95176822392146	8.99696630202818	2.67701004861032	2.7620828182909	9.3110695856005	8.95347091037575	11.2139695561101	12.6868018891587	21.417128829839	14.0663111291888
C1orf210	FALSE	285.056959161431	374.554977672556	264.91308128644	210.839883506357	32.5409498660827	12.8688334857939	10.2994436133951	108.313206505301	223.600813694515	138.387606092058	99.1249385983256	64.311882697388	13.8333487844017	26.3168294186787
C1orf216	FALSE	0.00490421991260698	1.3333058456091	1.61276962362097	0.0646354466284094	8.97532809723505	24.643090147478	1.39279201078939	2.0393545160532	0.807784613177525	1.50882125179962	1.44565983577294	3.34876591136297	4.31096100925959	1.7054639452401
C1orf226	FALSE	146.645755121665	116.823038335123	118.659650392091	114.174683219882	12.0317035155036	6.74883357816565	9.0851572338117	17.779230072518	17.4900428021573	47.6123295667592	45.8921789801215	25.8361579282139	11.7877009099306	5.91227672680294
C1orf228	FALSE	15.3234707770961	2.42979079694143	1.69987823675443	2.89413767484072	0.3681364225806	0.255100858964975	0.00279831225952354	0.065946221282023	0.00838298880723803	0	0.0444860803014284	0.0738790097332581	0.121159037015477	0
C1orf35	FALSE	26.7050876099457	10.142744406687	9.50511724247789	3.99481035516959	12.6868018891587	16.8263464169783	35.6326214196633	171.165897728727	139.250456478976	67.9942722015808	41.0752901948624	48.2750647918445	44.528468601661	44.3385678082087
C1orf43	FALSE	167.359387931629	100.057251615599	141.619790256866	148.955345349912	215.081742404637	188.583009486018	159.863058248238	197.002409586868	237.207397126888	175.238417218319	162.646392102064	189.41249871777	162.080557448056	181.714901320076
C1orf50	FALSE	56.2071178418827	53.0746010575241	63.2260687544736	110.086123071067	73.5037516411649	97.0564006879529	37.3540095528425	62.442822824328	43.3149705494084	126.070985822175	216.205773956648	85.144306910857	41.7966695947968	37.6973680796758
C1orf53	FALSE	52.0049573733315	6.95187864990508	9.26477978291887	1.52788650728612	0.167005302112508	0.910253328888833	4.59163879614019	3.86158321778676	2.2967266894126	1.12089491843415	2.92960120187658	0.265443976234732	2.55725640371709	3.53557699972209
C1orf54	FALSE	0.00490421991260698	2.48148100601919	1.74868672988127	1.82395870000311	4.72922088395558	13.0444292103877	0.342519261046687	0.19468225726457	0.00838298880723803	0	0.0261015930590677	0.00191815507732139	0.090104167927498	0.621440275261317
C1orf56	FALSE	31.6142450490836	109.595565919397	119.750831843759	104.031546306785	32.6503318640603	4.29815778899832	4.19440528538064	12.4568466117528	4.08674115031218	13.3121354057387	18.748326583616	7.38760675376112	3.19678057493993	4.49588527183752
RSRP1	FALSE	60.3073002597516	17.2641632866692	19.4930662494349	33.8534881987909	1500.91344032284	322.828062141182	139.556142781288	68.1909273824201	49.4587246510929	39.7014652938396	86.1373208574162	256.170572579973	64.5380302126856	84.6431805478205
C1orf68	FALSE	0.00490421991260698	0.00296111470096917	0	0	0	0	0.00279831225952354	0.000959077538660694	0.00838298880723803	0	0	0	0	0
C1orf74	FALSE	10.276740110461	21.2299307821532	18.715385955355	15.4169248385482	0.408101136104684	4.7228159368999	2.46137441347019	28.7183045183883	22.8522940066502	63.5578408250432	49.0800221650372	31.8162353047303	17.0511338341551	15.8628190996055
C1orf87	FALSE	0.316691373529549	0.00296111470096917	0.145791647825587	0	0	0.149083470547564	0.00279831225952354	0.000959077538660694	0.00838298880723803	0	0.0580040001913111	0.203342229456465	0	0
C1orf94	FALSE	0.00490421991260698	0.00296111470096917	0	0	0	0.0223106056230712	0.139635900105933	0.000959077538660694	0.00838298880723803	0	0	0.121766820295945	0	0.0871365388047236
C1QB	FALSE	0.00490421991260698	0.243880405048752	0	0	0	0	0.00279831225952354	1.73915354219195	0.00838298880723803	0	0.0824514847161235	0	0	0
C1QBP	FALSE	30.2001805939243	55.0464852654061	32.187578255471	51.4534857103267	1159.3503971122	2374.75436195374	1176.06521682948	13.9588727205686	14.4695891306282	14.3001043531684	20.3299640065618	31.1168113494511	1743.99300697601	556.20884328505
C1QC	FALSE	0.00490421991260698	0.00296111470096917	0.123929412562269	0	0	0	0.00279831225952354	0.416632031399457	0.236339247278754	0.0824964791947446	0.0117358273220826	0.00191815507732139	0.0650251608638786	0
C1QL1	FALSE	0.00490421991260698	0.208548286587297	0.325216959229366	0.0920243169523145	0.0441886686356394	0.0856315363720636	0.274679431696674	0.0837194446502043	0.415507987835573	0.1706233709681	0	0.0187139935917251	0.255908949229846	0.179153650644834
C1QL2	FALSE	0.00490421991260698	0.00296111470096917	0	0	0	0	0.00279831225952354	0.000959077538660694	0.00838298880723803	0	0.120088926401424	0.597566021128038	0.0573319151383119	0
C1QL3	FALSE	0.00490421991260698	0.00296111470096917	0.0399896149397756	0.24000321178097	0.31768349652891	0.155658934948617	1.58091054562499	0.0435253402138644	0.00838298880723803	0	0.0117358273220826	0	0	0
C1QL4	FALSE	0.212269700361288	0.429696406724366	0.516689998110191	0	0.0790395010202732	3.43331092483445	0.00279831225952354	7.92462298365439	5.77350107793252	7.89456132096762	7.71375368249004	3.07589928704743	0.683558496542637	0.313956604713746
C1QTNF1	FALSE	11.6672555263326	18.4612693556785	9.86327025376826	16.3794430947866	3.40114224370864	2.22223379034388	5.1855321049405	9.9419583866698	12.9132554174505	12.9920317761909	15.3728576037237	16.788335156551	1.5065520034708	4.31686950968837
C1QTNF2	FALSE	0.549973481089924	0.164297609778639	0.122765183450305	0.129538869790014	0.0911902255718353	2.45660479491061	0.00279831225952354	0.075925239787231	0.00838298880723803	0.0293887219791281	0	0.0743171584276228	0.696405739367754	0.0364647103420698
C1QTNF4	FALSE	0.00490421991260698	0.00296111470096917	0.102154270860452	0	0.142671288936814	0.106141929418285	0.653884052655186	0.278010702767042	0.415507987835573	0	0.0895008906234569	0.0132052162756224	0.145626221440308	0.0412144841356413
C1QTNF6	FALSE	11.1721957992178	66.79391994632	52.269167132488	50.2226810777761	11.4122626512004	10.3543662669367	35.3918507453067	925.323490970406	1290.60507674232	1500.91344032284	1322.64478494105	1821.56149105121	30.215439220842	10.9715104522265
C1QTNF7	FALSE	0.00490421991260698	0.00296111470096917	0	0.431701383535336	0	2.18438351108881	0.10595075301256	0.0602417522500606	0.00838298880723803	0	2.78438892050621	0.0116598681409577	0	0.0537823457577576
C1QTNF8	FALSE	0.00490421991260698	0.00296111470096917	0	0.0604479948188538	0	0	0.00279831225952354	0.000959077538660694	0.00838298880723803	0.191257187584217	0.580864001240764	0.00978498753696586	0.0260457666160504	0
C1RL	FALSE	0.00490421991260698	0.328655460413885	0.0983681762268299	0.0403455425122978	0.0132131985797038	0	1.09972263136161	1.14012696127313	0.00838298880723803	4.34784879466875	1.25393705808408	0.883488851723985	0.889160491893205	3.07991487190105
C1S	FALSE	0.00490421991260698	1.40198061042937	1.16271134940631	2.45255768937541	16.6401578314454	1.52711672781545	10.8456516772633	0.129341737432226	0.00838298880723803	0.0973386935137167	0.0261015930590677	0.277277596489973	2.09365445374965	14.8556755172017
C20orf144	FALSE	0.43760171211952	1.09567555749273	0.669990692759063	0	0	0	0.00279831225952354	0.110296664699339	0.00838298880723803	0.0293887219791281	0.175599835942906	0.149849879705333	0	0
C20orf173	FALSE	0.00490421991260698	0.00296111470096917	0	0	0	0.05277959803884	0.158628216947569	0.0342322488263346	0.00838298880723803	0	0	0.00287723261598208	0.375335789592125	0.357014321502686
FAM217B	FALSE	3.40616187011672	2.0393545160532	2.07973859832422	2.01894068468922	1.95871613766521	1.93773734502631	19.197406938726	7.22185644617152	5.56258821649897	3.37996782714747	3.53000451497886	2.57442670504071	4.03091499889584	7.39381118347342
MRGBP	FALSE	22.7196725516409	50.1440788110097	43.2871764883211	54.8474977018887	19.3491907545052	38.2735435347984	33.9913431375568	45.9147475113517	61.6318276409171	113.262483305736	98.3608242178132	83.589990447045	48.7849364283077	21.9651572673722
C20orf202	FALSE	0.00490421991260698	0.00296111470096917	0	0.0782413171464194	0	0.661354957418179	0.00279831225952354	0.331217272297177	0.00838298880723803	0.0293887219791281	0.0117358273220826	0.132251360182391	0.042306597860429	0
C20orf27	FALSE	35.4709677546682	14.3174828430733	19.5146066948711	16.504333290846	44.5077258273843	91.1133258229508	127.76331626066	26.4074172260749	44.7882150223516	17.3842277260569	16.9161210827806	31.3181720350029	50.1592492925656	19.5694207088668
C20orf85	FALSE	0.00490421991260698	0.00296111470096917	0	1.78421865838668	0	0	0.00279831225952354	0.0934057008540464	0.689994345815267	1.56442478906768	0.0117358273220826	0.294059974647462	0	0
C20orf96	FALSE	54.6908719812321	43.3791801296458	63.277458433339	44.2163260361961	18.2417815573816	39.4713602070468	1.31871535992052	0.183731765598138	0.236339247278754	0.277776598762399	0.249720685661794	0.222572858066163	0.0260457666160504	0.95465331737372
C21orf2	FALSE	1.10072043254821	1.59539530601797	2.20509548249878	1.69714918133345	0.934180137200885	2.1034764626291	9.46514332120274	22.8790986437198	6.88756018739866	7.92930098349424	9.57847597999328	3.85434039643538	50.9604216076213	38.4206897729026
MIS18A	FALSE	1640.72658501998	1346.98055874002	1008.24039143326	535.068098560951	285.717508989226	326.613392419565	298.344241000028	753.76408174199	637.720600214862	367.930776350223	196.564651313553	232.21349603307	61.6609704501192	28.0380628712037
C21orf58	FALSE	3.13632530419042	2.75866949126975	3.08215556139981	1.12889308391804	3.24226437427928	3.48486128536646	1.87214595205958	0.334979027030288	0.236339247278754	0.0293887219791281	0	1.03725169338678	0.377267648593878	0.128666996589607
C21orf62	FALSE	0.00490421991260698	0.00296111470096917	0	0.0418397218921916	0.00396744756512403	0.0821643645115956	0.105641252178056	0.065946221282023	0.00838298880723803	0	0.73385370544855	1.44458856365752	0	0.076378228585513
C22orf15	FALSE	0.00490421991260698	0.00296111470096917	0	0	0	0.598579580574403	0.00279831225952354	0.000959077538660694	0.00838298880723803	1.72449359880773	0	0.168517890910239	0	0
C22orf23	FALSE	2.15188632912779	4.14195473018106	2.43565318723451	1.82713383973072	4.73066890747408	17.6987230660694	4.87425273752186	3.23518622512579	0.516813073504113	7.87404557907785	4.5884829274374	0.366445140122378	1.30741970736939	0.637666422330522
TANGO2	FALSE	0.315829136726593	0.702765912197897	0.243235914532442	0	0.238809369678811	16.8533254406294	20.1661593916033	1.37964107336278	1.81574862304025	4.0924338009046	3.23784060945801	2.15475706028484	17.0402805670441	6.75500622743786
C22orf31	FALSE	0.00490421991260698	0.00296111470096917	0.076061705611091	0	0	0.0909950023507777	0.00279831225952354	0.000959077538660694	0.00838298880723803	0	0	0	0	0
C22orf39	FALSE	4.27140600164488	2.31029530768791	2.41846530707018	0.86129990304646	2.90029985693747	10.0593881400441	18.354804876466	6.0946622268352	0.728879579111878	7.17967450526895	2.25739601791791	0.711722259049767	10.488551161841	12.9132554174505
C2CD2	FALSE	6.35415013567949	4.27140600164488	2.94936556338248	0.914700333579724	0.431389421955913	0.908844447456701	21.4058284498922	14.2814837463588	16.0530076561365	17.2641632866692	15.500380282948	13.1448834750295	10.499985135413	35.0307480206198
C2CD2L	FALSE	7.30395425168383	9.96255505667433	10.7382751759587	9.5441431165728	19.6672209014998	17.2104351297547	7.85325796008945	22.3071186742631	38.5319648615863	30.292549643721	20.6392314132311	35.1350993098521	13.4890085782496	11.9579124271547
C2CD3	FALSE	18.3704624501274	10.4566192493549	11.3652601018163	17.1941789978814	10.4566192493549	3.02828913327309	6.52232399416279	35.0856029111722	84.1804774325974	40.7658943405517	38.5958128132839	48.4723407328987	15.1034398672886	18.1814165834614
C2CD4A	FALSE	0.00490421991260698	0.00296111470096917	0	0.0318923323194826	0.00725069339043781	0.146166791761112	0.00279831225952354	0.000959077538660694	0.00838298880723803	0	0.0117358273220826	0.489070022180561	0.899771645771009	0.492499817180299
C2CD4B	FALSE	0.00490421991260698	0.00296111470096917	0.311113509017229	0.169406223930479	0.296658554574538	0	0.00279831225952354	0.73385370544855	1.26598689444105	0.414102819678297	9.97573761798407	14.9079675724915	0.390277813479202	1.59539530601797
C2CD4C	TRUE	0.00490421991260698	0.137597805985725	0	0	0.224446534257315	0.420140832572682	4.31931139841305	0.000959077538660694	0.762183211048628	0.0293887219791281	0	0.00850855731091323	0.379135808971359	0.100228591796813
C2CD4D	FALSE	0.00490421991260698	0.808029433289116	0.0522213899285894	0	0.0439597868009315	0	0.00279831225952354	0.000959077538660694	0.00838298880723803	0	0	0	0	0
C2orf15	FALSE	365.48127976152	219.085524243073	191.741234355758	276.943758905121	90.320324125163	24.688700153627	11.563449735302	2.64570019393803	3.44349556498526	6.56824425826679	3.624593014014	2.39501345495965	4.3729369045746	5.99335330457411
C2orf16	FALSE	0.164145485066753	0.681190277140597	0.681573424880639	1.92763705893632	9.22429529709897	1.70717072272274	0.00279831225952354	3.45058309131216	6.49402200586404	1.94716051564804	0.467621293297188	0.448309459196264	1.79837030413686	0.165012355567062
C2orf40	FALSE	9.05582574575839	0.00296111470096917	11.8842190782412	0.822413821988113	0.693760762055795	0.136747805241574	0.00279831225952354	16.2503593326248	4.59163879614019	21.6770926196031	22.2528457274607	8.75984162312641	0.475850052814348	0.510955457743583
C2orf42	FALSE	23.3369344289355	49.7709471786423	42.7396472197321	72.8764715040193	32.4783884134787	87.6483087314792	11.2430025220106	4.09756712939475	3.36896699605069	2.35627098481132	4.51891113864417	3.72563090345072	11.2089719664521	6.11174483771803
C2orf49	FALSE	19.4280733145961	30.2643734263454	35.6003876463893	14.7104780695566	124.874707254812	126.264647848279	35.67390140275	26.8851496627296	8.68175403177375	17.5638679570164	24.1480800180732	16.77197864047	62.2824424616322	39.6247549101791
C2orf54	FALSE	0.00490421991260698	0.00296111470096917	0.181722402017315	0.0854748486056011	0	0	0.00279831225952354	0.000959077538660694	0.00838298880723803	0.112754112584384	1.20571632357557	0.470064743510965	0.13728436947075	4.74320058176631
C2orf66	FALSE	0.200896569730026	0.170214019059038	0.247891454820801	0.204821796237805	0.198507017457128	4.84443971419037	0.295640148913986	0.000959077538660694	0.00838298880723803	0	0.0652711049447153	0.211956605351768	0	0.0293111648816378
C2orf68	FALSE	12.327432522511	11.7045110624783	14.2814837463588	4.63633366705487	10.2537316614998	6.35415013567949	9.29339813163523	0.351980627854747	1.02460381492033	0.657199146086567	0.693483429868691	0.254697062269135	3.02102282622091	4.67546404534418
C2orf69	FALSE	27.8791734824733	20.2138372712081	13.8461104376036	23.1416589095745	261.029637634975	178.867363891972	60.4580676897918	2.59761063155097	0.408101136104684	0.708672109068243	2.01387399385105	2.28286488786525	30.9102599306532	20.3156786023744
C2orf70	FALSE	0.00490421991260698	0.564672731158595	0	0.451538438613683	1.92155853526507	0	0.00279831225952354	0.100519631033574	0.00838298880723803	0	0.0261015930590677	0.0122111209215211	0	0
C2orf71	FALSE	2.73935983367742	2.72569682334325	4.10733710548392	2.04583218248309	0.257007368599397	0.0186812027557623	0.00279831225952354	19.7486870190288	4.89693417488039	16.4083699817334	11.9222324028209	5.16495998577998	0.811093049462365	0.144141092942004
C2orf73	FALSE	0.00490421991260698	1.05034729081228	0.541459437858192	0	0	6.75500622743786	0.00279831225952354	0.666361870983067	0.826833932196187	0.0824964791947446	0.0652711049447153	0.257445100728823	0	0
C2orf74	FALSE	0.708672109068243	0.539861392631404	0	0	0.769111504553209	26.1588208478029	33.2281548583093	63.8496387632561	17.85836385614	30.1272871392761	45.0096383737375	24.6751707334646	1.55307630601782	0.400998960682328
C2orf78	FALSE	0.00490421991260698	0.00296111470096917	0	0	0.00842361088695716	0	0.12704648553231	0.0435253402138644	0.00838298880723803	0	0.0652711049447153	0	0.0260457666160504	0.144141092942004
C2orf80	FALSE	0.319439969580727	0.00296111470096917	0	0.177082916565871	12.4639407719935	5.1855321049405	0.964368772493285	0.755122558175631	0.393974965157453	0.944388814304929	1.35104227602443	0.0248467816833735	0	0.0412144841356413
C2orf83	FALSE	1.34788112840544	0.00296111470096917	0.816248832931129	0.561471749927225	0.232921310185685	0.0251066940960558	0.171309388028837	0.000959077538660694	0.00838298880723803	0	0	0.0285597614159256	0.0260457666160504	0.393815655902037
C2orf88	FALSE	9.64824825514873	23.9871816275214	19.440589674787	19.0913790298886	9.33931920405872	1.44565983577294	0.997435049737954	7.191228507078	2.40394318998987	3.36683295451834	5.78440079620705	6.32548039694816	0.365558207368007	0.490711729114344
C2orf91	FALSE	1.00054057649975	0.653165897982805	0.559412983697452	0.275115796004611	0.295640148913986	0.890054594708195	0.00279831225952354	1.58091054562499	0.740532885465835	2.74983431413433	1.34503225047041	0.681573424880639	0.784238419979145	0.34572822468299
C3	FALSE	0.00490421991260698	0.424584407337684	0.192489003870225	0.600746603606537	27.8061006589011	16.0161358239377	0.00279831225952354	0.654907798837511	1.7553836597024	3.59988812124481	3.54648353164501	5.22499748895822	7.06699877526423	16.3360298170653
C3AR1	FALSE	0.00490421991260698	0.00296111470096917	0	0	2.42198951400445	6.23873353789725	0.00279831225952354	0.144141092942004	0.00838298880723803	0	0	0	0	0
C21orf91	FALSE	12.1199815158209	14.8155871536403	11.8312414038206	14.2343820283151	206.870533497534	92.9425086889998	7.982529322343	19.4015800798863	17.0215450295323	27.8791734824733	38.7689183695841	41.1279399073169	15.2552517891632	8.79485814267317
C3orf14	FALSE	22.133191506594	33.0617620458391	35.2178098279518	10.63317570652	7.49688927375957	9.9006020740937	17.2869595222841	27.8061006589011	10.0941766433274	9.01908760702429	10.0823561995438	10.6209476380489	19.6996149109948	22.6454170927714
C3orf18	FALSE	0.00490421991260698	0.621440275261317	0.884660695803987	0.854192822474761	2.2967266894126	1.74868672988127	0.952597015648753	0.160828036219166	0.371136831312943	1.67325990376858	2.19921523896159	1.14650477404343	1.17696204394921	0.141978996640972
C3orf20	FALSE	0.00490421991260698	0.00296111470096917	0.0950347260012683	0	0.0627609805354886	0.143863541282402	0.201909079549101	0.447312795541438	0.393974965157453	0	0.264151966758031	0.310749583351295	0.042306597860429	0
C3orf22	FALSE	0.00490421991260698	0.154708712824305	0.0465748822100586	0	0	0	0.00279831225952354	0.000959077538660694	0.00838298880723803	0.263554637534108	0	0	0	0
CMSS1	FALSE	12.2970233797053	13.1382142519544	14.8311985163512	11.8947188874171	62.5224986101323	212.109475889335	233.036254040212	5.12108216347825	6.65605285222749	2.82770773134465	5.06746394205038	3.20390959665753	54.4352616486764	45.2032089514559
C3orf33	FALSE	148.955345349912	144.383216523627	108.681758297476	51.2003027425684	10.3366142249956	16.8822499855852	3.47039530730961	8.07433549014445	21.3117319060702	9.31696322767233	5.37481927165211	3.20625493069116	2.08154102976795	4.0002274459588
C3orf35	FALSE	0.367269169642574	0.439238680611702	0	0	0.0222039774928423	1.28788643949589	0.18759095714333	0.000959077538660694	0.00838298880723803	0	0	0	0	0
C3orf36	FALSE	0.00490421991260698	0.00296111470096917	0	0	0	0	0.00279831225952354	0.000959077538660694	0.00838298880723803	0.0293887219791281	0	0	0	0
C3orf38	FALSE	152.078402461929	246.151864594733	290.790525430719	268.838665688509	34.6199551193138	22.2331200912933	34.8756590849193	250.946388177974	196.18404593137	507.592575285642	544.996098556245	389.040493821282	91.3699055971808	40.6835845288604
POMGNT2	FALSE	26.2265338590894	19.2050607975886	13.1973168677606	9.37188106480328	8.03481554202693	23.5070443947618	36.5729550229251	32.3107744100742	37.2253117837343	17.7976641168241	20.7926687392254	31.3462980246114	111.558838051397	49.6110952268688
C3orf49	FALSE	66.2978139380412	18.3704624501274	28.8963956098654	34.8310876474598	5.53339207806727	0	0.411223019978866	0.000959077538660694	0.00838298880723803	0.494301999361566	0	0	0	0.459144955819807
C3orf52	FALSE	2.5234880814732	9.86327025376826	7.73340407457992	13.6138502315528	6.86764901750722	11.8784038071178	34.1516248468989	0.240615268600463	0.00838298880723803	0.747846049332879	0.120088926401424	0.186047086885403	81.4754185706559	357.257100874684
C3orf58	FALSE	0.541459437858192	0.868889138370305	0.607871062186214	1.06490829664912	11.4387002112726	10.1513676574114	6.47108769888179	6.8332716967972	4.9831216135511	2.85321877749114	6.16879602931331	4.22813996045655	4.82160167410503	5.84362495335088
C3orf67	FALSE	17.8302329801535	10.8922991318225	10.9788103503494	21.4401640180003	10.1036883073557	27.749111387713	5.34985036855944	8.58450962035429	22.5173324762566	2.90489447326508	2.31494797280909	7.59093535148838	2.41322771763939	2.75866949126975
C3orf70	FALSE	9.43095269950762	4.85522345464872	5.86551983903852	4.76001266503661	0.440234108635667	1.36379300109666	0.704459203555922	2.02500985200135	6.72012174084591	2.31625895590456	2.17264548654995	1.17784833864517	0.522116116873142	0.0136042657607311
ELP6	FALSE	9.9006020740937	4.20132942885474	8.30650726064386	3.00234514098064	184.772788471206	280.535008266383	50.0238337402792	18.4018945077877	25.5103964950376	38.4733522913083	39.1700568878709	19.4930662494349	20.2057984225489	18.9482107201444
C3orf80	FALSE	7.84310257198945	3.08633099872343	1.64024452146955	0.43307968396129	3.06415010865819	4.22813996045655	7.71375368249004	0.155820242600292	0.639970020569256	0.737952896834592	0.200399616082617	0.0130489007631584	0	0
C3orf84	FALSE	0.00490421991260698	0.35171869304373	0.0893372562109591	0	0.108137789463843	0.349735522337104	0.00279831225952354	0.000959077538660694	0.00838298880723803	0	0.0117358273220826	0	0	0
C4BPA	FALSE	0.00490421991260698	0.00296111470096917	0	0	0	0	0.164859922747419	0.15384943283493	0.00838298880723803	0	0.269525113716757	6.73923902294739	0	0
C4BPB	FALSE	0.00490421991260698	0.959698861833884	0.283814294757198	1.08392641766993	0.828872734871986	0.0383135392399874	80.2537564249772	0.000959077538660694	0.00838298880723803	0	0	0.0988758067665687	0.0260457666160504	0
C6orf52	FALSE	925.323490970406	472.380984333928	518.246079733112	899.104130764097	285.353381569668	36.9602431141651	1.13680316500432	242.985077385554	12.6668109041948	29.8842794167785	33.4205732343965	36.9260159088343	22.8464522289483	20.0392931329258
C4orf17	FALSE	1.28788643949589	0.584179899920883	1.54108536657707	2.02650575340103	0.163175394514052	8.54136083944248	0.00279831225952354	0.123105372743681	0.00838298880723803	0.0824964791947446	0.0444860803014284	0.00287723261598208	0	0
C4orf19	FALSE	134.222115264905	93.4704828088808	85.6359839851419	56.5846286682676	6.33979244956486	2.94794976882292	48.3883183862435	74.1820197855319	96.3616206808152	57.3636134243808	38.2263433927061	25.6296280238546	4.22190875361033	50.5867875809793
C4orf33	FALSE	12.1398095924068	8.10291914540592	5.44155533708329	7.90067292560951	5.78440079620705	2.20968549792111	7.07092380565811	3.70450461802962	2.62040683062842	4.67546404534418	3.83581904088125	1.04778134910536	6.3960887558366	27.2253325946845
SMIM14	FALSE	99.0130046667442	43.0871474179333	37.1500038460114	11.9430637748328	3.51213514423442	1.3530149286257	4.29036393902096	90.0934677455504	107.351909701336	161.484767396814	160.013661882583	136.314033111939	12.8617739434291	10.3043413545359
TRAPPC11	FALSE	23.7652295891746	15.2994662306489	15.0317811703971	30.0036977868174	16.3360298170653	27.4419940457119	28.5418364260042	8.7168059036506	3.80315666716295	8.48848775973928	18.5405332777338	8.81359950756879	37.1374350370185	33.1618017391258
C4orf45	FALSE	37.9264878835556	68.7509662198574	71.0867583175804	36.7863700682106	16.3708487909706	18.1527169357862	1.5517324741851	1.56379302439995	0.371136831312943	1.3715913872033	0.890687276465378	0.322567494353546	0.255908949229846	0.337510393435902
C4orf47	FALSE	3158.07093856416	1362.80016391244	1322.64478494105	731.37753834864	51.2586951461262	76.4465501684008	4.19758635525125	0.35171869304373	1.03457245732524	0.112754112584384	0.143985617184331	0.109726204609926	0.233912832397619	0.287017037753985
C4orf48	FALSE	0.729414433299486	0.604869542835002	0.998880682870026	0	0	0.109559707898073	0.339092705438781	0.265282773309268	0.00838298880723803	0.0293887219791281	0	0.00804271364624126	0	0.476184305427386
[truncated: 13,449 more rows]
