# Supplementary material for: Systematic perturbation of retroviral LTRs reveals widespread long-range effects on human gene regulation
Source: eLife. 2018 Aug 2;7:e35989. doi: 10.7554/eLife.35989 (PMC6158008; doi:10.7554/eLife.35989)
Supplement: Supplementary file 5. — Includes hg38 coordinates and MACS2 score for each peak. [file elife-35989-supp5.bed]

chr1	1409932	1411017	dCas9-LPvsLA2P-uniqhg38_peak_21	19.64066	.
chr1	1580461	1581555	dCas9-LPvsLA2P-uniqhg38_peak_23	20.89679	.
chr1	2643144	2644000	dCas9-LPvsLA2P-uniqhg38_peak_37	20.60320	.
chr1	3750583	3751291	dCas9-LPvsLA2P-uniqhg38_peak_47	7.32880	.
chr1	5573220	5574612	dCas9-LPvsLA2P-uniqhg38_peak_52	16.18708	.
chr1	9001932	9002597	dCas9-LPvsLA2P-uniqhg38_peak_63	10.84162	.
chr1	10426538	10427880	dCas9-LPvsLA2P-uniqhg38_peak_67	17.78026	.
chr1	13012514	13013340	dCas9-LPvsLA2P-uniqhg38_peak_74	13.28310	.
chr1	13361199	13361936	dCas9-LPvsLA2P-uniqhg38_peak_75	8.85502	.
chr1	15135078	15136292	dCas9-LPvsLA2P-uniqhg38_peak_78	21.34141	.
chr1	15378718	15379971	dCas9-LPvsLA2P-uniqhg38_peak_79	15.86938	.
chr1	21510461	21511144	dCas9-LPvsLA2P-uniqhg38_peak_92	11.57270	.
chr1	24195556	24196048	dCas9-LPvsLA2P-uniqhg38_peak_99	5.81732	.
chr1	25587897	25589102	dCas9-LPvsLA2P-uniqhg38_peak_107	14.05645	.
chr1	26025108	26025554	dCas9-LPvsLA2P-uniqhg38_peak_109	4.17631	.
chr1	26994136	26995034	dCas9-LPvsLA2P-uniqhg38_peak_114	5.77647	.
chr1	27685487	27685884	dCas9-LPvsLA2P-uniqhg38_peak_117	5.42575	.
chr1	28845791	28846246	dCas9-LPvsLA2P-uniqhg38_peak_119	7.72253	.
chr1	29337838	29338983	dCas9-LPvsLA2P-uniqhg38_peak_121	18.53406	.
chr1	29359326	29360690	dCas9-LPvsLA2P-uniqhg38_peak_122	21.92278	.
chr1	29551378	29551968	dCas9-LPvsLA2P-uniqhg38_peak_123	11.00357	.
chr1	30330005	30330707	dCas9-LPvsLA2P-uniqhg38_peak_125	10.91148	.
chr1	33063875	33064632	dCas9-LPvsLA2P-uniqhg38_peak_136	5.50216	.
chr1	33068199	33068978	dCas9-LPvsLA2P-uniqhg38_peak_137	14.98415	.
chr1	33086291	33086686	dCas9-LPvsLA2P-uniqhg38_peak_138	6.72540	.
chr1	36199834	36200335	dCas9-LPvsLA2P-uniqhg38_peak_147	7.41776	.
chr1	36488610	36489978	dCas9-LPvsLA2P-uniqhg38_peak_151	15.23675	.
chr1	37559462	37560579	dCas9-LPvsLA2P-uniqhg38_peak_156	13.35291	.
chr1	39504090	39505548	dCas9-LPvsLA2P-uniqhg38_peak_163	15.93798	.
chr1	40158900	40159685	dCas9-LPvsLA2P-uniqhg38_peak_165	17.30610	.
chr1	40572112	40573722	dCas9-LPvsLA2P-uniqhg38_peak_166	23.56447	.
chr1	43900042	43900794	dCas9-LPvsLA2P-uniqhg38_peak_176	8.42858	.
chr1	44576948	44577485	dCas9-LPvsLA2P-uniqhg38_peak_177	7.70944	.
chr1	45513563	45514719	dCas9-LPvsLA2P-uniqhg38_peak_179	21.68324	.
chr1	45528146	45529431	dCas9-LPvsLA2P-uniqhg38_peak_180	33.16760	.
chr1	45805486	45805932	dCas9-LPvsLA2P-uniqhg38_peak_183	6.47889	.
chr1	46320462	46321442	dCas9-LPvsLA2P-uniqhg38_peak_186	22.53111	.
chr1	46329527	46330428	dCas9-LPvsLA2P-uniqhg38_peak_187	13.74001	.
chr1	46395738	46396695	dCas9-LPvsLA2P-uniqhg38_peak_188	12.65544	.
chr1	46788282	46789636	dCas9-LPvsLA2P-uniqhg38_peak_190	23.72547	.
chr1	52006356	52007447	dCas9-LPvsLA2P-uniqhg38_peak_204	24.41384	.
chr1	53167993	53169245	dCas9-LPvsLA2P-uniqhg38_peak_206	8.89926	.
chr1	53359951	53360360	dCas9-LPvsLA2P-uniqhg38_peak_207	5.59725	.
chr1	53982535	53982973	dCas9-LPvsLA2P-uniqhg38_peak_209	4.68255	.
chr1	54635811	54637101	dCas9-LPvsLA2P-uniqhg38_peak_214	26.87440	.
chr1	56436923	56437309	dCas9-LPvsLA2P-uniqhg38_peak_219	5.77996	.
chr1	59914357	59915417	dCas9-LPvsLA2P-uniqhg38_peak_226	11.30042	.
chr1	59937815	59939148	dCas9-LPvsLA2P-uniqhg38_peak_227	9.75302	.
chr1	60927584	60928064	dCas9-LPvsLA2P-uniqhg38_peak_229	6.89549	.
chr1	62170774	62171923	dCas9-LPvsLA2P-uniqhg38_peak_231	13.44361	.
chr1	63884115	63884777	dCas9-LPvsLA2P-uniqhg38_peak_236	14.10594	.
chr1	65001306	65001775	dCas9-LPvsLA2P-uniqhg38_peak_239	4.59912	.
chr1	65140099	65140914	dCas9-LPvsLA2P-uniqhg38_peak_240	24.89831	.
chr1	65419995	65420953	dCas9-LPvsLA2P-uniqhg38_peak_241	5.38385	.
chr1	66424560	66425657	dCas9-LPvsLA2P-uniqhg38_peak_244	19.15735	.
chr1	66591434	66593082	dCas9-LPvsLA2P-uniqhg38_peak_245	12.75677	.
chr1	69569146	69569697	dCas9-LPvsLA2P-uniqhg38_peak_250	8.14145	.
chr1	70460348	70461461	dCas9-LPvsLA2P-uniqhg38_peak_253	28.78053	.
chr1	73128810	73130282	dCas9-LPvsLA2P-uniqhg38_peak_257	27.41953	.
chr1	75377048	75378045	dCas9-LPvsLA2P-uniqhg38_peak_262	33.76048	.
chr1	75382266	75383732	dCas9-LPvsLA2P-uniqhg38_peak_263	30.16175	.
chr1	76072825	76073401	dCas9-LPvsLA2P-uniqhg38_peak_264	13.62057	.
chr1	77982628	77983947	dCas9-LPvsLA2P-uniqhg38_peak_266	16.74269	.
chr1	79702488	79703576	dCas9-LPvsLA2P-uniqhg38_peak_271	19.98172	.
chr1	89066521	89067646	dCas9-LPvsLA2P-uniqhg38_peak_282	22.00713	.
chr1	93276626	93277761	dCas9-LPvsLA2P-uniqhg38_peak_292	48.74168	.
chr1	99793746	99794469	dCas9-LPvsLA2P-uniqhg38_peak_299	11.00357	.
chr1	99835574	99836660	dCas9-LPvsLA2P-uniqhg38_peak_300	23.19559	.
chr1	101228673	101229147	dCas9-LPvsLA2P-uniqhg38_peak_304	6.77100	.
chr1	104134739	104135568	dCas9-LPvsLA2P-uniqhg38_peak_311	20.05368	.
chr1	108517468	108518676	dCas9-LPvsLA2P-uniqhg38_peak_316	23.10563	.
chr1	109766735	109767722	dCas9-LPvsLA2P-uniqhg38_peak_317	8.31024	.
chr1	111359487	111360611	dCas9-LPvsLA2P-uniqhg38_peak_321	23.35870	.
chr1	112816402	112817638	dCas9-LPvsLA2P-uniqhg38_peak_327	17.98193	.
chr1	114058155	114059320	dCas9-LPvsLA2P-uniqhg38_peak_331	14.59608	.
chr1	119368714	119369589	dCas9-LPvsLA2P-uniqhg38_peak_343	16.62497	.
chr1	119759602	119760231	dCas9-LPvsLA2P-uniqhg38_peak_346	12.65726	.
chr1	120424678	120425981	dCas9-LPvsLA2P-uniqhg38_peak_348	15.94108	.
chr1	143972741	143973244	dCas9-LPvsLA2P-uniqhg38_peak_458	6.30628	.
chr1	144163850	144164369	dCas9-LPvsLA2P-uniqhg38_peak_463	7.78796	.
chr1	144450587	144451764	dCas9-LPvsLA2P-uniqhg38_peak_467	24.33739	.
chr1	144555404	144556558	dCas9-LPvsLA2P-uniqhg38_peak_468	14.05256	.
chr1	145414445	145415841	dCas9-LPvsLA2P-uniqhg38_peak_479	26.23215	.
chr1	145451713	145452441	dCas9-LPvsLA2P-uniqhg38_peak_480	9.73459	.
chr1	145932362	145933690	dCas9-LPvsLA2P-uniqhg38_peak_481	25.05460	.
chr1	146381217	146382287	dCas9-LPvsLA2P-uniqhg38_peak_482	12.72059	.
chr1	146906866	146908080	dCas9-LPvsLA2P-uniqhg38_peak_484	27.56598	.
chr1	146948566	146949625	dCas9-LPvsLA2P-uniqhg38_peak_485	25.61685	.
chr1	147105971	147107134	dCas9-LPvsLA2P-uniqhg38_peak_486	22.80638	.
chr1	147240173	147241229	dCas9-LPvsLA2P-uniqhg38_peak_487	24.67326	.
chr1	147709401	147709830	dCas9-LPvsLA2P-uniqhg38_peak_488	5.70392	.
chr1	147733645	147734830	dCas9-LPvsLA2P-uniqhg38_peak_489	63.96449	.
chr1	148137446	148138785	dCas9-LPvsLA2P-uniqhg38_peak_492	17.34777	.
chr1	148188845	148190064	dCas9-LPvsLA2P-uniqhg38_peak_493	37.19028	.
chr1	149092483	149093888	dCas9-LPvsLA2P-uniqhg38_peak_495	23.10862	.
chr1	150634972	150636213	dCas9-LPvsLA2P-uniqhg38_peak_500	25.95217	.
chr1	150709186	150710870	dCas9-LPvsLA2P-uniqhg38_peak_502	13.22986	.
chr1	151523363	151524078	dCas9-LPvsLA2P-uniqhg38_peak_505	5.15080	.
chr1	151872668	151873626	dCas9-LPvsLA2P-uniqhg38_peak_506	15.26522	.
chr1	152454802	152456137	dCas9-LPvsLA2P-uniqhg38_peak_507	19.06266	.
chr1	153088425	153089157	dCas9-LPvsLA2P-uniqhg38_peak_508	9.20528	.
chr1	155083735	155084132	dCas9-LPvsLA2P-uniqhg38_peak_518	5.96388	.
chr1	155599337	155600395	dCas9-LPvsLA2P-uniqhg38_peak_521	14.67280	.
chr1	155626556	155627679	dCas9-LPvsLA2P-uniqhg38_peak_522	28.25919	.
chr1	155634620	155635726	dCas9-LPvsLA2P-uniqhg38_peak_523	40.66888	.
chr1	156179258	156180411	dCas9-LPvsLA2P-uniqhg38_peak_525	23.59942	.
chr1	156181487	156182712	dCas9-LPvsLA2P-uniqhg38_peak_526	15.32471	.
chr1	157178417	157178958	dCas9-LPvsLA2P-uniqhg38_peak_529	8.25201	.
chr1	159768002	159769042	dCas9-LPvsLA2P-uniqhg38_peak_534	29.72797	.
chr1	160652305	160653578	dCas9-LPvsLA2P-uniqhg38_peak_538	18.51428	.
chr1	160691045	160692099	dCas9-LPvsLA2P-uniqhg38_peak_539	14.24754	.
chr1	160699050	160700153	dCas9-LPvsLA2P-uniqhg38_peak_540	14.91237	.
chr1	160913236	160914314	dCas9-LPvsLA2P-uniqhg38_peak_541	11.54506	.
chr1	160946774	160947758	dCas9-LPvsLA2P-uniqhg38_peak_542	16.74144	.
chr1	160948644	160949744	dCas9-LPvsLA2P-uniqhg38_peak_543	24.51372	.
chr1	161016921	161018135	dCas9-LPvsLA2P-uniqhg38_peak_544	12.71474	.
chr1	161315481	161316551	dCas9-LPvsLA2P-uniqhg38_peak_545	11.69123	.
chr1	161413035	161413640	dCas9-LPvsLA2P-uniqhg38_peak_546	12.42107	.
chr1	161434038	161434633	dCas9-LPvsLA2P-uniqhg38_peak_547	7.47929	.
chr1	166604985	166606234	dCas9-LPvsLA2P-uniqhg38_peak_559	10.15101	.
chr1	183318260	183318668	dCas9-LPvsLA2P-uniqhg38_peak_589	7.55841	.
chr1	188751012	188752098	dCas9-LPvsLA2P-uniqhg38_peak_600	11.60116	.
chr1	196108337	196109667	dCas9-LPvsLA2P-uniqhg38_peak_603	17.17406	.
chr1	198129527	198130602	dCas9-LPvsLA2P-uniqhg38_peak_606	5.95626	.
chr1	204494576	204495103	dCas9-LPvsLA2P-uniqhg38_peak_611	6.73462	.
chr1	206264553	206265099	dCas9-LPvsLA2P-uniqhg38_peak_613	8.93940	.
chr1	207221477	207222295	dCas9-LPvsLA2P-uniqhg38_peak_618	18.60523	.
chr1	207634886	207636066	dCas9-LPvsLA2P-uniqhg38_peak_619	24.72762	.
chr1	209141392	209142308	dCas9-LPvsLA2P-uniqhg38_peak_623	26.96856	.
chr1	211221851	211222791	dCas9-LPvsLA2P-uniqhg38_peak_624	15.81253	.
chr1	218976922	218977514	dCas9-LPvsLA2P-uniqhg38_peak_638	7.25072	.
chr1	223143253	223143650	dCas9-LPvsLA2P-uniqhg38_peak_647	7.40039	.
chr1	224339869	224340979	dCas9-LPvsLA2P-uniqhg38_peak_651	29.45150	.
chr1	225226794	225227506	dCas9-LPvsLA2P-uniqhg38_peak_655	10.58891	.
chr1	225966262	225967027	dCas9-LPvsLA2P-uniqhg38_peak_656	4.82365	.
chr1	227867929	227869068	dCas9-LPvsLA2P-uniqhg38_peak_663	22.00607	.
chr1	232053377	232053767	dCas9-LPvsLA2P-uniqhg38_peak_681	8.29190	.
chr1	243775286	243775836	dCas9-LPvsLA2P-uniqhg38_peak_707	11.60116	.
chr1	246082705	246083798	dCas9-LPvsLA2P-uniqhg38_peak_714	20.13654	.
chr1	247015496	247016492	dCas9-LPvsLA2P-uniqhg38_peak_715	20.03640	.
chr1	248906613	248907647	dCas9-LPvsLA2P-uniqhg38_peak_720	9.12627	.
chr10	2755676	2756160	dCas9-LPvsLA2P-uniqhg38_peak_728	10.15101	.
chr10	3061629	3062648	dCas9-LPvsLA2P-uniqhg38_peak_729	11.86970	.
chr10	4902818	4903651	dCas9-LPvsLA2P-uniqhg38_peak_733	6.37838	.
chr10	6164448	6165243	dCas9-LPvsLA2P-uniqhg38_peak_735	7.49844	.
chr10	6824000	6824898	dCas9-LPvsLA2P-uniqhg38_peak_737	12.42107	.
chr10	6832311	6833547	dCas9-LPvsLA2P-uniqhg38_peak_738	15.59964	.
chr10	19509594	19510531	dCas9-LPvsLA2P-uniqhg38_peak_754	17.17406	.
chr10	23807537	23808195	dCas9-LPvsLA2P-uniqhg38_peak_760	10.70566	.
chr10	26893483	26894654	dCas9-LPvsLA2P-uniqhg38_peak_768	32.79380	.
chr10	29426972	29427861	dCas9-LPvsLA2P-uniqhg38_peak_772	8.14428	.
chr10	30117952	30118407	dCas9-LPvsLA2P-uniqhg38_peak_773	7.97580	.
chr10	32894780	32895389	dCas9-LPvsLA2P-uniqhg38_peak_778	8.70087	.
chr10	37493238	37494750	dCas9-LPvsLA2P-uniqhg38_peak_784	17.23528	.
chr10	41713190	41714391	dCas9-LPvsLA2P-uniqhg38_peak_802	40.67049	.
chr10	43337320	43338209	dCas9-LPvsLA2P-uniqhg38_peak_821	14.76615	.
chr10	47397166	47397597	dCas9-LPvsLA2P-uniqhg38_peak_825	8.92974	.
chr10	65409043	65410183	dCas9-LPvsLA2P-uniqhg38_peak_840	13.77637	.
chr10	68525788	68526723	dCas9-LPvsLA2P-uniqhg38_peak_842	14.77310	.
chr10	70257301	70258177	dCas9-LPvsLA2P-uniqhg38_peak_846	6.99111	.
chr10	71269700	71270242	dCas9-LPvsLA2P-uniqhg38_peak_848	6.37519	.
chr10	79502666	79503407	dCas9-LPvsLA2P-uniqhg38_peak_859	8.06115	.
chr10	80256315	80257003	dCas9-LPvsLA2P-uniqhg38_peak_861	7.05352	.
chr10	80806130	80807066	dCas9-LPvsLA2P-uniqhg38_peak_862	11.70362	.
chr10	90301442	90302563	dCas9-LPvsLA2P-uniqhg38_peak_874	11.34098	.
chr10	95197202	95198184	dCas9-LPvsLA2P-uniqhg38_peak_886	10.31469	.
chr10	96403391	96404390	dCas9-LPvsLA2P-uniqhg38_peak_888	10.73379	.
chr10	97416663	97417783	dCas9-LPvsLA2P-uniqhg38_peak_891	14.98415	.
chr10	97700052	97701138	dCas9-LPvsLA2P-uniqhg38_peak_894	13.46581	.
chr10	99820619	99821613	dCas9-LPvsLA2P-uniqhg38_peak_902	12.48993	.
chr10	101033402	101034159	dCas9-LPvsLA2P-uniqhg38_peak_910	6.99560	.
chr10	101292450	101293345	dCas9-LPvsLA2P-uniqhg38_peak_911	5.81818	.
chr10	102391460	102392687	dCas9-LPvsLA2P-uniqhg38_peak_916	17.90189	.
chr10	102454208	102455205	dCas9-LPvsLA2P-uniqhg38_peak_917	14.65037	.
chr10	102834853	102835249	dCas9-LPvsLA2P-uniqhg38_peak_918	4.45097	.
chr10	112905838	112906308	dCas9-LPvsLA2P-uniqhg38_peak_935	6.37836	.
chr10	117621602	117622442	dCas9-LPvsLA2P-uniqhg38_peak_942	7.59001	.
chr10	121929663	121930598	dCas9-LPvsLA2P-uniqhg38_peak_947	6.32863	.
chr10	130627960	130628968	dCas9-LPvsLA2P-uniqhg38_peak_964	8.70087	.
chr10	133540820	133541851	dCas9-LPvsLA2P-uniqhg38_peak_973	16.00419	.
chr11	201947	202427	dCas9-LPvsLA2P-uniqhg38_peak_993	7.21276	.
chr11	530156	531408	dCas9-LPvsLA2P-uniqhg38_peak_995	76.13260	.
chr11	3394367	3395611	dCas9-LPvsLA2P-uniqhg38_peak_1009	10.46428	.
chr11	3447361	3447849	dCas9-LPvsLA2P-uniqhg38_peak_1010	8.00210	.
chr11	3455935	3456762	dCas9-LPvsLA2P-uniqhg38_peak_1011	13.67945	.
chr11	9318536	9319670	dCas9-LPvsLA2P-uniqhg38_peak_1021	20.81656	.
chr11	10390952	10392261	dCas9-LPvsLA2P-uniqhg38_peak_1022	15.13282	.
chr11	18900229	18900831	dCas9-LPvsLA2P-uniqhg38_peak_1033	8.82297	.
chr11	24446190	24447229	dCas9-LPvsLA2P-uniqhg38_peak_1036	22.47724	.
chr11	25540765	25541839	dCas9-LPvsLA2P-uniqhg38_peak_1039	11.00234	.
chr11	33049095	33050215	dCas9-LPvsLA2P-uniqhg38_peak_1049	12.48993	.
chr11	37858941	37860109	dCas9-LPvsLA2P-uniqhg38_peak_1056	13.54201	.
chr11	37930782	37931653	dCas9-LPvsLA2P-uniqhg38_peak_1057	8.70087	.
chr11	40956601	40957602	dCas9-LPvsLA2P-uniqhg38_peak_1062	11.60116	.
chr11	44665346	44665853	dCas9-LPvsLA2P-uniqhg38_peak_1068	8.90194	.
chr11	55431033	55432004	dCas9-LPvsLA2P-uniqhg38_peak_1108	11.68999	.
chr11	56057671	56058966	dCas9-LPvsLA2P-uniqhg38_peak_1109	17.80388	.
chr11	56502377	56503507	dCas9-LPvsLA2P-uniqhg38_peak_1111	14.50145	.
chr11	56718753	56719769	dCas9-LPvsLA2P-uniqhg38_peak_1112	8.70087	.
chr11	59004617	59005823	dCas9-LPvsLA2P-uniqhg38_peak_1117	8.70087	.
chr11	59136878	59137664	dCas9-LPvsLA2P-uniqhg38_peak_1119	6.52565	.
chr11	59681178	59682429	dCas9-LPvsLA2P-uniqhg38_peak_1121	24.32992	.
chr11	60712989	60713923	dCas9-LPvsLA2P-uniqhg38_peak_1123	18.41055	.
chr11	60759110	60760159	dCas9-LPvsLA2P-uniqhg38_peak_1124	11.98490	.
chr11	61299986	61300582	dCas9-LPvsLA2P-uniqhg38_peak_1126	9.18079	.
chr11	61561915	61562575	dCas9-LPvsLA2P-uniqhg38_peak_1127	5.46204	.
chr11	61654808	61655708	dCas9-LPvsLA2P-uniqhg38_peak_1129	21.16595	.
chr11	62194682	62195866	dCas9-LPvsLA2P-uniqhg38_peak_1131	12.54863	.
chr11	62326671	62327737	dCas9-LPvsLA2P-uniqhg38_peak_1133	22.38899	.
chr11	62368284	62369336	dCas9-LPvsLA2P-uniqhg38_peak_1134	16.20140	.
chr11	62382499	62383019	dCas9-LPvsLA2P-uniqhg38_peak_1135	7.38887	.
chr11	62771398	62771870	dCas9-LPvsLA2P-uniqhg38_peak_1136	8.85420	.
chr11	62858439	62859985	dCas9-LPvsLA2P-uniqhg38_peak_1137	12.51884	.
chr11	63527756	63528725	dCas9-LPvsLA2P-uniqhg38_peak_1138	14.91237	.
chr11	63530203	63531136	dCas9-LPvsLA2P-uniqhg38_peak_1139	16.00606	.
chr11	64351555	64352132	dCas9-LPvsLA2P-uniqhg38_peak_1146	8.07984	.
chr11	65522889	65524198	dCas9-LPvsLA2P-uniqhg38_peak_1153	12.24441	.
chr11	67603042	67604232	dCas9-LPvsLA2P-uniqhg38_peak_1163	34.60117	.
chr11	67716211	67717286	dCas9-LPvsLA2P-uniqhg38_peak_1164	18.15836	.
chr11	67739138	67740373	dCas9-LPvsLA2P-uniqhg38_peak_1165	19.62704	.
chr11	67757931	67758979	dCas9-LPvsLA2P-uniqhg38_peak_1166	14.60243	.
chr11	67829708	67831004	dCas9-LPvsLA2P-uniqhg38_peak_1167	12.27969	.
chr11	67867727	67868871	dCas9-LPvsLA2P-uniqhg38_peak_1168	34.58264	.
chr11	67921601	67922205	dCas9-LPvsLA2P-uniqhg38_peak_1169	10.40322	.
chr11	67968528	67969192	dCas9-LPvsLA2P-uniqhg38_peak_1170	9.18079	.
chr11	70433734	70434428	dCas9-LPvsLA2P-uniqhg38_peak_1179	12.15375	.
chr11	70509963	70510591	dCas9-LPvsLA2P-uniqhg38_peak_1180	8.80215	.
chr11	71534781	71535879	dCas9-LPvsLA2P-uniqhg38_peak_1183	26.15138	.
chr11	71538660	71539132	dCas9-LPvsLA2P-uniqhg38_peak_1184	7.38887	.
chr11	71599533	71600664	dCas9-LPvsLA2P-uniqhg38_peak_1185	17.21815	.
chr11	71626195	71627314	dCas9-LPvsLA2P-uniqhg38_peak_1186	21.36677	.
chr11	71673959	71674583	dCas9-LPvsLA2P-uniqhg38_peak_1187	13.75293	.
chr11	71767004	71767741	dCas9-LPvsLA2P-uniqhg38_peak_1188	10.47959	.
chr11	71899358	71900555	dCas9-LPvsLA2P-uniqhg38_peak_1190	21.16056	.
chr11	72164481	72165359	dCas9-LPvsLA2P-uniqhg38_peak_1192	44.55479	.
chr11	76711007	76712206	dCas9-LPvsLA2P-uniqhg38_peak_1203	13.19274	.
chr11	82640156	82640636	dCas9-LPvsLA2P-uniqhg38_peak_1211	9.42594	.
chr11	92623365	92624439	dCas9-LPvsLA2P-uniqhg38_peak_1231	9.26529	.
chr11	96586161	96587415	dCas9-LPvsLA2P-uniqhg38_peak_1243	30.99402	.
chr11	101695163	101695944	dCas9-LPvsLA2P-uniqhg38_peak_1248	62.25596	.
chr11	101703731	101704721	dCas9-LPvsLA2P-uniqhg38_peak_1249	54.68736	.
chr11	105265077	105265823	dCas9-LPvsLA2P-uniqhg38_peak_1254	18.56645	.
chr11	116730878	116731899	dCas9-LPvsLA2P-uniqhg38_peak_1271	5.86963	.
chr11	118720798	118721750	dCas9-LPvsLA2P-uniqhg38_peak_1273	22.51160	.
chr11	118729095	118730047	dCas9-LPvsLA2P-uniqhg38_peak_1274	33.58349	.
chr11	119007841	119008729	dCas9-LPvsLA2P-uniqhg38_peak_1275	13.56424	.
chr11	119038885	119040184	dCas9-LPvsLA2P-uniqhg38_peak_1277	35.68552	.
chr11	123279733	123280602	dCas9-LPvsLA2P-uniqhg38_peak_1286	9.18079	.
chr11	126082112	126082516	dCas9-LPvsLA2P-uniqhg38_peak_1293	6.27431	.
chr11_JH159137v1_alt	36563	37518	dCas9-LPvsLA2P-uniqhg38_peak_1309	8.58703	.
chr11_KI270832v1_alt	59797	61146	dCas9-LPvsLA2P-uniqhg38_peak_1313	74.68246	.
chr12	4721101	4722087	dCas9-LPvsLA2P-uniqhg38_peak_1329	25.01289	.
chr12	5537227	5538060	dCas9-LPvsLA2P-uniqhg38_peak_1332	17.64012	.
chr12	6191031	6192077	dCas9-LPvsLA2P-uniqhg38_peak_1334	28.86266	.
chr12	6797332	6798322	dCas9-LPvsLA2P-uniqhg38_peak_1339	11.39702	.
chr12	6885445	6886657	dCas9-LPvsLA2P-uniqhg38_peak_1340	22.89153	.
chr12	8220285	8221503	dCas9-LPvsLA2P-uniqhg38_peak_1344	13.87727	.
chr12	8264529	8265654	dCas9-LPvsLA2P-uniqhg38_peak_1345	14.24754	.
chr12	8462166	8463280	dCas9-LPvsLA2P-uniqhg38_peak_1346	17.28149	.
chr12	8484975	8485683	dCas9-LPvsLA2P-uniqhg38_peak_1347	17.84276	.
chr12	8635600	8636772	dCas9-LPvsLA2P-uniqhg38_peak_1349	22.00967	.
chr12	9600452	9601542	dCas9-LPvsLA2P-uniqhg38_peak_1351	18.64759	.
chr12	10570930	10572235	dCas9-LPvsLA2P-uniqhg38_peak_1354	8.42858	.
chr12	10673355	10673809	dCas9-LPvsLA2P-uniqhg38_peak_1355	5.98067	.
chr12	11553995	11554440	dCas9-LPvsLA2P-uniqhg38_peak_1358	7.26375	.
chr12	13255790	13256215	dCas9-LPvsLA2P-uniqhg38_peak_1364	6.38579	.
chr12	20283313	20283939	dCas9-LPvsLA2P-uniqhg38_peak_1377	12.92646	.
chr12	21645104	21645964	dCas9-LPvsLA2P-uniqhg38_peak_1379	15.39648	.
chr12	26158958	26159769	dCas9-LPvsLA2P-uniqhg38_peak_1390	8.45177	.
chr12	29931596	29932987	dCas9-LPvsLA2P-uniqhg38_peak_1399	54.51755	.
chr12	30969923	30970612	dCas9-LPvsLA2P-uniqhg38_peak_1400	8.70935	.
chr12	32099407	32100659	dCas9-LPvsLA2P-uniqhg38_peak_1402	27.47740	.
chr12	32679196	32679817	dCas9-LPvsLA2P-uniqhg38_peak_1404	6.36233	.
chr12	34180053	34180996	dCas9-LPvsLA2P-uniqhg38_peak_1406	11.25178	.
chr12	37737757	37738819	dCas9-LPvsLA2P-uniqhg38_peak_1466	16.67666	.
chr12	42329606	42330752	dCas9-LPvsLA2P-uniqhg38_peak_1474	11.67096	.
chr12	42387726	42388724	dCas9-LPvsLA2P-uniqhg38_peak_1475	9.57868	.
chr12	46628554	46629252	dCas9-LPvsLA2P-uniqhg38_peak_1478	7.47929	.
chr12	49115724	49117022	dCas9-LPvsLA2P-uniqhg38_peak_1483	16.47658	.
chr12	49706536	49706927	dCas9-LPvsLA2P-uniqhg38_peak_1487	4.71253	.
chr12	51454055	51455263	dCas9-LPvsLA2P-uniqhg38_peak_1489	33.29731	.
chr12	56399940	56401257	dCas9-LPvsLA2P-uniqhg38_peak_1500	21.76030	.
chr12	56822232	56822985	dCas9-LPvsLA2P-uniqhg38_peak_1501	11.26951	.
chr12	56968835	56969371	dCas9-LPvsLA2P-uniqhg38_peak_1503	8.32662	.
chr12	58327151	58328391	dCas9-LPvsLA2P-uniqhg38_peak_1509	40.26990	.
chr12	58336039	58336925	dCas9-LPvsLA2P-uniqhg38_peak_1510	10.15101	.
chr12	58542628	58543984	dCas9-LPvsLA2P-uniqhg38_peak_1511	15.82567	.
chr12	59108332	59109510	dCas9-LPvsLA2P-uniqhg38_peak_1512	12.08193	.
chr12	63420232	63420892	dCas9-LPvsLA2P-uniqhg38_peak_1516	17.86878	.
chr12	66381336	66381759	dCas9-LPvsLA2P-uniqhg38_peak_1522	4.11420	.
chr12	73008473	73009490	dCas9-LPvsLA2P-uniqhg38_peak_1536	16.68456	.
chr12	85468898	85469521	dCas9-LPvsLA2P-uniqhg38_peak_1545	13.95029	.
chr12	93074322	93075714	dCas9-LPvsLA2P-uniqhg38_peak_1555	21.60186	.
chr12	105478225	105479387	dCas9-LPvsLA2P-uniqhg38_peak_1574	25.14865	.
chr12	110570369	110571314	dCas9-LPvsLA2P-uniqhg38_peak_1581	19.44600	.
chr12	118097851	118098718	dCas9-LPvsLA2P-uniqhg38_peak_1596	26.20103	.
chr12	118106117	118107299	dCas9-LPvsLA2P-uniqhg38_peak_1597	17.90286	.
chr12	122750785	122751707	dCas9-LPvsLA2P-uniqhg38_peak_1603	11.88102	.
chr12	123492558	123493776	dCas9-LPvsLA2P-uniqhg38_peak_1606	11.13450	.
chr12	124248663	124249372	dCas9-LPvsLA2P-uniqhg38_peak_1610	6.34865	.
chr12	133095516	133096214	dCas9-LPvsLA2P-uniqhg38_peak_1638	11.86926	.
chr12_GL877875v1_alt	44033	45323	dCas9-LPvsLA2P-uniqhg38_peak_1641	15.22155	.
chr13	18251067	18252222	dCas9-LPvsLA2P-uniqhg38_peak_1664	8.10070	.
chr13	18720195	18721152	dCas9-LPvsLA2P-uniqhg38_peak_1665	12.32623	.
chr13	19600192	19601489	dCas9-LPvsLA2P-uniqhg38_peak_1667	12.21218	.
chr13	21348597	21348979	dCas9-LPvsLA2P-uniqhg38_peak_1669	6.87646	.
chr13	22813846	22814475	dCas9-LPvsLA2P-uniqhg38_peak_1672	8.65029	.
chr13	24591880	24592736	dCas9-LPvsLA2P-uniqhg38_peak_1675	14.54753	.
chr13	24956351	24957384	dCas9-LPvsLA2P-uniqhg38_peak_1676	11.70362	.
chr13	32391296	32391845	dCas9-LPvsLA2P-uniqhg38_peak_1684	7.97580	.
chr13	42710957	42711372	dCas9-LPvsLA2P-uniqhg38_peak_1695	8.93940	.
chr13	43040307	43041410	dCas9-LPvsLA2P-uniqhg38_peak_1696	12.25686	.
chr13	49599118	49600210	dCas9-LPvsLA2P-uniqhg38_peak_1707	16.44503	.
chr13	54266928	54267574	dCas9-LPvsLA2P-uniqhg38_peak_1712	8.60349	.
chr13	69614767	69615843	dCas9-LPvsLA2P-uniqhg38_peak_1723	12.11893	.
chr13	78646852	78647833	dCas9-LPvsLA2P-uniqhg38_peak_1730	11.60116	.
chr13	95268310	95269052	dCas9-LPvsLA2P-uniqhg38_peak_1742	13.67945	.
chr13	98764579	98765345	dCas9-LPvsLA2P-uniqhg38_peak_1750	12.11893	.
chr13	106420776	106421434	dCas9-LPvsLA2P-uniqhg38_peak_1761	10.15101	.
chr13	114182189	114182805	dCas9-LPvsLA2P-uniqhg38_peak_1785	7.15586	.
chr13_KI270840v1_alt	21544	22802	dCas9-LPvsLA2P-uniqhg38_peak_1787	10.15101	.
chr14	16032709	16033665	dCas9-LPvsLA2P-uniqhg38_peak_1788	14.34457	.
chr14	18319427	18320554	dCas9-LPvsLA2P-uniqhg38_peak_1810	16.54517	.
chr14	19129375	19130664	dCas9-LPvsLA2P-uniqhg38_peak_1812	10.87609	.
chr14	19269230	19270620	dCas9-LPvsLA2P-uniqhg38_peak_1813	22.22831	.
chr14	20241191	20242961	dCas9-LPvsLA2P-uniqhg38_peak_1817	12.16496	.
chr14	20268971	20270181	dCas9-LPvsLA2P-uniqhg38_peak_1818	16.00419	.
chr14	22724279	22725448	dCas9-LPvsLA2P-uniqhg38_peak_1821	21.02710	.
chr14	24009706	24010597	dCas9-LPvsLA2P-uniqhg38_peak_1822	11.05342	.
chr14	25792687	25793270	dCas9-LPvsLA2P-uniqhg38_peak_1824	14.50145	.
chr14	38118085	38119318	dCas9-LPvsLA2P-uniqhg38_peak_1845	15.38865	.
chr14	45213786	45214805	dCas9-LPvsLA2P-uniqhg38_peak_1850	10.15101	.
chr14	55024446	55025807	dCas9-LPvsLA2P-uniqhg38_peak_1867	22.96218	.
chr14	64978390	64979439	dCas9-LPvsLA2P-uniqhg38_peak_1875	38.49293	.
chr14	72970655	72971102	dCas9-LPvsLA2P-uniqhg38_peak_1883	6.90396	.
chr14	77635119	77636180	dCas9-LPvsLA2P-uniqhg38_peak_1886	10.87609	.
chr14	77661162	77662113	dCas9-LPvsLA2P-uniqhg38_peak_1887	21.87675	.
chr14	77794298	77795636	dCas9-LPvsLA2P-uniqhg38_peak_1888	17.25990	.
chr14	87020327	87021202	dCas9-LPvsLA2P-uniqhg38_peak_1894	11.44937	.
chr14	88024702	88025455	dCas9-LPvsLA2P-uniqhg38_peak_1895	6.61807	.
chr14	94482410	94483105	dCas9-LPvsLA2P-uniqhg38_peak_1901	9.56758	.
chr14	94626390	94626877	dCas9-LPvsLA2P-uniqhg38_peak_1902	7.80241	.
chr14	100311623	100312562	dCas9-LPvsLA2P-uniqhg38_peak_1914	15.87446	.
chr14	103525298	103525732	dCas9-LPvsLA2P-uniqhg38_peak_1926	4.92592	.
chr14	105273794	105274599	dCas9-LPvsLA2P-uniqhg38_peak_1939	4.79990	.
chr14	105552486	105553652	dCas9-LPvsLA2P-uniqhg38_peak_1940	7.97580	.
chr14	105554844	105555960	dCas9-LPvsLA2P-uniqhg38_peak_1941	10.15101	.
chr14	105675417	105676370	dCas9-LPvsLA2P-uniqhg38_peak_1944	11.91252	.
chr14	105732530	105733184	dCas9-LPvsLA2P-uniqhg38_peak_1945	10.01820	.
chr14_KI270723v1_random	16029	16967	dCas9-LPvsLA2P-uniqhg38_peak_1951	9.39649	.
chr14_KI270724v1_random	18201	18921	dCas9-LPvsLA2P-uniqhg38_peak_1952	10.87609	.
chr14_KI270846v1_alt	19484	20650	dCas9-LPvsLA2P-uniqhg38_peak_1956	6.52565	.
chr14_KI270846v1_alt	21842	22945	dCas9-LPvsLA2P-uniqhg38_peak_1957	10.15101	.
chr14_KI270846v1_alt	143186	144139	dCas9-LPvsLA2P-uniqhg38_peak_1958	15.08996	.
chr14_KI270846v1_alt	199731	200953	dCas9-LPvsLA2P-uniqhg38_peak_1959	9.92710	.
chr15	19866319	19867381	dCas9-LPvsLA2P-uniqhg38_peak_1998	38.68531	.
chr15	31192885	31193716	dCas9-LPvsLA2P-uniqhg38_peak_2032	11.21027	.
chr15	42384526	42385023	dCas9-LPvsLA2P-uniqhg38_peak_2060	6.48115	.
chr15	44228511	44229744	dCas9-LPvsLA2P-uniqhg38_peak_2066	17.99206	.
chr15	57611892	57612434	dCas9-LPvsLA2P-uniqhg38_peak_2082	8.35087	.
chr15	58833061	58834288	dCas9-LPvsLA2P-uniqhg38_peak_2087	21.76030	.
chr15	62630860	62631593	dCas9-LPvsLA2P-uniqhg38_peak_2092	14.10958	.
chr15	63190162	63190857	dCas9-LPvsLA2P-uniqhg38_peak_2093	7.02382	.
chr15	65226370	65227400	dCas9-LPvsLA2P-uniqhg38_peak_2101	16.90296	.
chr15	65733657	65734853	dCas9-LPvsLA2P-uniqhg38_peak_2103	18.76073	.
chr15	67844045	67844682	dCas9-LPvsLA2P-uniqhg38_peak_2107	11.41765	.
chr15	75870592	75871675	dCas9-LPvsLA2P-uniqhg38_peak_2126	13.22770	.
chr15	79168844	79169241	dCas9-LPvsLA2P-uniqhg38_peak_2135	6.12843	.
chr15	79935070	79936311	dCas9-LPvsLA2P-uniqhg38_peak_2136	11.14260	.
chr15	82523914	82524328	dCas9-LPvsLA2P-uniqhg38_peak_2146	8.05462	.
chr15	88540793	88541665	dCas9-LPvsLA2P-uniqhg38_peak_2169	19.04594	.
chr15	90346450	90347582	dCas9-LPvsLA2P-uniqhg38_peak_2173	18.95037	.
chr15	92277726	92278885	dCas9-LPvsLA2P-uniqhg38_peak_2176	10.82180	.
chr15	95784543	95785143	dCas9-LPvsLA2P-uniqhg38_peak_2182	5.59725	.
chr15	101859825	101860834	dCas9-LPvsLA2P-uniqhg38_peak_2194	59.29657	.
chr15_KI270905v1_alt	3478692	3479714	dCas9-LPvsLA2P-uniqhg38_peak_2216	14.50145	.
chr16	745969	747016	dCas9-LPvsLA2P-uniqhg38_peak_2227	12.96489	.
chr16	1931025	1931645	dCas9-LPvsLA2P-uniqhg38_peak_2236	10.87609	.
chr16	2927970	2928515	dCas9-LPvsLA2P-uniqhg38_peak_2243	13.61612	.
chr16	5754272	5755301	dCas9-LPvsLA2P-uniqhg38_peak_2252	46.16594	.
chr16	6215157	6215656	dCas9-LPvsLA2P-uniqhg38_peak_2253	7.97580	.
chr16	8178677	8179646	dCas9-LPvsLA2P-uniqhg38_peak_2259	16.28855	.
chr16	10829745	10830336	dCas9-LPvsLA2P-uniqhg38_peak_2262	11.68999	.
chr16	14635831	14637069	dCas9-LPvsLA2P-uniqhg38_peak_2263	13.75293	.
chr16	21221539	21222712	dCas9-LPvsLA2P-uniqhg38_peak_2276	13.37112	.
chr16	23599502	23600638	dCas9-LPvsLA2P-uniqhg38_peak_2279	38.57508	.
chr16	31504946	31505439	dCas9-LPvsLA2P-uniqhg38_peak_2297	10.09191	.
chr16	32698488	32699057	dCas9-LPvsLA2P-uniqhg38_peak_2299	9.42594	.
chr16	34144491	34145213	dCas9-LPvsLA2P-uniqhg38_peak_2309	6.58493	.
chr16	34411880	34413106	dCas9-LPvsLA2P-uniqhg38_peak_2310	17.40174	.
chr16	34998723	34999872	dCas9-LPvsLA2P-uniqhg38_peak_2312	15.22652	.
chr16	35955369	35956181	dCas9-LPvsLA2P-uniqhg38_peak_2313	7.80768	.
chr16	47864509	47865524	dCas9-LPvsLA2P-uniqhg38_peak_2325	27.70828	.
chr16	66627927	66628592	dCas9-LPvsLA2P-uniqhg38_peak_2351	9.24137	.
chr16	66955208	66956371	dCas9-LPvsLA2P-uniqhg38_peak_2353	15.91197	.
chr16	74799207	74800241	dCas9-LPvsLA2P-uniqhg38_peak_2367	60.40485	.
chr16	75814746	75816049	dCas9-LPvsLA2P-uniqhg38_peak_2370	22.89874	.
chr16	83879179	83879833	dCas9-LPvsLA2P-uniqhg38_peak_2382	5.10271	.
chr16_KI270853v1_alt	208705	209929	dCas9-LPvsLA2P-uniqhg38_peak_2408	11.00234	.
chr17	5074523	5075526	dCas9-LPvsLA2P-uniqhg38_peak_2444	22.13551	.
chr17	6646187	6647590	dCas9-LPvsLA2P-uniqhg38_peak_2445	11.50660	.
chr17	7088291	7089362	dCas9-LPvsLA2P-uniqhg38_peak_2446	13.10416	.
chr17	7159078	7159629	dCas9-LPvsLA2P-uniqhg38_peak_2447	7.04380	.
chr17	16400252	16401307	dCas9-LPvsLA2P-uniqhg38_peak_2468	8.58750	.
chr17	16835057	16835701	dCas9-LPvsLA2P-uniqhg38_peak_2470	10.33069	.
chr17	17610617	17611850	dCas9-LPvsLA2P-uniqhg38_peak_2473	12.27405	.
chr17	17683418	17684022	dCas9-LPvsLA2P-uniqhg38_peak_2474	10.42541	.
chr17	18436900	18438210	dCas9-LPvsLA2P-uniqhg38_peak_2478	24.51378	.
chr17	19237368	19238228	dCas9-LPvsLA2P-uniqhg38_peak_2480	11.18638	.
chr17	19504810	19505652	dCas9-LPvsLA2P-uniqhg38_peak_2481	11.70334	.
chr17	19519745	19520450	dCas9-LPvsLA2P-uniqhg38_peak_2482	12.25686	.
chr17	20084500	20085157	dCas9-LPvsLA2P-uniqhg38_peak_2484	13.68941	.
chr17	20506203	20507474	dCas9-LPvsLA2P-uniqhg38_peak_2485	23.05002	.
chr17	30563336	30564028	dCas9-LPvsLA2P-uniqhg38_peak_2500	8.59696	.
chr17	30594226	30595276	dCas9-LPvsLA2P-uniqhg38_peak_2501	13.05130	.
chr17	30699786	30700966	dCas9-LPvsLA2P-uniqhg38_peak_2502	14.34202	.
chr17	36140174	36141221	dCas9-LPvsLA2P-uniqhg38_peak_2517	18.85188	.
chr17	38542735	38543276	dCas9-LPvsLA2P-uniqhg38_peak_2530	7.29511	.
chr17	43355084	43356219	dCas9-LPvsLA2P-uniqhg38_peak_2547	14.13995	.
chr17	46283450	46284815	dCas9-LPvsLA2P-uniqhg38_peak_2562	21.75217	.
chr17	54201752	54202575	dCas9-LPvsLA2P-uniqhg38_peak_2574	12.57551	.
chr17	59289803	59290949	dCas9-LPvsLA2P-uniqhg38_peak_2583	13.50116	.
chr17	61486842	61487280	dCas9-LPvsLA2P-uniqhg38_peak_2586	6.50497	.
chr17	64930141	64931201	dCas9-LPvsLA2P-uniqhg38_peak_2596	32.39153	.
chr17	65495094	65495767	dCas9-LPvsLA2P-uniqhg38_peak_2598	8.64074	.
chr17	67326391	67327783	dCas9-LPvsLA2P-uniqhg38_peak_2604	24.72121	.
chr17	68603653	68604900	dCas9-LPvsLA2P-uniqhg38_peak_2608	25.91988	.
chr17	73376737	73377404	dCas9-LPvsLA2P-uniqhg38_peak_2615	13.23259	.
chr17	80550864	80552064	dCas9-LPvsLA2P-uniqhg38_peak_2636	11.34098	.
chr17	82744420	82745589	dCas9-LPvsLA2P-uniqhg38_peak_2650	12.98820	.
chr17_KI270857v1_alt	375152	376185	dCas9-LPvsLA2P-uniqhg38_peak_2666	18.12681	.
chr17_KI270857v1_alt	2578019	2578568	dCas9-LPvsLA2P-uniqhg38_peak_2674	7.29511	.
chr17_KI270908v1_alt	116014	116512	dCas9-LPvsLA2P-uniqhg38_peak_2685	7.94168	.
chr17_KI270908v1_alt	985862	987202	dCas9-LPvsLA2P-uniqhg38_peak_2687	20.97332	.
chr17_KI270909v1_alt	94315	95287	dCas9-LPvsLA2P-uniqhg38_peak_2690	18.85188	.
chr18	2000678	2001683	dCas9-LPvsLA2P-uniqhg38_peak_2696	22.00607	.
chr18	4916944	4918243	dCas9-LPvsLA2P-uniqhg38_peak_2703	13.80792	.
chr18	13377997	13378570	dCas9-LPvsLA2P-uniqhg38_peak_2720	8.29190	.
chr18	15343523	15344719	dCas9-LPvsLA2P-uniqhg38_peak_2722	18.85188	.
chr18	26201577	26202458	dCas9-LPvsLA2P-uniqhg38_peak_2749	17.39192	.
chr18	26927218	26928053	dCas9-LPvsLA2P-uniqhg38_peak_2751	21.75217	.
chr18	31810537	31811831	dCas9-LPvsLA2P-uniqhg38_peak_2756	22.00468	.
chr18	37331785	37332205	dCas9-LPvsLA2P-uniqhg38_peak_2764	4.12588	.
chr18	41184246	41184990	dCas9-LPvsLA2P-uniqhg38_peak_2766	9.42594	.
chr18	46088270	46089776	dCas9-LPvsLA2P-uniqhg38_peak_2768	8.70087	.
chr18	50404272	50405053	dCas9-LPvsLA2P-uniqhg38_peak_2780	8.70087	.
chr18	56966792	56967243	dCas9-LPvsLA2P-uniqhg38_peak_2784	11.35662	.
chr18	67076740	67077546	dCas9-LPvsLA2P-uniqhg38_peak_2792	11.60116	.
chr18	68105208	68106205	dCas9-LPvsLA2P-uniqhg38_peak_2794	10.55084	.
chr18	68942054	68943059	dCas9-LPvsLA2P-uniqhg38_peak_2795	10.73379	.
chr18	69042691	69043438	dCas9-LPvsLA2P-uniqhg38_peak_2796	9.23319	.
chr18	70479398	70479857	dCas9-LPvsLA2P-uniqhg38_peak_2799	5.07551	.
chr18	78862051	78862803	dCas9-LPvsLA2P-uniqhg38_peak_2807	11.44937	.
chr18	79943483	79944016	dCas9-LPvsLA2P-uniqhg38_peak_2812	5.85181	.
chr18	79960447	79961071	dCas9-LPvsLA2P-uniqhg38_peak_2813	8.90194	.
chr18_GL383567v1_alt	112036	112851	dCas9-LPvsLA2P-uniqhg38_peak_2815	8.32662	.
chr19	387068	387818	dCas9-LPvsLA2P-uniqhg38_peak_2823	14.08689	.
chr19	8315243	8316051	dCas9-LPvsLA2P-uniqhg38_peak_2845	14.37848	.
chr19	12231133	12232891	dCas9-LPvsLA2P-uniqhg38_peak_2854	11.60116	.
chr19	18402717	18403739	dCas9-LPvsLA2P-uniqhg38_peak_2867	5.61906	.
chr19	20082426	20083315	dCas9-LPvsLA2P-uniqhg38_peak_2871	15.94596	.
chr19	20156039	20157264	dCas9-LPvsLA2P-uniqhg38_peak_2872	16.28855	.
chr19	20285915	20287084	dCas9-LPvsLA2P-uniqhg38_peak_2873	16.45847	.
chr19	20466513	20467499	dCas9-LPvsLA2P-uniqhg38_peak_2874	13.06528	.
chr19	20961635	20962717	dCas9-LPvsLA2P-uniqhg38_peak_2876	7.25072	.
chr19	21568033	21569162	dCas9-LPvsLA2P-uniqhg38_peak_2877	19.39868	.
chr19	22283822	22284709	dCas9-LPvsLA2P-uniqhg38_peak_2879	13.05130	.
chr19	22574877	22576035	dCas9-LPvsLA2P-uniqhg38_peak_2881	7.94168	.
chr19	22580772	22582109	dCas9-LPvsLA2P-uniqhg38_peak_2882	15.02730	.
chr19	23077833	23078896	dCas9-LPvsLA2P-uniqhg38_peak_2886	14.31172	.
chr19	23692757	23693696	dCas9-LPvsLA2P-uniqhg38_peak_2889	11.35662	.
chr19	23723246	23724430	dCas9-LPvsLA2P-uniqhg38_peak_2890	18.43752	.
chr19	27637523	27638706	dCas9-LPvsLA2P-uniqhg38_peak_2959	33.75214	.
chr19	27814911	27815416	dCas9-LPvsLA2P-uniqhg38_peak_2960	5.53991	.
chr19	28130685	28131757	dCas9-LPvsLA2P-uniqhg38_peak_2961	14.67029	.
chr19	28689171	28690227	dCas9-LPvsLA2P-uniqhg38_peak_2962	16.67666	.
chr19	32746088	32746908	dCas9-LPvsLA2P-uniqhg38_peak_2968	11.60618	.
chr19	36233280	36234200	dCas9-LPvsLA2P-uniqhg38_peak_2980	14.16201	.
chr19	36247166	36247868	dCas9-LPvsLA2P-uniqhg38_peak_2981	20.13495	.
chr19	36332046	36333162	dCas9-LPvsLA2P-uniqhg38_peak_2984	19.78283	.
chr19	36799657	36800318	dCas9-LPvsLA2P-uniqhg38_peak_2986	11.73646	.
chr19	37006353	37007393	dCas9-LPvsLA2P-uniqhg38_peak_2987	8.00210	.
chr19	37106389	37107490	dCas9-LPvsLA2P-uniqhg38_peak_2988	24.23786	.
chr19	37114901	37116066	dCas9-LPvsLA2P-uniqhg38_peak_2989	8.60349	.
chr19	37252391	37253138	dCas9-LPvsLA2P-uniqhg38_peak_2990	9.95561	.
chr19	37320868	37321835	dCas9-LPvsLA2P-uniqhg38_peak_2992	9.87740	.
chr19	37331611	37332599	dCas9-LPvsLA2P-uniqhg38_peak_2993	31.87595	.
chr19	37501827	37502502	dCas9-LPvsLA2P-uniqhg38_peak_2994	7.87144	.
chr19	37529591	37530710	dCas9-LPvsLA2P-uniqhg38_peak_2995	23.20232	.
chr19	37629713	37630949	dCas9-LPvsLA2P-uniqhg38_peak_2996	21.31704	.
chr19	37866257	37867329	dCas9-LPvsLA2P-uniqhg38_peak_2997	41.85712	.
chr19	38609826	38610365	dCas9-LPvsLA2P-uniqhg38_peak_3000	7.10875	.
chr19	38630992	38631837	dCas9-LPvsLA2P-uniqhg38_peak_3001	14.27421	.
chr19	39479520	39480745	dCas9-LPvsLA2P-uniqhg38_peak_3003	19.67118	.
chr19	39959175	39960279	dCas9-LPvsLA2P-uniqhg38_peak_3005	17.24800	.
chr19	40613814	40614380	dCas9-LPvsLA2P-uniqhg38_peak_3010	6.05357	.
chr19	41036313	41036957	dCas9-LPvsLA2P-uniqhg38_peak_3012	8.70087	.
chr19	44052830	44053987	dCas9-LPvsLA2P-uniqhg38_peak_3018	9.37038	.
chr19	44593978	44595179	dCas9-LPvsLA2P-uniqhg38_peak_3020	42.33190	.
chr19	46768475	46769746	dCas9-LPvsLA2P-uniqhg38_peak_3023	9.09010	.
chr19	48501954	48502488	dCas9-LPvsLA2P-uniqhg38_peak_3025	9.10281	.
chr19	48889834	48890691	dCas9-LPvsLA2P-uniqhg38_peak_3026	27.41953	.
chr19	48891727	48892621	dCas9-LPvsLA2P-uniqhg38_peak_3027	10.23698	.
chr19	51868764	51869779	dCas9-LPvsLA2P-uniqhg38_peak_3033	10.20542	.
chr19	51905966	51906890	dCas9-LPvsLA2P-uniqhg38_peak_3034	16.50351	.
chr19	51907946	51909690	dCas9-LPvsLA2P-uniqhg38_peak_3035	15.38043	.
chr19	51983143	51984279	dCas9-LPvsLA2P-uniqhg38_peak_3036	10.15101	.
chr19	52026434	52027222	dCas9-LPvsLA2P-uniqhg38_peak_3038	13.37112	.
chr19	52043258	52044033	dCas9-LPvsLA2P-uniqhg38_peak_3039	11.86970	.
chr19	52051645	52052684	dCas9-LPvsLA2P-uniqhg38_peak_3040	18.12681	.
chr19	52336834	52337573	dCas9-LPvsLA2P-uniqhg38_peak_3044	7.89994	.
chr19	52338645	52339626	dCas9-LPvsLA2P-uniqhg38_peak_3045	12.76144	.
chr19	52420759	52421872	dCas9-LPvsLA2P-uniqhg38_peak_3046	12.92646	.
chr19	52483851	52484560	dCas9-LPvsLA2P-uniqhg38_peak_3047	10.87609	.
chr19	52485562	52486457	dCas9-LPvsLA2P-uniqhg38_peak_3048	8.25176	.
chr19	52519125	52520181	dCas9-LPvsLA2P-uniqhg38_peak_3049	10.11090	.
chr19	52558841	52559928	dCas9-LPvsLA2P-uniqhg38_peak_3050	32.31937	.
chr19	52601815	52602542	dCas9-LPvsLA2P-uniqhg38_peak_3051	11.40784	.
chr19	52697614	52698688	dCas9-LPvsLA2P-uniqhg38_peak_3052	22.47724	.
chr19	52723776	52724547	dCas9-LPvsLA2P-uniqhg38_peak_3053	8.28956	.
chr19	52741296	52742298	dCas9-LPvsLA2P-uniqhg38_peak_3054	4.32037	.
chr19	52872248	52873291	dCas9-LPvsLA2P-uniqhg38_peak_3057	10.20542	.
chr19	52936338	52937195	dCas9-LPvsLA2P-uniqhg38_peak_3059	9.77285	.
chr19	52944445	52944977	dCas9-LPvsLA2P-uniqhg38_peak_3060	9.91574	.
chr19	53027794	53028542	dCas9-LPvsLA2P-uniqhg38_peak_3061	6.90396	.
chr19	53395953	53396371	dCas9-LPvsLA2P-uniqhg38_peak_3065	8.11210	.
chr19	53432658	53433110	dCas9-LPvsLA2P-uniqhg38_peak_3066	7.97580	.
chr19	53459734	53460895	dCas9-LPvsLA2P-uniqhg38_peak_3067	12.32623	.
chr19	53468280	53469103	dCas9-LPvsLA2P-uniqhg38_peak_3068	12.98475	.
chr19	53497711	53498593	dCas9-LPvsLA2P-uniqhg38_peak_3069	12.11893	.
chr19	53838739	53839767	dCas9-LPvsLA2P-uniqhg38_peak_3070	14.97619	.
chr19	54943874	54944871	dCas9-LPvsLA2P-uniqhg38_peak_3072	7.25072	.
chr19	54950326	54950758	dCas9-LPvsLA2P-uniqhg38_peak_3073	5.80058	.
chr19	55229307	55229861	dCas9-LPvsLA2P-uniqhg38_peak_3075	8.05022	.
chr19	55718087	55718889	dCas9-LPvsLA2P-uniqhg38_peak_3080	9.93705	.
chr19	56559085	56560162	dCas9-LPvsLA2P-uniqhg38_peak_3081	13.77637	.
chr19	56685799	56686716	dCas9-LPvsLA2P-uniqhg38_peak_3083	7.94168	.
chr19	57810578	57811639	dCas9-LPvsLA2P-uniqhg38_peak_3085	8.61764	.
chr19	57823738	57824733	dCas9-LPvsLA2P-uniqhg38_peak_3086	14.00700	.
chr19_GL383573v1_alt	304911	305839	dCas9-LPvsLA2P-uniqhg38_peak_3089	5.80058	.
chr19_GL383575v2_alt	18959	19382	dCas9-LPvsLA2P-uniqhg38_peak_3092	7.97580	.
chr19_GL383576v1_alt	15998	16736	dCas9-LPvsLA2P-uniqhg38_peak_3093	13.05130	.
chr19_GL383576v1_alt	76250	77271	dCas9-LPvsLA2P-uniqhg38_peak_3094	13.77637	.
chr19_GL949746v1_alt	847146	848269	dCas9-LPvsLA2P-uniqhg38_peak_3096	10.87609	.
chr19_GL949746v1_alt	853724	854230	dCas9-LPvsLA2P-uniqhg38_peak_3097	5.80058	.
chr19_GL949747v2_alt	589147	590065	dCas9-LPvsLA2P-uniqhg38_peak_3099	7.25072	.
chr19_GL949747v2_alt	595533	596064	dCas9-LPvsLA2P-uniqhg38_peak_3100	6.52565	.
chr19_GL949747v2_alt	705586	706116	dCas9-LPvsLA2P-uniqhg38_peak_3101	5.80058	.
chr19_GL949748v2_alt	923860	924849	dCas9-LPvsLA2P-uniqhg38_peak_3102	7.97580	.
chr19_GL949748v2_alt	930312	930908	dCas9-LPvsLA2P-uniqhg38_peak_3103	6.52565	.
chr19_GL949748v2_alt	1040302	1040850	dCas9-LPvsLA2P-uniqhg38_peak_3104	5.07551	.
chr19_GL949749v2_alt	951749	952394	dCas9-LPvsLA2P-uniqhg38_peak_3105	7.97580	.
chr19_GL949749v2_alt	957857	958631	dCas9-LPvsLA2P-uniqhg38_peak_3106	5.80058	.
chr19_GL949750v2_alt	926373	926943	dCas9-LPvsLA2P-uniqhg38_peak_3108	9.42594	.
chr19_GL949751v2_alt	862113	863236	dCas9-LPvsLA2P-uniqhg38_peak_3111	7.25072	.
chr19_GL949751v2_alt	868691	869227	dCas9-LPvsLA2P-uniqhg38_peak_3112	7.25072	.
chr19_GL949752v1_alt	854692	855190	dCas9-LPvsLA2P-uniqhg38_peak_3116	7.25072	.
chr19_GL949753v2_alt	655909	657002	dCas9-LPvsLA2P-uniqhg38_peak_3118	5.80058	.
chr19_GL949753v2_alt	662182	662977	dCas9-LPvsLA2P-uniqhg38_peak_3119	7.25072	.
chr19_KI270938v1_alt	926358	927468	dCas9-LPvsLA2P-uniqhg38_peak_3125	7.97580	.
chr19_KI270938v1_alt	932807	933314	dCas9-LPvsLA2P-uniqhg38_peak_3126	6.52565	.
chr1_KI270763v1_alt	787342	787927	dCas9-LPvsLA2P-uniqhg38_peak_3149	13.05130	.
chr1_KI270765v1_alt	66699	67781	dCas9-LPvsLA2P-uniqhg38_peak_3152	13.37112	.
chr1_KI270766v1_alt	159064	160079	dCas9-LPvsLA2P-uniqhg38_peak_3153	14.31172	.
chr2	94092	95253	dCas9-LPvsLA2P-uniqhg38_peak_3155	13.71645	.
chr2	702214	703316	dCas9-LPvsLA2P-uniqhg38_peak_3159	13.69518	.
chr2	1560384	1561075	dCas9-LPvsLA2P-uniqhg38_peak_3162	7.85969	.
chr2	3104324	3105347	dCas9-LPvsLA2P-uniqhg38_peak_3169	19.09649	.
chr2	12777502	12778269	dCas9-LPvsLA2P-uniqhg38_peak_3196	14.44057	.
chr2	20501363	20501916	dCas9-LPvsLA2P-uniqhg38_peak_3207	8.35087	.
chr2	24667204	24667879	dCas9-LPvsLA2P-uniqhg38_peak_3215	10.70566	.
chr2	26750181	26750991	dCas9-LPvsLA2P-uniqhg38_peak_3219	17.78026	.
chr2	27459984	27461064	dCas9-LPvsLA2P-uniqhg38_peak_3225	51.25901	.
chr2	30613272	30614389	dCas9-LPvsLA2P-uniqhg38_peak_3229	16.79174	.
chr2	32275315	32276510	dCas9-LPvsLA2P-uniqhg38_peak_3233	19.56121	.
chr2	37225382	37226349	dCas9-LPvsLA2P-uniqhg38_peak_3244	40.97034	.
chr2	38277885	38279109	dCas9-LPvsLA2P-uniqhg38_peak_3248	22.55057	.
chr2	39321113	39322273	dCas9-LPvsLA2P-uniqhg38_peak_3251	12.35604	.
chr2	42668099	42668589	dCas9-LPvsLA2P-uniqhg38_peak_3259	8.70087	.
chr2	44167714	44168177	dCas9-LPvsLA2P-uniqhg38_peak_3263	5.61906	.
chr2	55279195	55280459	dCas9-LPvsLA2P-uniqhg38_peak_3283	19.56121	.
chr2	73119114	73120008	dCas9-LPvsLA2P-uniqhg38_peak_3304	11.06891	.
chr2	74719896	74720803	dCas9-LPvsLA2P-uniqhg38_peak_3307	12.73729	.
chr2	86261268	86262454	dCas9-LPvsLA2P-uniqhg38_peak_3322	14.97619	.
chr2	94208174	94209033	dCas9-LPvsLA2P-uniqhg38_peak_3359	61.97427	.
chr2	95191224	95192534	dCas9-LPvsLA2P-uniqhg38_peak_3360	18.49356	.
chr2	95397600	95398105	dCas9-LPvsLA2P-uniqhg38_peak_3362	8.60894	.
chr2	95567181	95568375	dCas9-LPvsLA2P-uniqhg38_peak_3363	9.20528	.
chr2	95825978	95826904	dCas9-LPvsLA2P-uniqhg38_peak_3364	6.68556	.
chr2	96873552	96873997	dCas9-LPvsLA2P-uniqhg38_peak_3367	6.56415	.
chr2	97275157	97275950	dCas9-LPvsLA2P-uniqhg38_peak_3369	11.96135	.
chr2	97432095	97432824	dCas9-LPvsLA2P-uniqhg38_peak_3370	10.74500	.
chr2	98129675	98130745	dCas9-LPvsLA2P-uniqhg38_peak_3372	23.39946	.
chr2	100684850	100685788	dCas9-LPvsLA2P-uniqhg38_peak_3378	13.89794	.
chr2	105425090	105426227	dCas9-LPvsLA2P-uniqhg38_peak_3387	18.72023	.
chr2	109405083	109405977	dCas9-LPvsLA2P-uniqhg38_peak_3395	8.00210	.
chr2	109636859	109637848	dCas9-LPvsLA2P-uniqhg38_peak_3396	13.10565	.
chr2	110055971	110057012	dCas9-LPvsLA2P-uniqhg38_peak_3401	15.24100	.
chr2	110314492	110315442	dCas9-LPvsLA2P-uniqhg38_peak_3402	23.22200	.
chr2	110337770	110338259	dCas9-LPvsLA2P-uniqhg38_peak_3403	6.25365	.
chr2	111962532	111963788	dCas9-LPvsLA2P-uniqhg38_peak_3406	27.31356	.
chr2	112138539	112140247	dCas9-LPvsLA2P-uniqhg38_peak_3408	19.79365	.
chr2	112934171	112935501	dCas9-LPvsLA2P-uniqhg38_peak_3410	20.22180	.
chr2	127542173	127543375	dCas9-LPvsLA2P-uniqhg38_peak_3430	16.79561	.
chr2	128543517	128544083	dCas9-LPvsLA2P-uniqhg38_peak_3435	7.60171	.
chr2	129701634	129702538	dCas9-LPvsLA2P-uniqhg38_peak_3439	12.08193	.
chr2	129961791	129962950	dCas9-LPvsLA2P-uniqhg38_peak_3441	20.15623	.
chr2	131721215	131722478	dCas9-LPvsLA2P-uniqhg38_peak_3446	12.37763	.
chr2	132174934	132176039	dCas9-LPvsLA2P-uniqhg38_peak_3449	15.74289	.
chr2	152769058	152769895	dCas9-LPvsLA2P-uniqhg38_peak_3481	12.50715	.
chr2	168269751	168270427	dCas9-LPvsLA2P-uniqhg38_peak_3498	10.01820	.
chr2	168561955	168562701	dCas9-LPvsLA2P-uniqhg38_peak_3499	19.85420	.
chr2	170263130	170263939	dCas9-LPvsLA2P-uniqhg38_peak_3501	21.10169	.
chr2	176135833	176136325	dCas9-LPvsLA2P-uniqhg38_peak_3515	8.39970	.
chr2	186520596	186522687	dCas9-LPvsLA2P-uniqhg38_peak_3523	28.09464	.
chr2	190571685	190572160	dCas9-LPvsLA2P-uniqhg38_peak_3527	9.62705	.
chr2	192541754	192542851	dCas9-LPvsLA2P-uniqhg38_peak_3530	15.22652	.
chr2	193142343	193143523	dCas9-LPvsLA2P-uniqhg38_peak_3531	10.31469	.
chr2	194503936	194505236	dCas9-LPvsLA2P-uniqhg38_peak_3533	21.26906	.
chr2	197441007	197441552	dCas9-LPvsLA2P-uniqhg38_peak_3538	6.68556	.
chr2	201139075	201140152	dCas9-LPvsLA2P-uniqhg38_peak_3543	14.18204	.
chr2	205702520	205703054	dCas9-LPvsLA2P-uniqhg38_peak_3551	10.92508	.
chr2	207036780	207037881	dCas9-LPvsLA2P-uniqhg38_peak_3558	44.77798	.
chr2	207861836	207862418	dCas9-LPvsLA2P-uniqhg38_peak_3561	12.75677	.
chr2	208199546	208200761	dCas9-LPvsLA2P-uniqhg38_peak_3562	6.55557	.
chr2	208256638	208257486	dCas9-LPvsLA2P-uniqhg38_peak_3563	9.99099	.
chr2	214803114	214804124	dCas9-LPvsLA2P-uniqhg38_peak_3573	17.47222	.
chr2	216752379	216752945	dCas9-LPvsLA2P-uniqhg38_peak_3576	3.56855	.
chr2	218311065	218312103	dCas9-LPvsLA2P-uniqhg38_peak_3579	17.81530	.
chr2	222562677	222563058	dCas9-LPvsLA2P-uniqhg38_peak_3585	6.90396	.
chr2	223190555	223191695	dCas9-LPvsLA2P-uniqhg38_peak_3587	35.09715	.
chr2	228363380	228364652	dCas9-LPvsLA2P-uniqhg38_peak_3595	21.29367	.
chr2	230843435	230844348	dCas9-LPvsLA2P-uniqhg38_peak_3602	19.49955	.
chr2	231576736	231577898	dCas9-LPvsLA2P-uniqhg38_peak_3604	21.29499	.
chr2	232423128	232424206	dCas9-LPvsLA2P-uniqhg38_peak_3606	20.77120	.
chr2	234167781	234169029	dCas9-LPvsLA2P-uniqhg38_peak_3607	21.06181	.
chr2	234719334	234720085	dCas9-LPvsLA2P-uniqhg38_peak_3611	14.15755	.
chr2	238080167	238080906	dCas9-LPvsLA2P-uniqhg38_peak_3618	10.26088	.
chr2	240671496	240672243	dCas9-LPvsLA2P-uniqhg38_peak_3630	6.42918	.
chr20	811957	812779	dCas9-LPvsLA2P-uniqhg38_peak_3637	6.81173	.
chr20	4033983	4034815	dCas9-LPvsLA2P-uniqhg38_peak_3650	13.62057	.
chr20	5885150	5886006	dCas9-LPvsLA2P-uniqhg38_peak_3655	9.19285	.
chr20	7956283	7957353	dCas9-LPvsLA2P-uniqhg38_peak_3658	22.77520	.
chr20	20192158	20192875	dCas9-LPvsLA2P-uniqhg38_peak_3676	9.42594	.
chr20	23694332	23695304	dCas9-LPvsLA2P-uniqhg38_peak_3678	10.26706	.
chr20	23756236	23757028	dCas9-LPvsLA2P-uniqhg38_peak_3680	6.68556	.
chr20	23829327	23830210	dCas9-LPvsLA2P-uniqhg38_peak_3682	12.23400	.
chr20	23860398	23861550	dCas9-LPvsLA2P-uniqhg38_peak_3683	22.84443	.
chr20	23982684	23983628	dCas9-LPvsLA2P-uniqhg38_peak_3684	10.67070	.
chr20	25233599	25234908	dCas9-LPvsLA2P-uniqhg38_peak_3687	16.48992	.
chr20	25241348	25242432	dCas9-LPvsLA2P-uniqhg38_peak_3688	17.70841	.
chr20	25550320	25551386	dCas9-LPvsLA2P-uniqhg38_peak_3691	7.96033	.
chr20	29316620	29317069	dCas9-LPvsLA2P-uniqhg38_peak_3772	7.80597	.
chr20	29758862	29759844	dCas9-LPvsLA2P-uniqhg38_peak_3773	9.68526	.
chr20	29804555	29805582	dCas9-LPvsLA2P-uniqhg38_peak_3774	6.73462	.
chr20	29883747	29884728	dCas9-LPvsLA2P-uniqhg38_peak_3775	34.89543	.
chr20	30849698	30850696	dCas9-LPvsLA2P-uniqhg38_peak_3778	11.11792	.
chr20	30902858	30903647	dCas9-LPvsLA2P-uniqhg38_peak_3779	13.76514	.
chr20	34127888	34128286	dCas9-LPvsLA2P-uniqhg38_peak_3789	7.47929	.
chr20	34158619	34159311	dCas9-LPvsLA2P-uniqhg38_peak_3791	8.29190	.
chr20	34252147	34253206	dCas9-LPvsLA2P-uniqhg38_peak_3793	13.26447	.
chr20	34832656	34833372	dCas9-LPvsLA2P-uniqhg38_peak_3795	11.10001	.
chr20	34875973	34876537	dCas9-LPvsLA2P-uniqhg38_peak_3796	6.66824	.
chr20	35261953	35262996	dCas9-LPvsLA2P-uniqhg38_peak_3798	12.46880	.
chr20	36435267	36435912	dCas9-LPvsLA2P-uniqhg38_peak_3800	8.04162	.
chr20	36968026	36968572	dCas9-LPvsLA2P-uniqhg38_peak_3802	19.54256	.
chr20	41970908	41972111	dCas9-LPvsLA2P-uniqhg38_peak_3811	49.74247	.
chr20	45635653	45636789	dCas9-LPvsLA2P-uniqhg38_peak_3819	8.00210	.
chr20	50976975	50977497	dCas9-LPvsLA2P-uniqhg38_peak_3829	9.09283	.
chr20	60041059	60042087	dCas9-LPvsLA2P-uniqhg38_peak_3847	30.33368	.
chr20	63134312	63135175	dCas9-LPvsLA2P-uniqhg38_peak_3864	8.04255	.
chr21	6538539	6539857	dCas9-LPvsLA2P-uniqhg38_peak_3879	26.19609	.
chr21	8815430	8815967	dCas9-LPvsLA2P-uniqhg38_peak_3920	21.94493	.
chr21	13023966	13025018	dCas9-LPvsLA2P-uniqhg38_peak_3947	21.68651	.
chr21	13820010	13821320	dCas9-LPvsLA2P-uniqhg38_peak_3948	20.36069	.
chr21	14280759	14281831	dCas9-LPvsLA2P-uniqhg38_peak_3951	13.89794	.
chr21	17694009	17694946	dCas9-LPvsLA2P-uniqhg38_peak_3956	21.75217	.
chr21	17932478	17933655	dCas9-LPvsLA2P-uniqhg38_peak_3957	16.67666	.
chr21	18568514	18569631	dCas9-LPvsLA2P-uniqhg38_peak_3959	22.32435	.
chr21	19103623	19104030	dCas9-LPvsLA2P-uniqhg38_peak_3960	4.35043	.
chr21	32996238	32997414	dCas9-LPvsLA2P-uniqhg38_peak_3970	9.42594	.
chr21	36061742	36062252	dCas9-LPvsLA2P-uniqhg38_peak_3975	10.26088	.
chr21	38572933	38574123	dCas9-LPvsLA2P-uniqhg38_peak_3979	9.95561	.
chr21	38853225	38853713	dCas9-LPvsLA2P-uniqhg38_peak_3980	5.53991	.
chr21	41420532	41421687	dCas9-LPvsLA2P-uniqhg38_peak_3983	17.32542	.
chr21	42088380	42088855	dCas9-LPvsLA2P-uniqhg38_peak_3987	8.64074	.
chr21	43146846	43148172	dCas9-LPvsLA2P-uniqhg38_peak_3988	23.10563	.
chr21	44282442	44283783	dCas9-LPvsLA2P-uniqhg38_peak_3992	19.08125	.
chr21	45357640	45358179	dCas9-LPvsLA2P-uniqhg38_peak_3997	7.50085	.
chr21	46010451	46011114	dCas9-LPvsLA2P-uniqhg38_peak_4003	24.53976	.
chr21_KI270873v1_alt	90315	91402	dCas9-LPvsLA2P-uniqhg38_peak_4009	21.02710	.
chr22	11273889	11274810	dCas9-LPvsLA2P-uniqhg38_peak_4011	15.56144	.
chr22	11323719	11325146	dCas9-LPvsLA2P-uniqhg38_peak_4012	12.87252	.
chr22	11549712	11551116	dCas9-LPvsLA2P-uniqhg38_peak_4013	26.45972	.
chr22	11555456	11556877	dCas9-LPvsLA2P-uniqhg38_peak_4014	13.02779	.
chr22	11608965	11609619	dCas9-LPvsLA2P-uniqhg38_peak_4015	14.13411	.
chr22	11825135	11825592	dCas9-LPvsLA2P-uniqhg38_peak_4017	10.43042	.
chr22	12166633	12167094	dCas9-LPvsLA2P-uniqhg38_peak_4018	8.04599	.
chr22	15250431	15251266	dCas9-LPvsLA2P-uniqhg38_peak_4035	16.67666	.
chr22	15851748	15853122	dCas9-LPvsLA2P-uniqhg38_peak_4038	19.09649	.
chr22	16118275	16119314	dCas9-LPvsLA2P-uniqhg38_peak_4039	15.22652	.
chr22	18347275	18348463	dCas9-LPvsLA2P-uniqhg38_peak_4043	12.39748	.
chr22	18514132	18515413	dCas9-LPvsLA2P-uniqhg38_peak_4044	31.71514	.
chr22	18771180	18772535	dCas9-LPvsLA2P-uniqhg38_peak_4045	23.98628	.
chr22	18938714	18940122	dCas9-LPvsLA2P-uniqhg38_peak_4046	38.88335	.
chr22	18946687	18947844	dCas9-LPvsLA2P-uniqhg38_peak_4047	35.56901	.
chr22	21093553	21094410	dCas9-LPvsLA2P-uniqhg38_peak_4054	5.76639	.
chr22	21205554	21206543	dCas9-LPvsLA2P-uniqhg38_peak_4056	13.05130	.
chr22	22649005	22650194	dCas9-LPvsLA2P-uniqhg38_peak_4060	11.50660	.
chr22	23536256	23537326	dCas9-LPvsLA2P-uniqhg38_peak_4064	19.15735	.
chr22	23537875	23538552	dCas9-LPvsLA2P-uniqhg38_peak_4065	9.15913	.
chr22	23907086	23908237	dCas9-LPvsLA2P-uniqhg38_peak_4069	11.01998	.
chr22	24210889	24211827	dCas9-LPvsLA2P-uniqhg38_peak_4071	12.21218	.
chr22	24630129	24631429	dCas9-LPvsLA2P-uniqhg38_peak_4073	11.12754	.
chr22	43088873	43089520	dCas9-LPvsLA2P-uniqhg38_peak_4124	11.30028	.
chr22_KI270731v1_random	88301	89137	dCas9-LPvsLA2P-uniqhg38_peak_4153	13.08623	.
chr22_KI270734v1_random	164294	164932	dCas9-LPvsLA2P-uniqhg38_peak_4161	42.22787	.
chr22_KI270878v1_alt	159987	160681	dCas9-LPvsLA2P-uniqhg38_peak_4165	11.68999	.
chr22_KI270879v1_alt	143597	144442	dCas9-LPvsLA2P-uniqhg38_peak_4168	10.60813	.
chr2_KI270768v1_alt	24179	25546	dCas9-LPvsLA2P-uniqhg38_peak_4173	10.31469	.
chr3	5081368	5082443	dCas9-LPvsLA2P-uniqhg38_peak_4190	14.90557	.
chr3	7941932	7942776	dCas9-LPvsLA2P-uniqhg38_peak_4192	14.50145	.
chr3	8301393	8301786	dCas9-LPvsLA2P-uniqhg38_peak_4193	5.80058	.
chr3	9847444	9848528	dCas9-LPvsLA2P-uniqhg38_peak_4195	13.95029	.
chr3	9853381	9854526	dCas9-LPvsLA2P-uniqhg38_peak_4196	24.55938	.
chr3	12674208	12675236	dCas9-LPvsLA2P-uniqhg38_peak_4201	17.80943	.
chr3	14090963	14091854	dCas9-LPvsLA2P-uniqhg38_peak_4203	27.19226	.
chr3	14273136	14273883	dCas9-LPvsLA2P-uniqhg38_peak_4204	10.70604	.
chr3	15145621	15146630	dCas9-LPvsLA2P-uniqhg38_peak_4205	15.94596	.
chr3	23544437	23545531	dCas9-LPvsLA2P-uniqhg38_peak_4216	28.31511	.
chr3	27531342	27532326	dCas9-LPvsLA2P-uniqhg38_peak_4223	7.91313	.
chr3	36140941	36141802	dCas9-LPvsLA2P-uniqhg38_peak_4230	10.15101	.
chr3	38134885	38136249	dCas9-LPvsLA2P-uniqhg38_peak_4235	9.08168	.
chr3	39418136	39419259	dCas9-LPvsLA2P-uniqhg38_peak_4237	16.61974	.
chr3	42811268	42811823	dCas9-LPvsLA2P-uniqhg38_peak_4241	9.20528	.
chr3	43258071	43259441	dCas9-LPvsLA2P-uniqhg38_peak_4242	15.46373	.
chr3	45756497	45757320	dCas9-LPvsLA2P-uniqhg38_peak_4244	13.23613	.
chr3	47259576	47260416	dCas9-LPvsLA2P-uniqhg38_peak_4249	24.16385	.
chr3	50519997	50521097	dCas9-LPvsLA2P-uniqhg38_peak_4257	17.10836	.
chr3	53977386	53978488	dCas9-LPvsLA2P-uniqhg38_peak_4265	13.23259	.
chr3	57343185	57344395	dCas9-LPvsLA2P-uniqhg38_peak_4272	11.48109	.
chr3	75393179	75394339	dCas9-LPvsLA2P-uniqhg38_peak_4297	21.39170	.
chr3	75559374	75560180	dCas9-LPvsLA2P-uniqhg38_peak_4299	10.81198	.
chr3	75592492	75593614	dCas9-LPvsLA2P-uniqhg38_peak_4300	11.91252	.
chr3	76861102	76861742	dCas9-LPvsLA2P-uniqhg38_peak_4302	10.87609	.
chr3	99419700	99420564	dCas9-LPvsLA2P-uniqhg38_peak_4343	9.20528	.
chr3	100272276	100273201	dCas9-LPvsLA2P-uniqhg38_peak_4347	20.05668	.
chr3	100336064	100337226	dCas9-LPvsLA2P-uniqhg38_peak_4348	22.94971	.
chr3	100665885	100666808	dCas9-LPvsLA2P-uniqhg38_peak_4349	14.44057	.
chr3	101692080	101693008	dCas9-LPvsLA2P-uniqhg38_peak_4351	9.90242	.
chr3	101699924	101701112	dCas9-LPvsLA2P-uniqhg38_peak_4352	9.86342	.
chr3	101703714	101704731	dCas9-LPvsLA2P-uniqhg38_peak_4353	7.38655	.
chr3	112151879	112152622	dCas9-LPvsLA2P-uniqhg38_peak_4365	10.15101	.
chr3	112564015	112565136	dCas9-LPvsLA2P-uniqhg38_peak_4366	9.84873	.
chr3	113024159	113025187	dCas9-LPvsLA2P-uniqhg38_peak_4367	47.28266	.
chr3	113032160	113033386	dCas9-LPvsLA2P-uniqhg38_peak_4368	38.88335	.
chr3	121611136	121611855	dCas9-LPvsLA2P-uniqhg38_peak_4379	8.61764	.
chr3	125730423	125731512	dCas9-LPvsLA2P-uniqhg38_peak_4389	16.67666	.
chr3	125753322	125754338	dCas9-LPvsLA2P-uniqhg38_peak_4390	12.32623	.
chr3	125890783	125891262	dCas9-LPvsLA2P-uniqhg38_peak_4391	6.90396	.
chr3	125898778	125899798	dCas9-LPvsLA2P-uniqhg38_peak_4392	8.92974	.
chr3	126180902	126181328	dCas9-LPvsLA2P-uniqhg38_peak_4393	8.06115	.
chr3	127411413	127412327	dCas9-LPvsLA2P-uniqhg38_peak_4395	15.46373	.
chr3	129640974	129641733	dCas9-LPvsLA2P-uniqhg38_peak_4402	12.50715	.
chr3	130015488	130016233	dCas9-LPvsLA2P-uniqhg38_peak_4403	7.13710	.
chr3	130038244	130038982	dCas9-LPvsLA2P-uniqhg38_peak_4404	12.32623	.
chr3	130057397	130058624	dCas9-LPvsLA2P-uniqhg38_peak_4405	14.58125	.
chr3	130123092	130124281	dCas9-LPvsLA2P-uniqhg38_peak_4406	19.46157	.
chr3	132648656	132649853	dCas9-LPvsLA2P-uniqhg38_peak_4411	7.80241	.
chr3	134515609	134516859	dCas9-LPvsLA2P-uniqhg38_peak_4416	19.19239	.
chr3	137472531	137473140	dCas9-LPvsLA2P-uniqhg38_peak_4420	6.61807	.
chr3	142751683	142753080	dCas9-LPvsLA2P-uniqhg38_peak_4426	14.77310	.
chr3	145709125	145710018	dCas9-LPvsLA2P-uniqhg38_peak_4430	17.17406	.
chr3	146522334	146523372	dCas9-LPvsLA2P-uniqhg38_peak_4431	15.87446	.
chr3	171586610	171587073	dCas9-LPvsLA2P-uniqhg38_peak_4448	7.25072	.
chr3	175905224	175906671	dCas9-LPvsLA2P-uniqhg38_peak_4453	14.50145	.
chr3	177619193	177619838	dCas9-LPvsLA2P-uniqhg38_peak_4455	5.74210	.
chr3	178139871	178140615	dCas9-LPvsLA2P-uniqhg38_peak_4457	10.28213	.
chr3	179316245	179317238	dCas9-LPvsLA2P-uniqhg38_peak_4460	38.76249	.
chr3	181886507	181887111	dCas9-LPvsLA2P-uniqhg38_peak_4466	6.56415	.
chr3	182725036	182725513	dCas9-LPvsLA2P-uniqhg38_peak_4468	5.50260	.
chr3	183170135	183171452	dCas9-LPvsLA2P-uniqhg38_peak_4471	22.77520	.
chr3	183511161	183511927	dCas9-LPvsLA2P-uniqhg38_peak_4473	13.23259	.
chr3	184176580	184177079	dCas9-LPvsLA2P-uniqhg38_peak_4475	5.78982	.
chr3	184783110	184783594	dCas9-LPvsLA2P-uniqhg38_peak_4478	7.55841	.
chr3	185562479	185563511	dCas9-LPvsLA2P-uniqhg38_peak_4479	19.73908	.
chr3	185570601	185571756	dCas9-LPvsLA2P-uniqhg38_peak_4480	22.39533	.
chr3	185971254	185971680	dCas9-LPvsLA2P-uniqhg38_peak_4482	7.02382	.
chr3	186886692	186887671	dCas9-LPvsLA2P-uniqhg38_peak_4484	15.70581	.
chr3	186893254	186894487	dCas9-LPvsLA2P-uniqhg38_peak_4485	19.49955	.
chr3	188948123	188948662	dCas9-LPvsLA2P-uniqhg38_peak_4489	3.63450	.
chr3	189250921	189252340	dCas9-LPvsLA2P-uniqhg38_peak_4491	29.10135	.
chr3	194137361	194138266	dCas9-LPvsLA2P-uniqhg38_peak_4497	7.00139	.
chr3	194464950	194465648	dCas9-LPvsLA2P-uniqhg38_peak_4499	11.54606	.
chr3	195001209	195002061	dCas9-LPvsLA2P-uniqhg38_peak_4500	20.53411	.
chr3	195727932	195728710	dCas9-LPvsLA2P-uniqhg38_peak_4516	7.25072	.
chr3	195927617	195928367	dCas9-LPvsLA2P-uniqhg38_peak_4520	27.47740	.
chr3	196944048	196945200	dCas9-LPvsLA2P-uniqhg38_peak_4522	19.86091	.
chr3_KI270779v1_alt	98431	99209	dCas9-LPvsLA2P-uniqhg38_peak_4533	7.97580	.
chr3_KI270780v1_alt	64968	65983	dCas9-LPvsLA2P-uniqhg38_peak_4534	19.57695	.
chr3_KI270780v1_alt	87804	88643	dCas9-LPvsLA2P-uniqhg38_peak_4535	9.42594	.
chr3_KI270895v1_alt	65745	66569	dCas9-LPvsLA2P-uniqhg38_peak_4540	10.87609	.
chr3_KI270934v1_alt	65745	66569	dCas9-LPvsLA2P-uniqhg38_peak_4545	10.15101	.
chr4	18493	20312	dCas9-LPvsLA2P-uniqhg38_peak_4556	17.96587	.
chr4	40053	41487	dCas9-LPvsLA2P-uniqhg38_peak_4557	50.12414	.
chr4	151517	152579	dCas9-LPvsLA2P-uniqhg38_peak_4558	19.13515	.
chr4	3905182	3906103	dCas9-LPvsLA2P-uniqhg38_peak_4571	9.42594	.
chr4	3925741	3926447	dCas9-LPvsLA2P-uniqhg38_peak_4572	7.19812	.
chr4	3985637	3986695	dCas9-LPvsLA2P-uniqhg38_peak_4574	7.97580	.
chr4	4120475	4121153	dCas9-LPvsLA2P-uniqhg38_peak_4575	12.32623	.
chr4	8956216	8956843	dCas9-LPvsLA2P-uniqhg38_peak_4582	5.07551	.
chr4	9130493	9131643	dCas9-LPvsLA2P-uniqhg38_peak_4583	9.98413	.
chr4	9658305	9659032	dCas9-LPvsLA2P-uniqhg38_peak_4587	5.07551	.
chr4	9731325	9732487	dCas9-LPvsLA2P-uniqhg38_peak_4589	12.16496	.
chr4	9751309	9751949	dCas9-LPvsLA2P-uniqhg38_peak_4591	7.25072	.
chr4	10127330	10128178	dCas9-LPvsLA2P-uniqhg38_peak_4592	8.70087	.
chr4	16076716	16077912	dCas9-LPvsLA2P-uniqhg38_peak_4601	13.00402	.
chr4	22597553	22598732	dCas9-LPvsLA2P-uniqhg38_peak_4611	26.10261	.
chr4	43001365	43002033	dCas9-LPvsLA2P-uniqhg38_peak_4629	6.44027	.
chr4	48285242	48286291	dCas9-LPvsLA2P-uniqhg38_peak_4631	17.22164	.
chr4	57243994	57244610	dCas9-LPvsLA2P-uniqhg38_peak_4671	10.87609	.
chr4	62941072	62941997	dCas9-LPvsLA2P-uniqhg38_peak_4674	14.50145	.
chr4	66358664	66359717	dCas9-LPvsLA2P-uniqhg38_peak_4678	19.57695	.
chr4	68281252	68282260	dCas9-LPvsLA2P-uniqhg38_peak_4680	20.03640	.
chr4	68693485	68694334	dCas9-LPvsLA2P-uniqhg38_peak_4681	9.42594	.
chr4	72128983	72129978	dCas9-LPvsLA2P-uniqhg38_peak_4684	44.36632	.
chr4	75286484	75287571	dCas9-LPvsLA2P-uniqhg38_peak_4685	9.42594	.
chr4	76199622	76200014	dCas9-LPvsLA2P-uniqhg38_peak_4687	6.54235	.
chr4	96524002	96524889	dCas9-LPvsLA2P-uniqhg38_peak_4708	12.88054	.
chr4	104171254	104172213	dCas9-LPvsLA2P-uniqhg38_peak_4718	9.42594	.
chr4	117183338	117184043	dCas9-LPvsLA2P-uniqhg38_peak_4725	10.46428	.
chr4	119342604	119343321	dCas9-LPvsLA2P-uniqhg38_peak_4728	65.69736	.
chr4	119396575	119397588	dCas9-LPvsLA2P-uniqhg38_peak_4729	17.23528	.
chr4	121396790	121397804	dCas9-LPvsLA2P-uniqhg38_peak_4730	12.32623	.
chr4	121446387	121446806	dCas9-LPvsLA2P-uniqhg38_peak_4731	7.13710	.
chr4	127439505	127440393	dCas9-LPvsLA2P-uniqhg38_peak_4739	13.05130	.
chr4	156304521	156305599	dCas9-LPvsLA2P-uniqhg38_peak_4757	37.04041	.
chr4	159976399	159977222	dCas9-LPvsLA2P-uniqhg38_peak_4763	9.23319	.
chr4	160658868	160660344	dCas9-LPvsLA2P-uniqhg38_peak_4764	45.38465	.
chr4	162418542	162419839	dCas9-LPvsLA2P-uniqhg38_peak_4765	8.70087	.
chr4	164905469	164906086	dCas9-LPvsLA2P-uniqhg38_peak_4768	8.35695	.
chr4	164975568	164976504	dCas9-LPvsLA2P-uniqhg38_peak_4769	8.64074	.
chr4	164990499	164991523	dCas9-LPvsLA2P-uniqhg38_peak_4770	25.37753	.
chr4	164996032	164996817	dCas9-LPvsLA2P-uniqhg38_peak_4771	8.22252	.
chr4	165002003	165003141	dCas9-LPvsLA2P-uniqhg38_peak_4772	16.45847	.
chr4	166093013	166093749	dCas9-LPvsLA2P-uniqhg38_peak_4775	8.70087	.
chr4	173819266	173819739	dCas9-LPvsLA2P-uniqhg38_peak_4785	6.52565	.
chr4	174380355	174381269	dCas9-LPvsLA2P-uniqhg38_peak_4786	11.00234	.
chr4	174382968	174384058	dCas9-LPvsLA2P-uniqhg38_peak_4787	15.38865	.
chr4	174400944	174401916	dCas9-LPvsLA2P-uniqhg38_peak_4788	12.57433	.
chr4	179553383	179553912	dCas9-LPvsLA2P-uniqhg38_peak_4795	10.15101	.
chr4	186050152	186051166	dCas9-LPvsLA2P-uniqhg38_peak_4809	27.55275	.
chr4	190105980	190107975	dCas9-LPvsLA2P-uniqhg38_peak_4830	22.57948	.
chr4	190112306	190113628	dCas9-LPvsLA2P-uniqhg38_peak_4831	21.31135	.
chr4_GL000257v2_alt	269891	270802	dCas9-LPvsLA2P-uniqhg38_peak_4836	13.05130	.
chr4_KI270786v1_alt	174520	174934	dCas9-LPvsLA2P-uniqhg38_peak_4837	3.62536	.
chr5	196798	197754	dCas9-LPvsLA2P-uniqhg38_peak_4841	11.42756	.
chr5	1327290	1328233	dCas9-LPvsLA2P-uniqhg38_peak_4854	13.08469	.
chr5	1595669	1596781	dCas9-LPvsLA2P-uniqhg38_peak_4856	14.46587	.
chr5	4924881	4926047	dCas9-LPvsLA2P-uniqhg38_peak_4866	18.85583	.
chr5	8937881	8938897	dCas9-LPvsLA2P-uniqhg38_peak_4872	23.41220	.
chr5	10181450	10182300	dCas9-LPvsLA2P-uniqhg38_peak_4874	15.74289	.
chr5	16889560	16890220	dCas9-LPvsLA2P-uniqhg38_peak_4890	15.62117	.
chr5	18578469	18579570	dCas9-LPvsLA2P-uniqhg38_peak_4898	13.89794	.
chr5	30486451	30487507	dCas9-LPvsLA2P-uniqhg38_peak_4905	29.91715	.
chr5	30494925	30496078	dCas9-LPvsLA2P-uniqhg38_peak_4906	21.83962	.
chr5	35176340	35177453	dCas9-LPvsLA2P-uniqhg38_peak_4913	18.85188	.
chr5	39828001	39828599	dCas9-LPvsLA2P-uniqhg38_peak_4919	4.35043	.
chr5	43058274	43058837	dCas9-LPvsLA2P-uniqhg38_peak_4925	9.04760	.
chr5	43580451	43581536	dCas9-LPvsLA2P-uniqhg38_peak_4928	12.25686	.
chr5	44730087	44731418	dCas9-LPvsLA2P-uniqhg38_peak_4930	31.75641	.
chr5	49612239	49617264	dCas9-LPvsLA2P-uniqhg38_peak_4993	3.53871	.
chr5	55571169	55572335	dCas9-LPvsLA2P-uniqhg38_peak_5011	33.24608	.
chr5	56157006	56157803	dCas9-LPvsLA2P-uniqhg38_peak_5012	11.85081	.
chr5	58638531	58639290	dCas9-LPvsLA2P-uniqhg38_peak_5019	13.77637	.
chr5	59463826	59465106	dCas9-LPvsLA2P-uniqhg38_peak_5021	17.25990	.
chr5	68326622	68327004	dCas9-LPvsLA2P-uniqhg38_peak_5037	5.00910	.
chr5	75605551	75607105	dCas9-LPvsLA2P-uniqhg38_peak_5052	41.63311	.
chr5	76945023	76946226	dCas9-LPvsLA2P-uniqhg38_peak_5055	9.45469	.
chr5	80111915	80112415	dCas9-LPvsLA2P-uniqhg38_peak_5066	6.15739	.
chr5	93456587	93458287	dCas9-LPvsLA2P-uniqhg38_peak_5087	12.02611	.
chr5	95811086	95811750	dCas9-LPvsLA2P-uniqhg38_peak_5090	11.88102	.
chr5	99328657	99329410	dCas9-LPvsLA2P-uniqhg38_peak_5098	10.01820	.
chr5	100982885	100983796	dCas9-LPvsLA2P-uniqhg38_peak_5104	21.21626	.
chr5	102313777	102314334	dCas9-LPvsLA2P-uniqhg38_peak_5108	10.15101	.
chr5	106258790	106260013	dCas9-LPvsLA2P-uniqhg38_peak_5115	30.78265	.
chr5	115346825	115347705	dCas9-LPvsLA2P-uniqhg38_peak_5129	16.05849	.
chr5	115448382	115449523	dCas9-LPvsLA2P-uniqhg38_peak_5130	12.67300	.
chr5	116821149	116822299	dCas9-LPvsLA2P-uniqhg38_peak_5131	20.31567	.
chr5	120194819	120195640	dCas9-LPvsLA2P-uniqhg38_peak_5140	20.27664	.
chr5	120512120	120512538	dCas9-LPvsLA2P-uniqhg38_peak_5141	8.70087	.
chr5	137516371	137517005	dCas9-LPvsLA2P-uniqhg38_peak_5176	8.35695	.
chr5	143602407	143603054	dCas9-LPvsLA2P-uniqhg38_peak_5190	7.46559	.
chr5	147443324	147443828	dCas9-LPvsLA2P-uniqhg38_peak_5195	6.77313	.
chr5	149951219	149951598	dCas9-LPvsLA2P-uniqhg38_peak_5199	5.95626	.
chr5	150453542	150454494	dCas9-LPvsLA2P-uniqhg38_peak_5200	13.58933	.
chr5	150990154	150991066	dCas9-LPvsLA2P-uniqhg38_peak_5204	8.35695	.
chr5	151426444	151426902	dCas9-LPvsLA2P-uniqhg38_peak_5205	6.10609	.
chr5	156657568	156658785	dCas9-LPvsLA2P-uniqhg38_peak_5208	29.88369	.
chr5	156665584	156666843	dCas9-LPvsLA2P-uniqhg38_peak_5209	17.27103	.
chr5	162370153	162371172	dCas9-LPvsLA2P-uniqhg38_peak_5220	10.48666	.
chr5	168102374	168103020	dCas9-LPvsLA2P-uniqhg38_peak_5236	7.52853	.
chr5	169996681	169997694	dCas9-LPvsLA2P-uniqhg38_peak_5239	17.28149	.
chr5	170686682	170687328	dCas9-LPvsLA2P-uniqhg38_peak_5240	9.18079	.
chr5	178055270	178055727	dCas9-LPvsLA2P-uniqhg38_peak_5249	12.78309	.
chr5	178056127	178057084	dCas9-LPvsLA2P-uniqhg38_peak_5250	12.97088	.
chr5	178798083	178799160	dCas9-LPvsLA2P-uniqhg38_peak_5254	17.14981	.
chr5	179513628	179514827	dCas9-LPvsLA2P-uniqhg38_peak_5256	21.64361	.
chr5	180827549	180828405	dCas9-LPvsLA2P-uniqhg38_peak_5263	20.97961	.
chr5	181266500	181267771	dCas9-LPvsLA2P-uniqhg38_peak_5265	12.57551	.
chr5_KI270897v1_alt	172702	173350	dCas9-LPvsLA2P-uniqhg38_peak_5279	8.62995	.
chr6	2908784	2909991	dCas9-LPvsLA2P-uniqhg38_peak_5288	13.05442	.
chr6	2925425	2926606	dCas9-LPvsLA2P-uniqhg38_peak_5289	25.09725	.
chr6	3054801	3055374	dCas9-LPvsLA2P-uniqhg38_peak_5290	12.31544	.
chr6	3628946	3629357	dCas9-LPvsLA2P-uniqhg38_peak_5293	5.35423	.
chr6	4127692	4128537	dCas9-LPvsLA2P-uniqhg38_peak_5294	14.60717	.
chr6	10584100	10584762	dCas9-LPvsLA2P-uniqhg38_peak_5305	8.02261	.
chr6	18226878	18227750	dCas9-LPvsLA2P-uniqhg38_peak_5318	16.96724	.
chr6	22724035	22724562	dCas9-LPvsLA2P-uniqhg38_peak_5325	7.97580	.
chr6	24399846	24400887	dCas9-LPvsLA2P-uniqhg38_peak_5326	14.03245	.
chr6	25999424	26000378	dCas9-LPvsLA2P-uniqhg38_peak_5330	20.31301	.
chr6	26641696	26642385	dCas9-LPvsLA2P-uniqhg38_peak_5331	9.42594	.
chr6	26745042	26745943	dCas9-LPvsLA2P-uniqhg38_peak_5332	27.63956	.
chr6	27596946	27597579	dCas9-LPvsLA2P-uniqhg38_peak_5337	11.05274	.
chr6	27774315	27775535	dCas9-LPvsLA2P-uniqhg38_peak_5338	15.02028	.
chr6	28682477	28683515	dCas9-LPvsLA2P-uniqhg38_peak_5341	9.42594	.
chr6	28692480	28693262	dCas9-LPvsLA2P-uniqhg38_peak_5343	10.15101	.
chr6	32657217	32657868	dCas9-LPvsLA2P-uniqhg38_peak_5350	10.20542	.
chr6	33809798	33810915	dCas9-LPvsLA2P-uniqhg38_peak_5351	13.76087	.
chr6	34719316	34720136	dCas9-LPvsLA2P-uniqhg38_peak_5355	12.89377	.
chr6	40323503	40324370	dCas9-LPvsLA2P-uniqhg38_peak_5367	14.93117	.
chr6	42893822	42894528	dCas9-LPvsLA2P-uniqhg38_peak_5369	11.01998	.
chr6	42902742	42903315	dCas9-LPvsLA2P-uniqhg38_peak_5370	5.35283	.
chr6	43239385	43240236	dCas9-LPvsLA2P-uniqhg38_peak_5372	9.42594	.
chr6	44327770	44328912	dCas9-LPvsLA2P-uniqhg38_peak_5375	12.65726	.
chr6	52748334	52748993	dCas9-LPvsLA2P-uniqhg38_peak_5387	6.48719	.
chr6	52761789	52762928	dCas9-LPvsLA2P-uniqhg38_peak_5388	21.75217	.
chr6	52883358	52884448	dCas9-LPvsLA2P-uniqhg38_peak_5389	13.57379	.
chr6	52922743	52923866	dCas9-LPvsLA2P-uniqhg38_peak_5390	23.91551	.
chr6	52947498	52948454	dCas9-LPvsLA2P-uniqhg38_peak_5391	6.37838	.
chr6	54471779	54472423	dCas9-LPvsLA2P-uniqhg38_peak_5394	11.60116	.
chr6	60655245	60655738	dCas9-LPvsLA2P-uniqhg38_peak_5413	7.97580	.
chr6	60659670	60661007	dCas9-LPvsLA2P-uniqhg38_peak_5414	11.60116	.
chr6	64944195	64945340	dCas9-LPvsLA2P-uniqhg38_peak_5419	13.05130	.
chr6	73805231	73806029	dCas9-LPvsLA2P-uniqhg38_peak_5430	15.81586	.
chr6	74043668	74044213	dCas9-LPvsLA2P-uniqhg38_peak_5431	6.52565	.
chr6	77716666	77717932	dCas9-LPvsLA2P-uniqhg38_peak_5439	29.73794	.
chr6	77725150	77726297	dCas9-LPvsLA2P-uniqhg38_peak_5440	13.80792	.
chr6	78858833	78859742	dCas9-LPvsLA2P-uniqhg38_peak_5443	41.54239	.
chr6	80634746	80635890	dCas9-LPvsLA2P-uniqhg38_peak_5447	12.32623	.
chr6	88381601	88382661	dCas9-LPvsLA2P-uniqhg38_peak_5456	36.94633	.
chr6	89236972	89237973	dCas9-LPvsLA2P-uniqhg38_peak_5460	9.48752	.
chr6	89890824	89892093	dCas9-LPvsLA2P-uniqhg38_peak_5462	24.16385	.
chr6	93173399	93174490	dCas9-LPvsLA2P-uniqhg38_peak_5468	18.06084	.
chr6	95361017	95362123	dCas9-LPvsLA2P-uniqhg38_peak_5470	12.57433	.
chr6	95560266	95561433	dCas9-LPvsLA2P-uniqhg38_peak_5471	17.25990	.
chr6	99429268	99430482	dCas9-LPvsLA2P-uniqhg38_peak_5474	24.83166	.
chr6	104060812	104061282	dCas9-LPvsLA2P-uniqhg38_peak_5479	12.32623	.
chr6	106177584	106178264	dCas9-LPvsLA2P-uniqhg38_peak_5483	8.92974	.
chr6	108732073	108732572	dCas9-LPvsLA2P-uniqhg38_peak_5491	6.93864	.
chr6	108736864	108737342	dCas9-LPvsLA2P-uniqhg38_peak_5492	5.75330	.
chr6	111254881	111255955	dCas9-LPvsLA2P-uniqhg38_peak_5498	16.81478	.
chr6	112253858	112254424	dCas9-LPvsLA2P-uniqhg38_peak_5501	5.91851	.
chr6	120931051	120932820	dCas9-LPvsLA2P-uniqhg38_peak_5516	24.00629	.
chr6	125659209	125659781	dCas9-LPvsLA2P-uniqhg38_peak_5526	7.13710	.
chr6	125775513	125776741	dCas9-LPvsLA2P-uniqhg38_peak_5527	21.67660	.
chr6	126145347	126145805	dCas9-LPvsLA2P-uniqhg38_peak_5528	6.52565	.
chr6	132115038	132115907	dCas9-LPvsLA2P-uniqhg38_peak_5540	16.45847	.
chr6	132167640	132168410	dCas9-LPvsLA2P-uniqhg38_peak_5541	9.42594	.
chr6	133480784	133481438	dCas9-LPvsLA2P-uniqhg38_peak_5546	10.15101	.
chr6	134658863	134659922	dCas9-LPvsLA2P-uniqhg38_peak_5551	26.66432	.
chr6	137631174	137631833	dCas9-LPvsLA2P-uniqhg38_peak_5558	10.87609	.
chr6	137844590	137845522	dCas9-LPvsLA2P-uniqhg38_peak_5559	8.62995	.
chr6	138589299	138589865	dCas9-LPvsLA2P-uniqhg38_peak_5562	10.70604	.
chr6	138911312	138912221	dCas9-LPvsLA2P-uniqhg38_peak_5563	14.50145	.
chr6	139148566	139149070	dCas9-LPvsLA2P-uniqhg38_peak_5565	11.00357	.
chr6	143567742	143568619	dCas9-LPvsLA2P-uniqhg38_peak_5572	14.50145	.
chr6	150696016	150696430	dCas9-LPvsLA2P-uniqhg38_peak_5588	5.53991	.
chr6	150861626	150862183	dCas9-LPvsLA2P-uniqhg38_peak_5590	11.54212	.
chr6	151455082	151456020	dCas9-LPvsLA2P-uniqhg38_peak_5594	12.44915	.
chr6	157599034	157599860	dCas9-LPvsLA2P-uniqhg38_peak_5608	12.31092	.
chr6	157751988	157752848	dCas9-LPvsLA2P-uniqhg38_peak_5609	15.30812	.
chr6	159794555	159795932	dCas9-LPvsLA2P-uniqhg38_peak_5617	18.57061	.
chr6	160082668	160083805	dCas9-LPvsLA2P-uniqhg38_peak_5618	20.39467	.
chr6	165500391	165501475	dCas9-LPvsLA2P-uniqhg38_peak_5626	9.61843	.
chr6	166551939	166552357	dCas9-LPvsLA2P-uniqhg38_peak_5629	5.33535	.
chr6	167154541	167155107	dCas9-LPvsLA2P-uniqhg38_peak_5633	7.92438	.
chr6	167667082	167667655	dCas9-LPvsLA2P-uniqhg38_peak_5635	7.23742	.
chr6	169346049	169347056	dCas9-LPvsLA2P-uniqhg38_peak_5647	23.82504	.
chr6	170398514	170400020	dCas9-LPvsLA2P-uniqhg38_peak_5653	8.89225	.
chr6_GL000251v2_alt	172533	173124	dCas9-LPvsLA2P-uniqhg38_peak_5658	7.25072	.
chr6_GL000251v2_alt	182004	182887	dCas9-LPvsLA2P-uniqhg38_peak_5660	8.70087	.
chr6_GL000253v2_alt	4099020	4099556	dCas9-LPvsLA2P-uniqhg38_peak_5668	7.97580	.
chr6_GL000256v2_alt	1015	1777	dCas9-LPvsLA2P-uniqhg38_peak_5674	8.70087	.
chr7	2389312	2390504	dCas9-LPvsLA2P-uniqhg38_peak_5698	8.37618	.
chr7	4582364	4583453	dCas9-LPvsLA2P-uniqhg38_peak_5703	28.29832	.
chr7	4590951	4592094	dCas9-LPvsLA2P-uniqhg38_peak_5704	15.22652	.
chr7	4599272	4600316	dCas9-LPvsLA2P-uniqhg38_peak_5705	22.77520	.
chr7	6860096	6861071	dCas9-LPvsLA2P-uniqhg38_peak_5712	17.33257	.
chr7	6883341	6884323	dCas9-LPvsLA2P-uniqhg38_peak_5713	13.89794	.
chr7	6901999	6903269	dCas9-LPvsLA2P-uniqhg38_peak_5714	25.54342	.
chr7	7001505	7002441	dCas9-LPvsLA2P-uniqhg38_peak_5715	24.08112	.
chr7	16197830	16198904	dCas9-LPvsLA2P-uniqhg38_peak_5724	35.64307	.
chr7	22193616	22194100	dCas9-LPvsLA2P-uniqhg38_peak_5730	6.48056	.
chr7	23039909	23040946	dCas9-LPvsLA2P-uniqhg38_peak_5732	52.90710	.
chr7	23756981	23758184	dCas9-LPvsLA2P-uniqhg38_peak_5734	29.00290	.
chr7	27741669	27742512	dCas9-LPvsLA2P-uniqhg38_peak_5739	11.84398	.
chr7	30718828	30719586	dCas9-LPvsLA2P-uniqhg38_peak_5746	8.37673	.
chr7	38230721	38231627	dCas9-LPvsLA2P-uniqhg38_peak_5761	10.25966	.
chr7	47989767	47990614	dCas9-LPvsLA2P-uniqhg38_peak_5773	11.54506	.
chr7	54674922	54675915	dCas9-LPvsLA2P-uniqhg38_peak_5781	13.65422	.
chr7	55943024	55943675	dCas9-LPvsLA2P-uniqhg38_peak_5785	11.25071	.
chr7	64568239	64568784	dCas9-LPvsLA2P-uniqhg38_peak_5808	9.80623	.
chr7	65242681	65243991	dCas9-LPvsLA2P-uniqhg38_peak_5811	18.62270	.
chr7	65259934	65260918	dCas9-LPvsLA2P-uniqhg38_peak_5813	11.33527	.
chr7	66004946	66005864	dCas9-LPvsLA2P-uniqhg38_peak_5816	15.74081	.
chr7	66246261	66246699	dCas9-LPvsLA2P-uniqhg38_peak_5819	4.72555	.
chr7	66618713	66619648	dCas9-LPvsLA2P-uniqhg38_peak_5822	29.96244	.
chr7	68103469	68104539	dCas9-LPvsLA2P-uniqhg38_peak_5823	13.23259	.
chr7	69632232	69632791	dCas9-LPvsLA2P-uniqhg38_peak_5826	10.51222	.
chr7	72951315	72952124	dCas9-LPvsLA2P-uniqhg38_peak_5832	8.92974	.
chr7	75412769	75413760	dCas9-LPvsLA2P-uniqhg38_peak_5845	11.14260	.
chr7	97940715	97941964	dCas9-LPvsLA2P-uniqhg38_peak_5867	13.58978	.
chr7	99431970	99432976	dCas9-LPvsLA2P-uniqhg38_peak_5873	12.30628	.
chr7	101149697	101150764	dCas9-LPvsLA2P-uniqhg38_peak_5880	15.94596	.
chr7	104748053	104749276	dCas9-LPvsLA2P-uniqhg38_peak_5884	17.01525	.
chr7	105149081	105149577	dCas9-LPvsLA2P-uniqhg38_peak_5885	5.80058	.
chr7	113341325	113342343	dCas9-LPvsLA2P-uniqhg38_peak_5898	28.27782	.
chr7	119100456	119101122	dCas9-LPvsLA2P-uniqhg38_peak_5902	11.44937	.
chr7	123780804	123781739	dCas9-LPvsLA2P-uniqhg38_peak_5905	19.28754	.
chr7	125220953	125222059	dCas9-LPvsLA2P-uniqhg38_peak_5908	22.67525	.
chr7	126168130	126169058	dCas9-LPvsLA2P-uniqhg38_peak_5909	10.15101	.
chr7	139467734	139468643	dCas9-LPvsLA2P-uniqhg38_peak_5930	20.53411	.
chr7	140552755	140553743	dCas9-LPvsLA2P-uniqhg38_peak_5932	10.47959	.
chr7	141751207	141752144	dCas9-LPvsLA2P-uniqhg38_peak_5936	11.91252	.
chr7	142303676	142304113	dCas9-LPvsLA2P-uniqhg38_peak_5938	7.15586	.
chr7	151027285	151028224	dCas9-LPvsLA2P-uniqhg38_peak_5952	16.54517	.
chr7	158237000	158237666	dCas9-LPvsLA2P-uniqhg38_peak_5968	13.59613	.
chr8	7260033	7260738	dCas9-LPvsLA2P-uniqhg38_peak_5985	5.07551	.
chr8	7268061	7268448	dCas9-LPvsLA2P-uniqhg38_peak_5986	5.80058	.
chr8	7275676	7276176	dCas9-LPvsLA2P-uniqhg38_peak_5987	7.97580	.
chr8	7282863	7283710	dCas9-LPvsLA2P-uniqhg38_peak_5988	5.80058	.
chr8	7498032	7498723	dCas9-LPvsLA2P-uniqhg38_peak_5990	15.88336	.
chr8	7506418	7507253	dCas9-LPvsLA2P-uniqhg38_peak_5991	21.02710	.
chr8	7555159	7556348	dCas9-LPvsLA2P-uniqhg38_peak_5992	16.67666	.
chr8	7562813	7563958	dCas9-LPvsLA2P-uniqhg38_peak_5993	15.74289	.
chr8	7570711	7571695	dCas9-LPvsLA2P-uniqhg38_peak_5994	13.54201	.
chr8	7741636	7742456	dCas9-LPvsLA2P-uniqhg38_peak_6001	17.19116	.
chr8	7749284	7749976	dCas9-LPvsLA2P-uniqhg38_peak_6002	7.97580	.
chr8	7757033	7757759	dCas9-LPvsLA2P-uniqhg38_peak_6003	10.15101	.
chr8	7764911	7765632	dCas9-LPvsLA2P-uniqhg38_peak_6004	4.35043	.
chr8	8018791	8019827	dCas9-LPvsLA2P-uniqhg38_peak_6005	35.35318	.
chr8	8046073	8046713	dCas9-LPvsLA2P-uniqhg38_peak_6006	14.50145	.
chr8	12216021	12217286	dCas9-LPvsLA2P-uniqhg38_peak_6011	10.20542	.
chr8	12458729	12460081	dCas9-LPvsLA2P-uniqhg38_peak_6013	11.44937	.
chr8	18794132	18794869	dCas9-LPvsLA2P-uniqhg38_peak_6019	33.05994	.
chr8	37193374	37194164	dCas9-LPvsLA2P-uniqhg38_peak_6042	41.32912	.
chr8	39646801	39647890	dCas9-LPvsLA2P-uniqhg38_peak_6044	7.94168	.
chr8	39650744	39651640	dCas9-LPvsLA2P-uniqhg38_peak_6045	17.40174	.
chr8	42795316	42796545	dCas9-LPvsLA2P-uniqhg38_peak_6053	20.92856	.
chr8	43739427	43740464	dCas9-LPvsLA2P-uniqhg38_peak_6056	10.87609	.
chr8	47175728	47176590	dCas9-LPvsLA2P-uniqhg38_peak_6066	24.33630	.
chr8	52221928	52222384	dCas9-LPvsLA2P-uniqhg38_peak_6068	7.56411	.
chr8	54031461	54032628	dCas9-LPvsLA2P-uniqhg38_peak_6072	64.45994	.
chr8	57199568	57200244	dCas9-LPvsLA2P-uniqhg38_peak_6078	10.15101	.
chr8	58671800	58672560	dCas9-LPvsLA2P-uniqhg38_peak_6079	14.77775	.
chr8	78438696	78439859	dCas9-LPvsLA2P-uniqhg38_peak_6094	18.85188	.
chr8	90684058	90685992	dCas9-LPvsLA2P-uniqhg38_peak_6111	35.10302	.
chr8	95964977	95965373	dCas9-LPvsLA2P-uniqhg38_peak_6121	6.52565	.
chr8	112772299	112773879	dCas9-LPvsLA2P-uniqhg38_peak_6136	13.05130	.
chr8	119917428	119918571	dCas9-LPvsLA2P-uniqhg38_peak_6143	15.53391	.
chr8	122854149	122854850	dCas9-LPvsLA2P-uniqhg38_peak_6147	13.23613	.
chr8	137414290	137415219	dCas9-LPvsLA2P-uniqhg38_peak_6169	12.32623	.
chr8	139459715	139460862	dCas9-LPvsLA2P-uniqhg38_peak_6171	15.95159	.
chr8	141496880	141497330	dCas9-LPvsLA2P-uniqhg38_peak_6173	22.60083	.
chr8	142829078	142829985	dCas9-LPvsLA2P-uniqhg38_peak_6182	13.77637	.
chr8	143287222	143288253	dCas9-LPvsLA2P-uniqhg38_peak_6184	18.07506	.
chr8	143832193	143833122	dCas9-LPvsLA2P-uniqhg38_peak_6188	10.79718	.
chr8	143849378	143850512	dCas9-LPvsLA2P-uniqhg38_peak_6189	12.25686	.
chr8	144146040	144146792	dCas9-LPvsLA2P-uniqhg38_peak_6196	7.02382	.
chr8	144410502	144411141	dCas9-LPvsLA2P-uniqhg38_peak_6198	9.60237	.
chr8	144796122	144797092	dCas9-LPvsLA2P-uniqhg38_peak_6204	17.93290	.
chr8	144949638	144950725	dCas9-LPvsLA2P-uniqhg38_peak_6205	6.82839	.
chr8	145021480	145022193	dCas9-LPvsLA2P-uniqhg38_peak_6206	14.50145	.
chr8_KI270813v1_alt	181038	181889	dCas9-LPvsLA2P-uniqhg38_peak_6208	15.95159	.
chr8_KI270813v1_alt	189591	190234	dCas9-LPvsLA2P-uniqhg38_peak_6209	18.85188	.
chr8_KI270813v1_alt	238262	239430	dCas9-LPvsLA2P-uniqhg38_peak_6210	13.77637	.
chr8_KI270813v1_alt	245912	247080	dCas9-LPvsLA2P-uniqhg38_peak_6211	13.89794	.
chr8_KI270813v1_alt	253806	254764	dCas9-LPvsLA2P-uniqhg38_peak_6212	16.96724	.
chr8_KI270814v1_alt	26212	26908	dCas9-LPvsLA2P-uniqhg38_peak_6215	12.32623	.
chr8_KI270822v1_alt	401375	402017	dCas9-LPvsLA2P-uniqhg38_peak_6219	18.12681	.
chr9	5081629	5082353	dCas9-LPvsLA2P-uniqhg38_peak_6223	6.52565	.
chr9	11894612	11895308	dCas9-LPvsLA2P-uniqhg38_peak_6227	9.42594	.
chr9	15121061	15121478	dCas9-LPvsLA2P-uniqhg38_peak_6230	9.42594	.
chr9	17445395	17446544	dCas9-LPvsLA2P-uniqhg38_peak_6231	18.60523	.
chr9	26714963	26716175	dCas9-LPvsLA2P-uniqhg38_peak_6240	19.25410	.
chr9	28880399	28881394	dCas9-LPvsLA2P-uniqhg38_peak_6245	16.00419	.
chr9	31632683	31633780	dCas9-LPvsLA2P-uniqhg38_peak_6247	31.19928	.
chr9	31641859	31642479	dCas9-LPvsLA2P-uniqhg38_peak_6248	9.42594	.
chr9	33514753	33515685	dCas9-LPvsLA2P-uniqhg38_peak_6253	17.87880	.
chr9	40338691	40339577	dCas9-LPvsLA2P-uniqhg38_peak_6265	8.60349	.
chr9	40781594	40782307	dCas9-LPvsLA2P-uniqhg38_peak_6267	7.25072	.
chr9	41105229	41106008	dCas9-LPvsLA2P-uniqhg38_peak_6268	13.08469	.
chr9	41273854	41274537	dCas9-LPvsLA2P-uniqhg38_peak_6270	17.35335	.
chr9	41356776	41357245	dCas9-LPvsLA2P-uniqhg38_peak_6271	6.15739	.
chr9	42965186	42965794	dCas9-LPvsLA2P-uniqhg38_peak_6272	7.97580	.
chr9	63681661	63682342	dCas9-LPvsLA2P-uniqhg38_peak_6301	8.70087	.
chr9	64478732	64479906	dCas9-LPvsLA2P-uniqhg38_peak_6305	10.15101	.
chr9	64902272	64903107	dCas9-LPvsLA2P-uniqhg38_peak_6306	6.87646	.
chr9	66036436	66037597	dCas9-LPvsLA2P-uniqhg38_peak_6307	6.52565	.
chr9	68325355	68326192	dCas9-LPvsLA2P-uniqhg38_peak_6310	21.78169	.
chr9	69762973	69764142	dCas9-LPvsLA2P-uniqhg38_peak_6311	32.94284	.
chr9	73087049	73088118	dCas9-LPvsLA2P-uniqhg38_peak_6318	14.03245	.
chr9	77303801	77304431	dCas9-LPvsLA2P-uniqhg38_peak_6321	8.00461	.
chr9	78439949	78440738	dCas9-LPvsLA2P-uniqhg38_peak_6324	10.62532	.
chr9	84367371	84368104	dCas9-LPvsLA2P-uniqhg38_peak_6332	8.25176	.
chr9	87784752	87785800	dCas9-LPvsLA2P-uniqhg38_peak_6337	17.40174	.
chr9	90166325	90167311	dCas9-LPvsLA2P-uniqhg38_peak_6338	7.56065	.
chr9	95269572	95270285	dCas9-LPvsLA2P-uniqhg38_peak_6347	12.57433	.
chr9	97232142	97233646	dCas9-LPvsLA2P-uniqhg38_peak_6349	20.90316	.
chr9	108594673	108595777	dCas9-LPvsLA2P-uniqhg38_peak_6363	20.81656	.
chr9	110826462	110827297	dCas9-LPvsLA2P-uniqhg38_peak_6368	17.86878	.
chr9	111875592	111876567	dCas9-LPvsLA2P-uniqhg38_peak_6370	5.53991	.
chr9	113379614	113380152	dCas9-LPvsLA2P-uniqhg38_peak_6373	4.80699	.
chr9	121429153	121430055	dCas9-LPvsLA2P-uniqhg38_peak_6383	35.08482	.
chr9	128124156	128124803	dCas9-LPvsLA2P-uniqhg38_peak_6399	13.54627	.
chr9	131356759	131357662	dCas9-LPvsLA2P-uniqhg38_peak_6406	33.43151	.
chr9	133283638	133284503	dCas9-LPvsLA2P-uniqhg38_peak_6410	5.63476	.
chr9	133526052	133526921	dCas9-LPvsLA2P-uniqhg38_peak_6412	5.08777	.
chr9	133957889	133958760	dCas9-LPvsLA2P-uniqhg38_peak_6413	9.63480	.
chr9	134092007	134093392	dCas9-LPvsLA2P-uniqhg38_peak_6417	32.25756	.
chr9	134714667	134716804	dCas9-LPvsLA2P-uniqhg38_peak_6420	9.22726	.
chr9	135704598	135705380	dCas9-LPvsLA2P-uniqhg38_peak_6425	10.18936	.
chr9	136796839	136797264	dCas9-LPvsLA2P-uniqhg38_peak_6430	4.14012	.
chrUn_GL000219v1	175207	176498	dCas9-LPvsLA2P-uniqhg38_peak_6443	27.80325	.
chrUn_KI270442v1	239685	240939	dCas9-LPvsLA2P-uniqhg38_peak_6482	17.57785	.
chrUn_KI270442v1	289684	290415	dCas9-LPvsLA2P-uniqhg38_peak_6483	7.12377	.
chrUn_KI270442v1	390044	391436	dCas9-LPvsLA2P-uniqhg38_peak_6484	19.04314	.
chrUn_KI270744v1	152746	154151	dCas9-LPvsLA2P-uniqhg38_peak_6490	27.26620	.
chrX	251166	251992	dCas9-LPvsLA2P-uniqhg38_peak_6492	7.97580	.
chrX	987504	987944	dCas9-LPvsLA2P-uniqhg38_peak_6493	7.25072	.
chrX	17114893	17115947	dCas9-LPvsLA2P-uniqhg38_peak_6505	11.48109	.
chrX	18846289	18847197	dCas9-LPvsLA2P-uniqhg38_peak_6507	10.73379	.
chrX	23659741	23660428	dCas9-LPvsLA2P-uniqhg38_peak_6508	9.84873	.
chrX	46584698	46585177	dCas9-LPvsLA2P-uniqhg38_peak_6527	6.35964	.
chrX	50463143	50463624	dCas9-LPvsLA2P-uniqhg38_peak_6532	6.99111	.
chrX	55997500	55998688	dCas9-LPvsLA2P-uniqhg38_peak_6542	22.57121	.
chrX	57334828	57336095	dCas9-LPvsLA2P-uniqhg38_peak_6544	15.23675	.
chrX	58065164	58066199	dCas9-LPvsLA2P-uniqhg38_peak_6547	19.77299	.
chrX	72733249	72734396	dCas9-LPvsLA2P-uniqhg38_peak_6568	17.23528	.
chrX	90213455	90214540	dCas9-LPvsLA2P-uniqhg38_peak_6583	15.02730	.
chrX	90950492	90951848	dCas9-LPvsLA2P-uniqhg38_peak_6584	28.56131	.
chrX	91170408	91171101	dCas9-LPvsLA2P-uniqhg38_peak_6585	7.92879	.
chrX	108376670	108377526	dCas9-LPvsLA2P-uniqhg38_peak_6606	12.50715	.
chrX	113990546	113991366	dCas9-LPvsLA2P-uniqhg38_peak_6614	11.91252	.
chrX	117390895	117391573	dCas9-LPvsLA2P-uniqhg38_peak_6631	8.85502	.
chrX	123679753	123680927	dCas9-LPvsLA2P-uniqhg38_peak_6637	20.95898	.
chrX	125779525	125780776	dCas9-LPvsLA2P-uniqhg38_peak_6642	42.81295	.
chrX	127354106	127355161	dCas9-LPvsLA2P-uniqhg38_peak_6644	13.77637	.
chrX	131262842	131263253	dCas9-LPvsLA2P-uniqhg38_peak_6651	9.26529	.
chrX	133868801	133869350	dCas9-LPvsLA2P-uniqhg38_peak_6654	10.42393	.
chrX	135029682	135031515	dCas9-LPvsLA2P-uniqhg38_peak_6656	26.76414	.
chrX	135302451	135303593	dCas9-LPvsLA2P-uniqhg38_peak_6657	20.06961	.
chrX	135406268	135407198	dCas9-LPvsLA2P-uniqhg38_peak_6658	15.96446	.
chrX	138295710	138296511	dCas9-LPvsLA2P-uniqhg38_peak_6664	21.05089	.
chrX	138333420	138334576	dCas9-LPvsLA2P-uniqhg38_peak_6665	20.13654	.
chrX	139341549	139342796	dCas9-LPvsLA2P-uniqhg38_peak_6667	13.37112	.
chrX	140534371	140535321	dCas9-LPvsLA2P-uniqhg38_peak_6668	21.90310	.
chrX	145720563	145721738	dCas9-LPvsLA2P-uniqhg38_peak_6677	18.38529	.
chrX	152129718	152130886	dCas9-LPvsLA2P-uniqhg38_peak_6688	17.82153	.
chrX	154521363	154522176	dCas9-LPvsLA2P-uniqhg38_peak_6695	12.14653	.
chrX	154910344	154911318	dCas9-LPvsLA2P-uniqhg38_peak_6698	10.58298	.
chrY	251166	251992	dCas9-LPvsLA2P-uniqhg38_peak_6704	8.70087	.
chrY	987488	987979	dCas9-LPvsLA2P-uniqhg38_peak_6705	8.70087	.
chrY	1171001	1171925	dCas9-LPvsLA2P-uniqhg38_peak_6706	7.25072	.
chrY	22893064	22893800	dCas9-LPvsLA2P-uniqhg38_peak_6713	36.21345	.
chrY	24526790	24527608	dCas9-LPvsLA2P-uniqhg38_peak_6714	50.75507	.
chrY	25142501	25143281	dCas9-LPvsLA2P-uniqhg38_peak_6715	43.37302	.
